# Supplementary material for: Chronic Chemogenetic Activation of the Superior Colliculus in Glaucomatous Mice: Local and Retrograde Molecular Signature
Source: Cells. 2022 May 29;11(11):1784. doi: 10.3390/cells11111784 (PMC9179903; doi:10.3390/cells11111784)
Supplement: Supplementary file 1 [file cells-11-01784-s001.zip]

Archive with 6 entries (6 files):
- Supplementary File 1 - IPA input list.xlsx
- Supplementary File 2 - IPA output - RGC - OHT vs SHAM.xlsx
- Supplementary File 3 - IPA output - COLLICULUS - OHT+DREADD vs OHT.xlsx
- Supplementary File 4 - IPA output - RGC - OHT+DREADD vs OHT.xlsx
- Supplementary File 5 - Shared DEGs between OHT vs SHAM and OHT+DREADD vs OHT.xlsx
- Supplementary File 6 - Metrics of in vivo data.pdf
