# Supplementary material for: Chronic Chemogenetic Activation of the Superior Colliculus in Glaucomatous Mice: Local and Retrograde Molecular Signature
Source: Cells. 2022 May 29;11(11):1784. doi: 10.3390/cells11111784 (PMC9179903; doi:10.3390/cells11111784)
Supplement: Supplementary file 1 [file cells-11-01784-s001.zip › Supplementary File 1 - IPA input list.xlsx]

## Sheet: Explanation
	This dataset was created via EdgeR, without applying cut-offs, and imported as database into Ingenuity Pathway Analysis (IPA, Qiagen).
	In IPA, a Core Expression Analysis based on the expression log ratio was ran with a cut-off of FDR ≤ 0.1 and build-in scoring algorithms of IPA were used to rank the results of the different IPA analyses (Supplementary Files 2-4)
	Raw RNA-sequencing data are available through the Gene Expression Omnibus database (GEO accession number: GSE202012 - https://www.ncbi.nlm.nih.gov/geo/query/acc.cgi?acc=GSE202012).
	Each of the six comparisons is shown in the overview (= IPA database) and as separate tabs.
	Key:	Comparison of …
	RGC_OHT	"OHT" versus "SHAM" samples of the RGC dataset
	RGC_OHT+DREADD	"OHT+DREADD" versus "OHT" samples of the RGC dataset
	RGC_DREADD	"DREADD" versus "SHAM" samples of the RGC dataset
	SC_OHT	"OHT" versus "SHAM" samples of the collicular dataset
	SC_OHT+DREADD	"OHT+DREADD" versus "OHT" samples of the collicular dataset
	SC_DREADD	"DREADD" versus "SHAM" samples of the collicular dataset

## Sheet: Overview
ENSGID	RGC_OHTvsCTL_LFC	RGC_OHTvsCTL_FDR	RGC_OHT+DREADDvsOHT_LFC	RGC_OHT+DREADDvsOHT_FDR	RGC_DREADDvsCTL_LFC	RGC_DREADDvsCTL_FDR	SC_OHTvsCTL_LFC	SC_OHTvsCTL_FDR	SC_OHT+DREADDvsOHT_LFC	SC_OHT+DREADDvsOHT_FDR	SC_DREADDvsCTL_LFC	SC_DREADDvsCTL_FDR
ENSMUSG00000000001	-0.314908	0.999818	0.617229	0.417962	-0.156758	0.999957	-0.124267	0.801114	0.126683	0.82205	0.0842793	0.775595
ENSMUSG00000000028	0.428852	0.999818	-0.556318	0.910731	0.0271505	0.999957	0.434853	0.745121	-0.355852	0.765088	0.955636	0.247316
ENSMUSG00000000031							-0.423126	0.58421	0.26228	0.754676	0.126929	0.835019
ENSMUSG00000000037	-5.59805	0.00183215	4.68786	0.0312913	-3.25913	0.230151	-0.0377442	0.971585	-0.0206888	0.980571	-0.0724959	0.918754
ENSMUSG00000000049	-0.719044	0.999818	0.869821	0.804926	-0.235598	0.999957
ENSMUSG00000000056	-0.102231	0.999818	-0.433817	0.890907	-0.1454	0.999957	0.0943329	0.816418	-0.254665	0.558117	0.143442	0.640464
ENSMUSG00000000058	0.1438	0.999818	0.419188	0.944829	0.187533	0.999957	0.0207249	0.980226	0.194552	0.698987	0.159298	0.65032
ENSMUSG00000000078	-0.138348	0.999818	-0.0496537	0.992997	-0.122482	0.999957	-0.174199	0.712176	0.349833	0.364187	0.215841	0.511723
ENSMUSG00000000085	-0.691253	0.107666	0.42637	0.795735	-0.390048	0.999957	-0.0751301	0.836319	0.054471	0.885346	-0.0769115	0.785398
ENSMUSG00000000088	0.102129	0.999818	0.272343	0.853814	0.064053	0.999957	0.0680875	0.760227	-0.000831894	0.998399	0.0701277	0.624756
ENSMUSG00000000093	-0.38174	0.999818	0.626371	0.661328	-0.440105	0.999957
ENSMUSG00000000120	-0.168376	0.999818	-0.256584	0.910458	-0.0226908	0.999957	-0.0102092	0.993188	-0.0225079	0.983157	0.205625	0.719291
ENSMUSG00000000125	4.27992	0.0507639	-1.08537	0.94862	5.17152	0.0236487	0.0624671	0.943249	0.365215	0.567268	-0.225036	0.63007
ENSMUSG00000000126	-1.70999	0.999818	2.80027	0.116974	0.644585	0.999957	0.433533	0.698203	-0.00424374	0.998132	0.636959	0.401726
ENSMUSG00000000127	-0.354057	0.999818	0.178407	0.978368	-0.186102	0.999957	0.00605446	0.993188	-0.272614	0.500949	-0.0844575	0.858861
ENSMUSG00000000131	0.345588	0.999818	-0.3188	0.959185	-0.277459	0.999957	0.0983281	0.832639	0.0532962	0.919188	-0.0465329	0.907143
ENSMUSG00000000134	-0.0762162	0.999818	0.721473	0.707078	0.546652	0.999957	-0.266309	0.333776	0.201961	0.547384	-0.129351	0.679815
ENSMUSG00000000142	1.97354	0.90862	-0.0678112	0.997965	0.76406	0.999957	-0.158548	0.785814	-0.0328279	0.955312	-0.191311	0.610685
ENSMUSG00000000148	-0.196057	0.999818	-0.614244	0.906298	-0.29708	0.999957	-0.357313	0.606783	0.151171	0.840119	-0.158598	0.817655
ENSMUSG00000000149	-0.217271	0.999818	1.30033	0.531566	-0.968427	0.999957	-0.0852788	0.879753	-0.042697	0.945535	0.0411529	0.908755
ENSMUSG00000000154											0.320001	0.793171
ENSMUSG00000000167	0.476235	0.999818	-1.47553	0.901099	1.40318	0.999957	0.0457196	0.975757	-0.408853	0.649176	-0.405338	0.591928
ENSMUSG00000000168	-0.143054	0.999818	0.0176446	0.99709	-0.335196	0.999957	-0.0349992	0.92343	0.0396575	0.905745	-0.144711	0.453549
ENSMUSG00000000171	0.065297	0.999818	0.647152	0.582106	0.00508081	0.999957	0.0681389	0.956808	0.223807	0.849059	0.0469171	0.911481
ENSMUSG00000000184	0.360988	0.999818	0.675162	0.96182	1.12963	0.999957	-0.19947	0.795537	0.184131	0.807014	0.248208	0.521844
ENSMUSG00000000194	0.327337	0.999818	0.000195116	0.999929	-0.14491	0.999957	0.0663872	0.876921	-0.0316631	0.947693	0.110581	0.736836
ENSMUSG00000000197	-0.105683	0.999818	0.0190483	0.998083	0.560704	0.999957	-0.0449483	0.937374	-0.0887096	0.808973	-0.232708	0.31966
ENSMUSG00000000202	0.829052	0.999818	0.460928	0.9757	-1.85109	0.999957	0.0996447	0.895722	-0.294664	0.584122	-0.145687	0.68926
ENSMUSG00000000214	-0.090073	0.999818	0.17521	0.990924	0.814242	0.999957
ENSMUSG00000000223	-0.0700203	0.999818	-0.508828	0.941151	0.668269	0.999957	0.00489633	0.993981	-0.258193	0.541117	-0.134294	0.719825
ENSMUSG00000000244											0.231973	0.845377
ENSMUSG00000000247	-1.0298	0.999818	2.47161	0.123824	1.05294	0.999957	-0.0357924	0.950624	0.010343	0.984052	-0.0767325	0.848994
ENSMUSG00000000253	-0.67251	0.523528	0.284745	0.962397	-0.505915	0.999957	0.232911	0.443796	-0.0807086	0.819275	-0.0243238	0.954503
ENSMUSG00000000263	0.517064	0.999818	-0.316622	0.955676	0.708005	0.909798	0.0861722	0.833249	-0.0330334	0.950124	-0.0802159	0.856778
ENSMUSG00000000266	-0.641694	0.999818	0.217054	0.978368	-0.267652	0.999957	-0.0485608	0.949907	0.0934	0.883688	-0.0725549	0.862339
ENSMUSG00000000275	-0.592626	0.999818	1.8721	0.755991	-0.880444	0.999957	-0.366774	0.443549	0.387058	0.356857	-0.077897	0.893782
ENSMUSG00000000276	-0.0168957	0.999818	0.755892	0.53159	0.0534041	0.999957	-0.0976434	0.796291	0.0912657	0.821657	-0.191761	0.473394
ENSMUSG00000000278	-0.00594558	0.999818	-0.274288	0.963344	-0.152762	0.999957	-0.261961	0.611713	0.243324	0.66826	0.182577	0.679285
ENSMUSG00000000282	-0.9291	0.999818	1.06813	0.805156	-0.58885	0.999957	0.0214637	0.975757	-0.0114794	0.983157	0.0479161	0.923875
ENSMUSG00000000290	0.46284	0.999818	0.228775	0.982799	0.159582	0.999957	-0.375939	0.549547	0.344948	0.602486	0.191582	0.659852
ENSMUSG00000000295	0.196766	0.999818	-0.550695	0.9426	0.00793039	0.999957	-0.0548264	0.918767	0.221527	0.577793	0.00967284	0.982654
ENSMUSG00000000296	0.536566	0.999818	-1.14498	0.941151			0.0639357	0.871117	0.0474998	0.920055	-0.0544613	0.87874
ENSMUSG00000000301	0.826074	0.999818	-1.10376	0.941151	0.423755	0.999957	0.48231	0.614274	0.104673	0.92091	0.46443	0.591928
ENSMUSG00000000303	-0.765002	0.999818	-0.186169	0.993601	0.21977	0.999957	-0.448951	0.884736	0.578422	0.80831	-0.326827	0.88082
ENSMUSG00000000305	-0.0453168	0.999818	-0.149453	0.9757	-0.359635	0.999957	-0.00998115	0.989308	-0.159114	0.68333	-0.175123	0.657392
ENSMUSG00000000308	0.0322612	0.999818	0.151928	0.9757	0.0181598	0.999957	0.132057	0.709862	-0.0836592	0.784995	-0.120144	0.601135
ENSMUSG00000000317											0.273375	0.81503
ENSMUSG00000000318	0.190862	0.999818	-0.190487	0.985314	0.418049	0.999957	-0.176899	0.893461	-0.483366	0.572867	-0.147822	0.893553
ENSMUSG00000000325	-0.163841	0.999818	-0.0598902	0.993601	-0.0648898	0.999957	0.180506	0.717074	-0.388565	0.324743	0.0196466	0.973257
ENSMUSG00000000326	-0.0316162	0.999818	-0.142452	0.966391	0.0421022	0.999957	0.0694044	0.802909	-0.135444	0.577793	-0.0916811	0.73015
ENSMUSG00000000339	-0.128619	0.999818	0.582205	0.553166	0.0301893	0.999957	0.102499	0.77504	0.250483	0.541878	0.123253	0.708182
ENSMUSG00000000340	-0.201439	0.999818	1.51929	0.0858266	-1.01974	0.999957	-0.0340881	0.952341	0.136054	0.770637	0.0776252	0.815859
ENSMUSG00000000346	-0.0154661	0.999818	0.648902	0.531566	-0.127402	0.999957	-0.0510941	0.831127	0.234582	0.470214	0.026583	0.920818
ENSMUSG00000000355	0.226303	0.999818	-1.26893	0.11598	0.144127	0.999957	0.0439745	0.912474	0.0368669	0.922477	0.0953581	0.65032
ENSMUSG00000000365					4.79691	0.0309504	-0.59699	0.689273
ENSMUSG00000000374	0.00545685	0.999818	0.304475	0.941118	0.232285	0.999957	0.0106702	0.984644	0.0960322	0.774338	-0.0681962	0.812107
ENSMUSG00000000378	0.0315429	0.999818	-0.160398	0.978388	-0.40051	0.999957	-0.0277143	0.964659	-0.167711	0.65953	0.0298582	0.947515
ENSMUSG00000000384	-0.278341	0.999818	-0.156618	0.983627	-0.190379	0.999957	0.231731	0.563552	-0.186222	0.673238	-0.00333535	0.996961
ENSMUSG00000000386							-0.412394	0.70044	0.342158	0.700215	0.022371	0.983087
ENSMUSG00000000399	0.188533	0.999818	-0.162825	0.955676	0.10037	0.999957	0.189674	0.435609	-0.0573102	0.890015	0.0732061	0.726696
ENSMUSG00000000402	-2.03924	0.999818			-0.106699	0.999957	-0.14467	0.885177	0.0643204	0.947693	0.240594	0.717603
ENSMUSG00000000409	-0.224821	0.999818	-0.978109	0.929347	-0.585398	0.999957	-1.02285	0.213754	0.219293	0.862638	-0.242466	0.788956
ENSMUSG00000000411	1.41741	0.999818	-1.40543	0.900359	0.395995	0.999957
ENSMUSG00000000416	-0.144895	0.999818	-0.423716	0.823102	-0.182612	0.999957	-0.0716988	0.834297	-0.0763445	0.869308	-0.125552	0.676486
ENSMUSG00000000420	0.250967	0.999818	-0.209652	0.97682	0.639958	0.999957	0.00374997	0.993981	0.0901919	0.752287	0.0763564	0.642388
ENSMUSG00000000439	-0.189763	0.999818	0.229141	0.948171	-0.291887	0.999957	-0.031506	0.956975	0.0128782	0.983123	-0.12187	0.686389
ENSMUSG00000000440							-0.417943	0.710292	0.580915	0.53443	-0.338044	0.731609
ENSMUSG00000000441	-0.0531272	0.999818	0.164899	0.96182	0.00934996	0.999957	-0.122383	0.880705	0.099344	0.891063	-0.0818061	0.840185
ENSMUSG00000000489							-0.230699	0.82189	0.130204	0.905579	0.297988	0.643953
ENSMUSG00000000530					0.0248512	0.999957	-0.0830045	0.904014	0.183201	0.761375	0.289401	0.4626
ENSMUSG00000000531	-0.318913	0.999818	0.555355	0.9757	0.879256	0.999957	-0.149965	0.833811	0.171062	0.815385	0.256534	0.601226
ENSMUSG00000000532	0.325137	0.999818	-0.0215704	0.997965	0.414871	0.999957	-0.118775	0.818607	0.00530201	0.994399	-0.285852	0.314296
ENSMUSG00000000538	-0.270527	0.999818	-0.113748	0.9757	0.143373	0.999957	0.0562362	0.910749	-0.159095	0.703251	-0.169616	0.617967
ENSMUSG00000000552	-0.25532	0.999818	0.339519	0.919152	-0.407045	0.999957	-0.0819571	0.885171	0.0202871	0.972577	-0.312801	0.361998
ENSMUSG00000000555	0.736249	0.999818	0.0945045	0.995254	1.42926	0.999957	-0.56123	0.542307	0.14444	0.905745	-0.139532	0.888456
ENSMUSG00000000560	-0.090952	0.999818	-0.574843	0.691041	-0.132721	0.999957	-0.0208685	0.975757	-0.128471	0.818323	0.00195646	0.998662
ENSMUSG00000000561	0.269921	0.999818	-0.1682	0.975621	0.142266	0.999957	-0.0674219	0.90084	0.100641	0.820276	-0.0719188	0.822251
ENSMUSG00000000562							0.37555	0.775351	0.256741	0.868241	0.795096	0.337807
ENSMUSG00000000563	0.000149288	0.999818	0.0996266	0.971182	-0.016168	0.999957	-0.0261654	0.934554	0.12416	0.774688	0.0768585	0.751799
ENSMUSG00000000567	0.529358	0.999818	1.43215	0.0646554	0.570908	0.999957	0.0466265	0.892906	0.18064	0.601556	0.0967392	0.741866
ENSMUSG00000000568	0.0216853	0.999818	0.509958	0.854482	0.350556	0.999957	0.16043	0.639781	-0.137024	0.698	-0.0731905	0.780622
ENSMUSG00000000579	-1.48982	0.631357	0.81892	0.935693	-0.627324	0.999957	-0.238208	0.88718	0.00831775	0.996909
ENSMUSG00000000581	0.166049	0.999818	-0.0358696	0.993601	0.037285	0.999957	0.0991196	0.745121	0.0445716	0.929672	-0.0118385	0.971102
ENSMUSG00000000594	0.0699825	0.999818	0.319422	0.923376	0.192834	0.999957	0.0337946	0.926716	0.0563109	0.862195	0.0891176	0.700649
ENSMUSG00000000600	-0.190409	0.999818	0.276948	0.88963	0.192034	0.999957	-0.000508475	0.998947	-0.0416732	0.918987	-0.196001	0.41687
ENSMUSG00000000605	-0.0681001	0.999818	0.0720144	0.97955	0.10969	0.999957	-0.123018	0.605225	0.152746	0.484256	-0.129671	0.474396
ENSMUSG00000000617	-0.244639	0.999818	-0.271071	0.94862	-0.0115353	0.999957
ENSMUSG00000000627	0.0710414	0.999818	-0.804586	0.92472	-0.0235907	0.999957	0.039144	0.958628	-0.116329	0.80959	-0.20424	0.610428
ENSMUSG00000000628	0.409371	0.999818	0.102236	0.985701	0.0892855	0.999957	-0.145129	0.848552	0.0274012	0.974187	0.256506	0.599322
ENSMUSG00000000631	-0.314295	0.999818	-0.0874432	0.983627	-0.576809	0.869716	0.127433	0.73083	-0.263962	0.445337	-0.0210467	0.939913
ENSMUSG00000000632	-0.278686	0.999818	0.214476	0.954532	0.00485061	0.999957	0.207608	0.603641	-0.367971	0.275536	0.0858393	0.800137
ENSMUSG00000000682							-0.331289	0.677715	0.30971	0.680751	0.135323	0.795391
ENSMUSG00000000686	0.624994	0.999818	-0.295766	0.986249	-1.01273	0.999957
ENSMUSG00000000693	-0.258403	0.999818	0.102384	0.992242	-0.367028	0.999957	-0.272963	0.714576	-0.0787811	0.932398	-0.0297153	0.973257
ENSMUSG00000000708	-0.214888	0.999818	0.554702	0.771936	-0.209556	0.999957	0.153371	0.733482	-0.16795	0.721697	-0.0312246	0.924183
ENSMUSG00000000711	-0.550075	0.999818	0.38486	0.934605	-0.402857	0.999957	-0.13071	0.810141	0.25087	0.565756	0.024289	0.958303
ENSMUSG00000000730							1.01259	0.466027
ENSMUSG00000000732			1.18088	0.941151			0.42652	0.615685	0.240572	0.775604	0.605608	0.29114
ENSMUSG00000000738	-0.0701232	0.999818	0.585529	0.78027	-0.0297813	0.999957	0.149742	0.665778	-0.0381921	0.933246	0.0411689	0.904336
ENSMUSG00000000740	-0.0884464	0.999818	0.397434	0.805759	0.0728742	0.999957	-0.0182293	0.970443	0.088036	0.805925	0.0925266	0.714331
ENSMUSG00000000743	-0.0357293	0.999818	0.571119	0.645135	-0.0405935	0.999957	-0.0171788	0.975757	0.0830298	0.848309	0.000550788	0.999466
ENSMUSG00000000751	-0.200287	0.999818	-0.0509102	0.990985	-0.257155	0.999957	0.0993334	0.811312	0.0402637	0.915708	0.121575	0.685535
ENSMUSG00000000753	-0.106387	0.999818	-0.0279047	0.997851	0.0968093	0.999957	-0.323332	0.647467	0.153993	0.846796	0.209122	0.640786
ENSMUSG00000000759	-0.413491	0.999818	0.711783	0.650551	-0.409537	0.999957	-0.0632474	0.892169	0.0354621	0.945088	-0.0751006	0.836169
ENSMUSG00000000766			0.552163	0.975932			0.132007	0.937374	-0.373835	0.751983	0.0435209	0.973423
ENSMUSG00000000776	0.352081	0.999818	-0.291034	0.967163	0.0312598	0.999957	0.0687834	0.878603	-0.17175	0.713735	-0.0124956	0.971427
ENSMUSG00000000787	0.108974	0.999818	0.429024	0.788735	0.324869	0.999957	-0.0323277	0.945721	0.262135	0.317568	0.362874	0.000276338
ENSMUSG00000000791							-0.670328	0.466027	0.571023	0.560109	0.264864	0.751799
ENSMUSG00000000792	-0.38421	0.999818	0.446626	0.96182	-0.0656081	0.999957	-0.144478	0.816022	0.239384	0.622438	-0.131697	0.812861
ENSMUSG00000000794	-0.618122	0.999818			0.343604	0.999957	-0.183325	0.758428	0.0637339	0.940176	-0.24714	0.558173
ENSMUSG00000000804	-0.228562	0.999818	-0.0332236	0.995969	-0.0320057	0.999957	0.0389677	0.901569	-0.0160861	0.960119	0.0664209	0.787485
ENSMUSG00000000805							-0.196884	0.721046	-0.0598726	0.949561	-0.172817	0.69075
ENSMUSG00000000811	0.5615	0.999818	0.565686	0.956426	-1.37124	0.747186	0.0504482	0.945721	-0.0197359	0.976663	0.0463825	0.938934
ENSMUSG00000000823	-0.0716203	0.999818	0.301864	0.93624	0.0481702	0.999957	-0.175827	0.73083	0.127527	0.827898	-0.225975	0.453549
ENSMUSG00000000826	-0.0859709	0.999818	0.424081	0.744005	0.0585532	0.999957	0.0950476	0.620469	-0.0127875	0.966247	-0.0429021	0.778766
ENSMUSG00000000827	-0.151377	0.999818	0.138739	0.9757	-0.325518	0.999957	0.0451936	0.923083	-0.00765234	0.987209	0.0414579	0.893794
ENSMUSG00000000838	-0.189291	0.999818	0.759935	0.75548	0.0125475	0.999957	0.0242235	0.96081	0.124299	0.700293	-0.0345832	0.919527
ENSMUSG00000000861	-0.506575	0.999818	-0.455796	0.941231	-0.39191	0.999957	-0.0296453	0.950539	-0.205944	0.647052	-0.22086	0.381613
ENSMUSG00000000869	-0.107201	0.999818	-0.474649	0.975621	-1.16337	0.999957
ENSMUSG00000000876	-0.545472	0.999818	0.086169	0.993601	-0.213729	0.999957	0.039442	0.946387	-0.0419694	0.932398	-0.0594604	0.901103
ENSMUSG00000000881	0.0046364	0.999818	-0.265541	0.955676	0.169492	0.999957	0.101105	0.785112	-0.231521	0.571694	-0.136348	0.569221
ENSMUSG00000000884	-0.242056	0.999818	0.461317	0.937374	-0.00812411	0.999957	-0.203822	0.82617	0.424555	0.535625	-0.230356	0.743234
ENSMUSG00000000901	-1.08944	0.999818	-3.10016	0.0683724	-1.09382	0.999957	-0.679777	0.422906	0.22763	0.819818	-0.0331323	0.974347
ENSMUSG00000000902	0.0171801	0.999818	-0.267322	0.906298	-0.0467826	0.999957	0.080101	0.816453	-0.114068	0.784995	-0.0029361	0.995403
ENSMUSG00000000903			-1.73586	0.862227
ENSMUSG00000000915	-0.00604729	0.999818	0.370597	0.922227	0.417405	0.999957	0.162332	0.717074	-0.411706	0.0948134	-0.109651	0.757613
ENSMUSG00000000916	-0.0480128	0.999818	0.0792334	0.987517	0.39411	0.999957	0.0739136	0.928173	0.0864177	0.879578	-0.0314214	0.965006
ENSMUSG00000000934	0.187575	0.999818	-0.414678	0.956426	0.0775186	0.999957	-0.135907	0.842931	-0.156547	0.815385	-0.210623	0.65032
ENSMUSG00000000948	-0.340439	0.999818	1.17176	0.624029	-0.836827	0.999957	-0.196055	0.72581	0.105717	0.861864	-0.208382	0.65697
ENSMUSG00000000957	-0.751288	0.999818	1.60136	0.7465	-0.0992192	0.999957	-0.353935	0.356858	0.152051	0.795494	0.0797752	0.846174
ENSMUSG00000000958	0.844235	0.999818	-0.197141	0.991635	0.478458	0.999957	-0.388084	0.718344	0.517252	0.564255	0.364731	0.65032
ENSMUSG00000000959	0.096113	0.999818	0.13841	0.97955	-0.532822	0.999957	0.0332433	0.93976	0.166133	0.649361	-0.162931	0.521859
ENSMUSG00000000976	-0.25326	0.999818	0.164902	0.97955	0.235167	0.999957	-0.0511588	0.918783	-0.0305188	0.951643	-0.0390244	0.923608
ENSMUSG00000000982					0.336628	0.999957	-0.229159	0.797464	0.303617	0.692131	0.242249	0.63007
ENSMUSG00000000983							-0.104952	0.943904	-0.422871	0.680751	0.334904	0.686433
ENSMUSG00000001014	0.0451434	0.999818			-0.186459	0.999957	1.22322	0.356858
ENSMUSG00000001016	-0.0743485	0.999818	-0.00638498	0.999456	0.0463914	0.999957	0.0516138	0.898276	-0.0290867	0.945424	0.020863	0.947515
ENSMUSG00000001017	0.0370781	0.999818	0.127955	0.973721	0.150189	0.999957	-0.0221931	0.950539	0.0851169	0.784995	-0.0500669	0.833839
ENSMUSG00000001018	0.100961	0.999818	-0.0939727	0.97955	0.0196747	0.999957	-0.0797354	0.855152	0.082698	0.849792	-0.0149893	0.973257
ENSMUSG00000001020	0.646407	0.999818	-4.56734	0.052879			-0.28526	0.719945	0.276877	0.711244	0.264471	0.61807
ENSMUSG00000001021	1.85539	0.999818
ENSMUSG00000001025	-1.6045	0.999818	0.405859	0.97955	-2.29969	0.999957	-0.28492	0.689576	0.334879	0.635011	0.240737	0.583452
ENSMUSG00000001027	-0.225442	0.999818	2.29086	0.224493	0.222391	0.999957
ENSMUSG00000001029					0.206982	0.999957	-0.246621	0.767384	0.0496815	0.968479	0.0478119	0.953395
ENSMUSG00000001034	-1.08058	0.979754	0.269661	0.97955	-0.113364	0.999957	-0.0662429	0.945589	-0.218774	0.764148	-0.121142	0.836169
ENSMUSG00000001036	-0.0952129	0.999818	-0.0427195	0.995969	0.128084	0.999957	0.0329405	0.928187	-0.0830912	0.819275	-0.083607	0.702868
ENSMUSG00000001039	0.00693349	0.999818	-0.18322	0.9757	-0.235624	0.999957	-0.0928586	0.892298	0.0230794	0.973799	-0.0385751	0.943266
ENSMUSG00000001052	-0.00788056	0.999818	0.197921	0.956426	-0.201919	0.999957	-0.128004	0.759157	0.0419632	0.931668	-0.193786	0.57799
ENSMUSG00000001053	-1.25517	0.999818	0.273718	0.984623	-0.948453	0.999957	0.287404	0.73083	-0.550912	0.387565	-0.0490418	0.958489
ENSMUSG00000001054	-0.0777377	0.999818	0.209174	0.937374	-0.147544	0.999957	-0.199952	0.667024	0.231339	0.62622	-0.259648	0.406348
ENSMUSG00000001056	-0.266337	0.999818	0.129095	0.9757	-0.415387	0.999957	-0.109893	0.810141	-0.0300223	0.951186	-0.15153	0.688139
ENSMUSG00000001062	-0.0379892	0.999818	-0.0840879	0.987741	-0.0835066	0.999957	0.156762	0.67362	-0.125997	0.801753	-0.13362	0.72155
ENSMUSG00000001065	0.271847	0.999818	-0.539862	0.893248	-0.273099	0.999957	0.027624	0.975154	0.112893	0.841666	0.187288	0.677842
ENSMUSG00000001082	0.0785804	0.999818	0.586411	0.80473	-0.173789	0.999957	0.0868125	0.91546	0.271671	0.678867	0.201225	0.637178
ENSMUSG00000001089	0.0467198	0.999818	0.466066	0.80473	0.161741	0.999957	0.110105	0.567709	-0.186879	0.578942	0.0402261	0.79444
ENSMUSG00000001098	-0.120211	0.999818	0.443662	0.653925	-0.270494	0.999957	-0.0127344	0.985823	0.144012	0.74587	0.122399	0.700649
ENSMUSG00000001100	-0.0909951	0.999818	0.121846	0.9757	-0.0951482	0.999957	0.0777715	0.82189	-0.0737205	0.824472	0.015699	0.963074
ENSMUSG00000001103	-0.336657	0.999818	-0.333105	0.962336	-0.209716	0.999957
ENSMUSG00000001105	0.072023	0.999818	-0.332681	0.862256	0.0689979	0.999957	0.0794865	0.786245	0.0932753	0.77972	0.0741048	0.693904
ENSMUSG00000001119	-0.194466	0.999818	-0.245546	0.963344	0.370261	0.999957	-0.175296	0.871117	0.100136	0.93249	0.204978	0.746072
ENSMUSG00000001120	0.00555283	0.999818	0.367459	0.782411	-0.00951337	0.999957	-0.141385	0.816418	-0.102106	0.880273	-0.378129	0.18236
ENSMUSG00000001123	1.51359	0.999818	0.269408	0.99077	-0.351017	0.999957	-0.374929	0.502197	0.397375	0.526657	0.196437	0.768457
ENSMUSG00000001127	0.0367939	0.999818	0.0640674	0.983446	0.135285	0.999957	-0.125339	0.874104	0.209056	0.796619	-0.0512586	0.854979
ENSMUSG00000001128	0.158533	0.999818	-0.444687	0.955676	-0.323941	0.999957	-0.435837	0.424294	0.25089	0.71147	0.102388	0.841818
ENSMUSG00000001131							-0.250806	0.733448	0.304778	0.664862	0.28359	0.509357
ENSMUSG00000001134	1.04791	0.999818	-0.98093	0.88963	0.353018	0.999957	-0.153668	0.911227	0.498021	0.601556	-0.26912	0.680688
ENSMUSG00000001138	-0.169202	0.999818	0.152753	0.97955	0.349468	0.999957	-0.180665	0.643291	0.0661368	0.893319	-0.181806	0.610685
ENSMUSG00000001143	-0.209395	0.999818	-0.123526	0.97955	0.0699055	0.999957	0.16328	0.73083	-0.275525	0.500282	-0.118041	0.781576
ENSMUSG00000001150	0.032124	0.999818	0.244418	0.975621	0.340551	0.999957	0.0028635	0.997069	0.0408233	0.929116	-0.119461	0.729913
ENSMUSG00000001151	-0.182737	0.999818	0.404611	0.9426	0.531048	0.999957	0.0168691	0.977229	-0.0311657	0.958262	-0.0364101	0.937473
ENSMUSG00000001156	0.136327	0.999818	0.225995	0.953457	0.190737	0.999957	0.142708	0.70735	0.036438	0.933246	0.150951	0.670966
ENSMUSG00000001157	0.740332	0.999818	0.128565	0.982668	0.0319057	0.999957	0.0243987	0.954541	-0.0467819	0.918083	0.0163167	0.957023
ENSMUSG00000001158	0.145217	0.999818	-0.288272	0.88963	0.0732146	0.999957	0.134649	0.583769	-0.117954	0.61773	0.131618	0.517151
ENSMUSG00000001166	-0.510468	0.999818	-4.50217	0.0341597	-4.32082	0.0515241	0.754739	0.466027	-0.148022	0.899452	0.634886	0.495308
ENSMUSG00000001173	-0.317393	0.999818	-0.358415	0.935633	-0.227925	0.999957	0.0320105	0.94809	0.0505574	0.89492	-0.113607	0.700452
ENSMUSG00000001175	-0.0182351	0.999818	-0.10514	0.9757	0.0344715	0.999957	0.0258862	0.897904	-0.0285088	0.905745	0.0102483	0.95489
ENSMUSG00000001211	0.0487417	0.999818	0.507683	0.799902	-0.0348911	0.999957	0.0458705	0.874907	-0.131621	0.523253	-0.0784735	0.652857
ENSMUSG00000001227	-0.627149	0.999818	-1.62558	0.755991	-1.24534	0.999957	0.0684431	0.931734	-0.0658045	0.914294	-0.00645054	0.994142
ENSMUSG00000001228					-2.23539	0.999957	-0.197516	0.883036	0.0820292	0.945424	0.2857	0.717603
ENSMUSG00000001229	-0.259211	0.999818	-0.62678	0.667386	-0.242059	0.999957	-0.00360126	0.996844	0.0157368	0.980485	-0.0739182	0.836701
ENSMUSG00000001240	-1.13492	0.999818	0.0263985	0.999456	-1.58776	0.999957	0.0468521	0.95421	0.0302669	0.965755	-0.0702016	0.900988
ENSMUSG00000001247	1.20522	0.999818	-0.929587	0.937374	1.42967	0.999957	0.0114781	0.992959	0.125974	0.852408	0.0734716	0.941296
ENSMUSG00000001248	-0.147973	0.999818	0.0441566	0.994376	0.132929	0.999957	0.0728767	0.859965	0.131386	0.71485	0.13614	0.652857
ENSMUSG00000001260	0.0207068	0.999818	0.317321	0.973721	0.701503	0.999957	-0.0915917	0.846282	0.0125592	0.983043	-0.00534002	0.98771
ENSMUSG00000001270	-0.103623	0.999818	0.196308	0.941231	0.0848361	0.999957	0.103224	0.778692	-0.0968239	0.785492	-0.098517	0.679815
ENSMUSG00000001280	0.130724	0.999818	0.00143343	0.999929	0.240767	0.999957	0.0160613	0.980226	0.000350947	0.999623	-0.0792572	0.785398
ENSMUSG00000001281	-2.61744	0.119908			0.718162	0.999957	0.118012	0.938837	-0.0452742	0.973195	0.557796	0.473156
ENSMUSG00000001285	0.104794	0.999818	-0.53904	0.679194	-0.118439	0.999957	0.229811	0.5367	-0.265958	0.428374	0.134504	0.691044
ENSMUSG00000001288	2.4968	0.681807	-1.2096	0.900987	1.95694	0.999957	-0.0850451	0.934138	-0.115305	0.884378	0.41902	0.252006
ENSMUSG00000001289	-0.00816119	0.999818	0.121173	0.969521	0.0292358	0.999957	0.0742465	0.765533	0.0254883	0.933246	0.111599	0.569991
ENSMUSG00000001300	0.780621	0.999818	0.0924191	0.992466	1.00178	0.81195	-0.120492	0.885613	-0.049838	0.940708	0.135229	0.81007
ENSMUSG00000001305	-0.0280517	0.999818	1.23346	0.552561	-0.364233	0.999957	0.0238036	0.978267	-0.131755	0.800076	-0.26681	0.502292
ENSMUSG00000001313	-0.0508848	0.999818	0.414172	0.876515	-0.0699189	0.999957	0.252778	0.422906	-0.00473971	0.994145	0.20126	0.658849
ENSMUSG00000001323	0.0416448	0.999818	0.182381	0.963344	0.0717332	0.999957	0.0127143	0.981393	-0.196233	0.608766	-0.0238571	0.931262
ENSMUSG00000001333	-0.20445	0.999818	0.932682	0.88803	-0.20632	0.999957
ENSMUSG00000001334	-0.0135323	0.999818	-0.458625	0.815442	0.126149	0.999957	0.0132356	0.971585	-0.153169	0.575196	-0.105404	0.614071
ENSMUSG00000001349							-0.605219	0.401679	0.523832	0.53443	-0.183722	0.798444
ENSMUSG00000001366	-0.241375	0.999818	-0.036848	0.993601	-0.122574	0.999957	0.0515615	0.904488	-0.16435	0.586708	-0.0810239	0.701651
ENSMUSG00000001376	-0.286788	0.999818	0.259714	0.942284	-0.0388892	0.999957	-0.151798	0.73083	0.186873	0.729712	-0.15795	0.365088
ENSMUSG00000001380	0.127152	0.999818	-0.346827	0.734989	0.128515	0.999957	0.0814507	0.794494	0.0541537	0.905453	0.105528	0.694137
ENSMUSG00000001383	-0.182576	0.999818	-0.44572	0.795735	0.0622421	0.999957	0.172726	0.554088	-0.120586	0.711838	0.184892	0.282571
ENSMUSG00000001403	-0.360362	0.999818	0.538379	0.975631	-2.473	0.298772	-0.613653	0.474026	0.602726	0.500949	-0.0143074	0.991522
ENSMUSG00000001415	-0.251358	0.999818	0.621152	0.734511	0.389121	0.999957	-0.109961	0.82617	0.107526	0.812616	-0.194417	0.590821
ENSMUSG00000001416	-0.197651	0.999818	-0.106492	0.9757	-0.000993038	0.999957	0.0458305	0.853935	-0.0400354	0.873519	-0.0355226	0.853747
ENSMUSG00000001418	0.346058	0.999818	-0.414676	0.855381	-0.186843	0.999957	-0.111669	0.800489	0.0443424	0.91687	0.0848332	0.812779
ENSMUSG00000001419	0.124495	0.999818	0.434198	0.620013	0.176626	0.999957	-0.218869	0.443796	0.193277	0.578238	-0.186962	0.486968
ENSMUSG00000001420	-0.0833329	0.999818	0.509461	0.9757	-0.0190205	0.999957
ENSMUSG00000001424	-0.270845	0.999818	0.441314	0.794845	-0.271668	0.999957	-0.0307555	0.967731	0.136064	0.78594	0.129653	0.698028
ENSMUSG00000001435	-0.873265	0.999818	1.67369	0.572391	0.876892	0.999957	-0.282834	0.75861	-0.0036546	0.998141	0.113989	0.892714
ENSMUSG00000001436	0.12338	0.999818	0.677104	0.667386	-0.19379	0.999957	0.308602	0.651525	-0.268835	0.686649	0.101963	0.848832
ENSMUSG00000001440	0.00998839	0.999818	0.110379	0.978396	0.207722	0.999957	-0.0798427	0.814182	0.0389084	0.9134	-0.0269232	0.921506
ENSMUSG00000001441	-0.0212294	0.999818	-0.0720362	0.97955	0.0320404	0.999957	0.0176406	0.954114	-0.0485609	0.885998	-0.0236723	0.91297
ENSMUSG00000001444	-1.80627	0.999818			-2.52418	0.727351
ENSMUSG00000001445	-0.0614543	0.999818	0.114286	0.975621	0.0943453	0.999957	-0.00562954	0.99408	0.103799	0.819275	-0.089475	0.798168
ENSMUSG00000001467	-0.186676	0.999818	-0.297663	0.895337	-0.143517	0.999957	-0.0388585	0.88123	-0.0393556	0.887161	-0.0267199	0.931262
ENSMUSG00000001472	-0.200193	0.999818	0.0981427	0.9779	-0.0826569	0.999957	0.0741476	0.681819	-0.0770515	0.708632	-0.109806	0.139767
ENSMUSG00000001473	-0.0642295	0.999818	1.72208	0.0691448	0.0904266	0.999957	-0.347428	0.622438	0.291954	0.717341	0.183721	0.751799
ENSMUSG00000001482	-0.341973	0.999818	0.145138	0.97955	0.281799	0.999957	-0.145876	0.717074	-0.0449337	0.932398	0.0506771	0.883968
ENSMUSG00000001493	-0.240569	0.999818	-1.94198	0.641679	-1.83573	0.999957					0.249834	0.838084
ENSMUSG00000001504	0.676419	0.999818	-0.0499347	0.997942	0.482646	0.999957	-0.31594	0.540957	0.102682	0.898717	-0.317027	0.391494
ENSMUSG00000001506	-2.82203	0.376632			-2.56014	0.618581	-0.360115	0.574248	0.308674	0.676488	0.21464	0.63768
ENSMUSG00000001507	-0.375947	0.999818	-0.776072	0.667386	-0.254942	0.999957	-0.0851457	0.909232	0.100699	0.879486	-0.173016	0.765288
ENSMUSG00000001508					0.685353	0.999957
ENSMUSG00000001517	-0.117952	0.999818	1.2239	0.93242			0.064725	0.977788	0.366708	0.743949	0.234332	0.807419
ENSMUSG00000001518	-0.0111514	0.999818	-0.0454863	0.99077	0.0415968	0.999957	-0.0451221	0.93898	0.0359243	0.945726	-0.159015	0.640786
ENSMUSG00000001520	-0.132788	0.999818	-0.276787	0.947681	0.191814	0.999957	0.156269	0.717074	-0.21462	0.669147	0.00416334	0.995755
ENSMUSG00000001521	0.064401	0.999818	0.456856	0.975631	1.099	0.869716	-0.17327	0.765533	0.283859	0.556418	0.0660051	0.898364
ENSMUSG00000001524	0.768122	0.999818	-0.28636	0.980136	0.850584	0.999957	0.267652	0.614274	-0.247947	0.672619	0.101925	0.880354
ENSMUSG00000001525	-0.112184	0.999818	0.0783056	0.97955	0.199378	0.999957	0.00641001	0.985823	-0.0363934	0.899785	0.0149234	0.935101
ENSMUSG00000001542	0.228546	0.999818	-1.07164	0.937374	0.970014	0.999957	-0.106389	0.808888	0.380977	0.215503	0.148267	0.726793
ENSMUSG00000001552	-0.0262213	0.999818	-0.619703	0.80473	0.455142	0.999957	-0.0641186	0.912611	0.0486459	0.933246	-0.0454415	0.927377
ENSMUSG00000001555	0.234869	0.999818	0.823328	0.963344	-0.315601	0.999957	-0.242599	0.73083	0.323059	0.66826	-0.107409	0.823815
ENSMUSG00000001558	0.542552	0.999818	-1.77448	0.858212	-1.38834	0.999957
ENSMUSG00000001569	0.0667924	0.999818	0.208025	0.971182	0.434639	0.999957	0.126206	0.700871	-0.105133	0.78594	0.0614009	0.840931
ENSMUSG00000001576	-0.00498648	0.999818	0.323093	0.86771	-0.109142	0.999957	-0.0702902	0.838377	0.0518389	0.883688	0.00673015	0.982654
ENSMUSG00000001604							-0.560223	0.622438	0.392156	0.72437	0.223964	0.800137
ENSMUSG00000001627	0.65119	0.367992	-0.353804	0.885564	0.66008	0.52245	0.0655131	0.890932	0.270956	0.382528	0.302187	0.216352
ENSMUSG00000001630	0.10761	0.999818	-0.175261	0.973721	0.510041	0.999957	0.0548679	0.911708	-0.0206137	0.965026	0.238667	0.361998
ENSMUSG00000001632	-0.292681	0.999818	0.924383	0.534268	-0.42988	0.999957	0.0191703	0.972832	0.222908	0.621299	0.0221188	0.95489
ENSMUSG00000001642	0.19017	0.999818	-0.589238	0.61681	-0.189284	0.999957	-0.5087	0.533935	0.0507926	0.966337	-0.273569	0.719291
ENSMUSG00000001663	-0.00513588	0.999818	0.353186	0.94862	0.274999	0.999957	-0.0762077	0.927828	0.132203	0.859676	-0.123185	0.798028
ENSMUSG00000001665	0.66145	0.999818	-1.13728	0.873924	0.40017	0.999957	-0.11774	0.850967	0.107253	0.856421	-0.114323	0.815352
ENSMUSG00000001666	0.327285	0.999818	-0.50002	0.771936	0.0914605	0.999957	0.0189215	0.970443	-0.00295379	0.994846	0.0507076	0.87874
ENSMUSG00000001672	-0.545474	0.999818	1.05852	0.862227	0.161415	0.999957
ENSMUSG00000001674	0.473315	0.999818	-0.260966	0.96182	-0.317861	0.999957	-0.0307283	0.965813	0.162452	0.738582	0.0437626	0.928976
ENSMUSG00000001687	0.101371	0.999818	0.0518407	0.984304	-0.0499901	0.999957	-0.0467878	0.897904	0.0191107	0.960155	0.0947807	0.465641
ENSMUSG00000001700	0.87566	0.999818	0.417216	0.97955	-2.06198	0.911146	0.115524	0.786619	-0.0873824	0.836725	0.366088	0.127565
ENSMUSG00000001707	-0.239889	0.999818	-0.228114	0.96182	-0.0775661	0.999957	0.0518053	0.950224	-0.0548479	0.940708	0.0245915	0.968672
ENSMUSG00000001729	0.38422	0.999818	-0.0870861	0.983921	0.424319	0.999957	-0.00254217	0.996805	0.0299276	0.945424	-0.0265007	0.921808
ENSMUSG00000001739					0.75643	0.999957
ENSMUSG00000001741	1.39087	0.999818	0.172423	0.993899	1.7047	0.999957	0.059678	0.972687	-0.450888	0.686784	0.384993	0.679815
ENSMUSG00000001750	-0.397128	0.999818	0.259409	0.97955	-0.355446	0.999957	-0.297169	0.686919	0.211282	0.77972	0.20709	0.627214
ENSMUSG00000001751	-0.186502	0.999818	-0.219756	0.97955	-0.600214	0.999957	-0.170864	0.813493	0.122052	0.881506	0.209367	0.658849
ENSMUSG00000001755	-0.331988	0.999818	0.14268	0.9757	-0.0933117	0.999957	0.179887	0.576464	-0.0915968	0.819275	0.0490622	0.905739
ENSMUSG00000001761	-0.427937	0.999818	1.00703	0.857723	-1.25725	0.76889	0.0542409	0.950752	-0.125327	0.833079	-0.0555402	0.923362
ENSMUSG00000001763	-0.919762	0.999818	0.287195	0.9757	-0.99136	0.999957	0.0467368	0.948056	-0.113467	0.837219	-0.190043	0.659852
ENSMUSG00000001767	0.447868	0.999818	-0.462253	0.92496	0.116574	0.999957	5.93e-05	0.999888	-0.0800538	0.846826	0.0959892	0.767611
ENSMUSG00000001768	0.0634342	0.999818	0.282335	0.96182	-0.183699	0.999957	0.0879862	0.848473	0.357751	0.394211	0.294615	0.224634
ENSMUSG00000001773	-0.131679	0.999818	1.69761	0.195034	0.595484	0.999957	0.113189	0.91546	-0.141602	0.876224	-0.178098	0.824954
ENSMUSG00000001774	0.187621	0.999818	-0.393951	0.920357	0.322356	0.999957	0.211479	0.489096	-0.414491	0.390742	0.168222	0.33765
ENSMUSG00000001783	-0.0506129	0.999818	-0.0511168	0.988569	0.0495871	0.999957	0.0532059	0.842789	0.0628337	0.794748	0.019833	0.934972
ENSMUSG00000001785	0.230688	0.999818	-0.241203	0.96182	-0.0831703	0.999957	-0.123071	0.753228	0.0588665	0.899785	-0.0239917	0.947752
ENSMUSG00000001786	-0.280806	0.999818	-0.320152	0.890907	-0.273633	0.999957	0.0402426	0.943249	0.184718	0.584882	-0.0431689	0.91211
ENSMUSG00000001794	0.350898	0.999818	-0.311738	0.948155	0.305198	0.999957	0.0293399	0.949465	-0.00305482	0.995368	0.124435	0.540897
ENSMUSG00000001802	-0.402689	0.999818	0.21433	0.975621	-0.246721	0.999957	-0.0918293	0.87881	0.0135292	0.985078	-0.143046	0.787698
ENSMUSG00000001827	0.0169025	0.999818	0.890593	0.776261	-0.21733	0.999957
ENSMUSG00000001829	-0.219768	0.999818	0.288707	0.93242	-0.216165	0.999957	-0.0246507	0.962497	-0.000154724	0.999855	-0.0661316	0.855267
ENSMUSG00000001833	0.0449796	0.999818	0.00331082	0.999456	-0.208161	0.999957	0.128845	0.622438	-0.206621	0.389481	0.146653	0.405451
ENSMUSG00000001844	0.282487	0.999818	0.392694	0.959185	0.354386	0.999957	0.0749397	0.881478	0.126951	0.794748	-0.0975957	0.764628
ENSMUSG00000001847	0.153258	0.999818	-0.232201	0.94862	-0.0453279	0.999957	-0.0810573	0.648215	0.111338	0.62205	0.0190028	0.894203
ENSMUSG00000001855	0.217348	0.999818	0.174272	0.983564	0.139078	0.999957	-0.138256	0.731679	0.205734	0.684871	-0.129883	0.685448
ENSMUSG00000001864	-1.86808	0.47007	1.32006	0.804926	-0.298955	0.999957	0.0111667	0.992104	-0.189304	0.793685	0.346641	0.361816
ENSMUSG00000001870	0.4729	0.999818	-0.161326	0.98475	-1.10145	0.999957	-0.59331	0.140618	0.174793	0.794264	-0.281798	0.587981
ENSMUSG00000001891	0.309583	0.999818	-0.415223	0.754751	-0.0395309	0.999957	0.0252507	0.949463	-0.076596	0.845844	0.0855309	0.67829
ENSMUSG00000001901	0.387803	0.999818	-0.165774	0.978388	0.223559	0.999957
ENSMUSG00000001909	0.0122514	0.999818	0.283678	0.944844	0.160891	0.999957	-0.29028	0.319755	0.453433	0.230212	-0.321672	0.254465
ENSMUSG00000001910	0.188541	0.999818	-1.06998	0.885564	0.115183	0.999957	0.0994811	0.862278	-0.196142	0.670067	0.00804028	0.989301
ENSMUSG00000001911	0.528771	0.860275	-0.20583	0.963344	-0.0415903	0.999957	-0.0491866	0.871227	-0.0542592	0.898717	-0.0641945	0.824293
ENSMUSG00000001918	-0.61636	0.999818	0.788983	0.792716	-0.814767	0.999957	-0.118988	0.938779	0.181913	0.873616	0.347768	0.570638
ENSMUSG00000001924	-0.0904594	0.999818	-0.0870149	0.9757	0.0750111	0.999957	-0.0387918	0.918212	0.0874378	0.794539	-0.0926264	0.732417
ENSMUSG00000001930							-0.252953	0.787301	0.108066	0.918144	-0.189254	0.808963
ENSMUSG00000001942	-0.263041	0.999818	-0.352207	0.9757	-0.468927	0.999957	0.0739179	0.843414	-0.149101	0.800076	0.0649377	0.823521
ENSMUSG00000001943	0.572336	0.999818			1.58926	0.999957	-0.0179825	0.992959	0.0702331	0.958262	-0.0454584	0.971924
ENSMUSG00000001946	-0.14395	0.999818	0.442256	0.922227	0.468082	0.999957	-0.185894	0.712739	0.49611	0.209664	-0.241605	0.517151
ENSMUSG00000001948	0.0290717	0.999818	-0.493481	0.9757	-0.786378	0.999957	0.259249	0.622438	-0.298619	0.550895	0.31795	0.428174
ENSMUSG00000001962	0.0949657	0.999818	-0.172181	0.968127	-0.270637	0.999957	0.133259	0.727312	0.0697247	0.882487	0.104832	0.74135
ENSMUSG00000001964	-0.407007	0.999818	0.560034	0.815756	-0.172717	0.999957	-0.074283	0.816418	0.24186	0.328767	0.10705	0.602751
ENSMUSG00000001983	-0.39583	0.999818	-0.116178	0.995969	0.130283	0.999957	0.601438	0.446025	-0.672754	0.359103	0.335941	0.685905
ENSMUSG00000001985	0.203338	0.999818	-2.28848	0.0691448	-0.252568	0.999957	0.00602024	0.995011	-0.0440093	0.967421	-0.0964921	0.884765
ENSMUSG00000001986	-0.181029	0.999818	-0.171775	0.976567	-0.0819001	0.999957	0.164317	0.498216	-0.221326	0.374693	0.0188777	0.941635
ENSMUSG00000001988					-0.811703	0.999957	0.0756797	0.955441	-0.0727128	0.958262	0.310466	0.688139
ENSMUSG00000001995	0.114984	0.999818	0.351115	0.940237	0.188718	0.999957	0.0356634	0.948056	0.04039	0.929367	0.0776934	0.830148
ENSMUSG00000001998	-0.443293	0.999818	0.245647	0.983921	0.31226	0.999957	-0.119966	0.903973	-0.0551746	0.946257	-0.00868878	0.995715
ENSMUSG00000001999	-0.252464	0.999818	-0.0965929	0.982938	-0.11882	0.999957	-0.118573	0.705704	0.134922	0.710017	0.129375	0.67829
ENSMUSG00000002006	-0.442404	0.999818	0.676265	0.944369	-0.3357	0.999957	0.0801508	0.857903	-0.210005	0.6291	0.0482859	0.873043
ENSMUSG00000002007	-0.591887	0.999818	0.449088	0.941151	-0.45778	0.999957	0.274841	0.832212	0.00778634	0.995881	0.04294	0.969399
ENSMUSG00000002010	-0.131663	0.999818	-0.100735	0.9757	-0.0370515	0.999957	0.0648886	0.819753	0.0672303	0.845361	-0.0258757	0.918754
ENSMUSG00000002012	-0.295577	0.999818	-0.178261	0.9757	0.0280917	0.999957	0.236557	0.48995	-0.168697	0.66826	-0.0956796	0.714331
ENSMUSG00000002014	-0.0373727	0.999818	0.312767	0.890907	-0.175702	0.999957	-0.0219391	0.959309	0.106462	0.756104	0.103145	0.659181
ENSMUSG00000002015	0.0715987	0.999818	-0.0583999	0.984806	0.153139	0.999957	0.0596926	0.792147	0.0609805	0.860492	0.170396	0.256921
ENSMUSG00000002017	-0.155016	0.999818	0.13999	0.983921	0.193314	0.999957	0.189064	0.732213	-0.257659	0.581012	0.268316	0.453549
ENSMUSG00000002020	-1.39295	0.999818	1.5898	0.816525	-3.15623	0.0808623	0.0538461	0.974638	-0.105059	0.930199	0.59474	0.473394
ENSMUSG00000002028	-0.00570057	0.999818	-0.229152	0.946119	-0.150617	0.999957	-0.0441496	0.914939	0.00263042	0.997657	-0.225919	0.258608
ENSMUSG00000002031	-0.15732	0.999818	0.0617653	0.990032	-0.0202511	0.999957	-0.0283907	0.949589	-0.117479	0.77229	-0.115618	0.666198
ENSMUSG00000002032	-0.263549	0.999818	0.159324	0.973781	0.0816264	0.999957	0.142284	0.70735	-0.146477	0.71485	-0.180556	0.453549
ENSMUSG00000002043	-0.0453239	0.999818	-0.494507	0.653915	-0.190003	0.999957	-0.130426	0.82189	-0.111136	0.857376	0.0646928	0.897224
ENSMUSG00000002052	-0.197383	0.999818	0.235311	0.956868	0.00502755	0.999957	0.145124	0.558808	-0.0300205	0.94139	0.00980788	0.973257
ENSMUSG00000002055	0.163774	0.999818	0.068064	0.985701	0.493349	0.999957	0.398026	0.356858	-0.179187	0.71887	-0.0535286	0.945149
ENSMUSG00000002058	0.022579	0.999818	0.520195	0.742649	-0.160627	0.999957	0.0488943	0.913073	0.0471557	0.9125	-0.0884334	0.737724
ENSMUSG00000002059	0.0424303	0.999818	0.0874689	0.97983	-0.143477	0.999957	-0.1011	0.842789	0.110242	0.853879	-0.0758485	0.785398
ENSMUSG00000002064	0.320274	0.999818	-0.495714	0.707231	0.0242676	0.999957	-0.154407	0.733504	0.121574	0.816498	0.01223	0.964373
ENSMUSG00000002068	-0.223714	0.999818	0.0365212	0.997965	-1.28489	0.603213	0.146985	0.784201	-0.0731648	0.903213	-0.0805457	0.88647
ENSMUSG00000002076	-3.66365	0.0529995			-1.17272	0.999957	-0.0899998	0.964617	0.00538907	0.998238
ENSMUSG00000002083	-1.91663	0.766665	1.04479	0.905944	0.507916	0.999957	-0.0547874	0.948284	-0.0295893	0.97038	0.0839572	0.881663
ENSMUSG00000002102	0.0991093	0.999818	-0.188194	0.941231	-0.00680531	0.999957	0.129085	0.665778	-0.135151	0.622475	0.0573897	0.817655
ENSMUSG00000002103	0.21018	0.999818	-0.232034	0.941231	0.167922	0.999957	0.0165558	0.970443	0.00995866	0.979057	0.0149172	0.962975
ENSMUSG00000002104	-3.39986	0.186816	3.58453	0.164736	0.273898	0.999957	0.0054713	0.997145	0.144261	0.866164	-0.277792	0.692537
ENSMUSG00000002105	-0.516048	0.999818	0.62844	0.718031	-0.64975	0.749598	0.200085	0.70044	-0.182711	0.719561	0.110563	0.792527
ENSMUSG00000002107	0.02956	0.999818	-0.121654	0.973721	0.0257173	0.999957	-0.12997	0.46708	0.0664218	0.816892	-0.128483	0.309037
ENSMUSG00000002108	0.0160169	0.999818	-0.691796	0.967893	1.10361	0.999957	0.230319	0.815623	-0.579709	0.464593	0.2749	0.669607
ENSMUSG00000002109	0.361262	0.999818	-0.199551	0.966391	0.184954	0.999957	0.0650292	0.943368	-0.173886	0.784995	0.0144714	0.982393
ENSMUSG00000002111	-1.77586	0.999818			-1.17094	0.999957	-0.38581	0.595469	0.327523	0.66509	0.0595792	0.930762
ENSMUSG00000002129	-0.0655948	0.999818	-0.619712	0.504605	-0.158525	0.999957	-0.107437	0.81611	0.227987	0.520441	-0.0881411	0.777655
ENSMUSG00000002147	-0.109	0.999818	-0.254499	0.98045	-1.06869	0.999957	-0.131089	0.881478	0.0047685	0.996094	0.301292	0.492665
ENSMUSG00000002190	-0.82049	0.999818	0.382022	0.9757	-2.36371	0.250479	0.251254	0.590954	-0.0787507	0.867499	-0.099835	0.822037
ENSMUSG00000002204	-1.54512	0.999818	0.390327	0.97955	-4.62954	0.0493985	-0.482076	0.611713	0.503802	0.523253	-0.00981955	0.994018
ENSMUSG00000002205	-0.202129	0.999818	0.372736	0.926806	-0.269744	0.999957	0.000239451	0.999725	0.211999	0.704449	0.147506	0.708182
ENSMUSG00000002210	0.148664	0.999818	0.0670683	0.986249	0.220546	0.999957	0.152926	0.816022	-0.0361413	0.961391	-0.00280181	0.99826
ENSMUSG00000002221	-0.315403	0.999818	0.127187	0.97571	-0.56306	0.999957	0.0319851	0.967141	0.37063	0.428427	0.266728	0.493894
ENSMUSG00000002222	0.306539	0.999818	0.022169	0.997965	0.0800728	0.999957	-0.144871	0.752412	0.0825772	0.867864	-0.0518404	0.825233
ENSMUSG00000002227	0.0402551	0.999818	-0.106162	0.996087	1.12634	0.999957	-0.506944	0.49342	0.316481	0.741182	0.149009	0.832685
ENSMUSG00000002228	0.108354	0.999818	0.468982	0.804926	0.014677	0.999957
ENSMUSG00000002233	-0.306665	0.999818	-0.507956	0.941118	-0.345591	0.999957	-0.207134	0.681819	0.243394	0.66826	0.210121	0.54471
ENSMUSG00000002249	0.579673	0.999818	0.112338	0.996809	-1.46218	0.999957	-0.241035	0.835024	0.501108	0.564255	0.184007	0.852274
ENSMUSG00000002250	0.704299	0.999818	-0.552246	0.963344	0.51313	0.999957	-0.18845	0.73083	0.136331	0.81935	-0.134358	0.779473
ENSMUSG00000002257	0.765968	0.999818	-4.47213	0.0370233	-1.01216	0.999957	-0.00729314	0.996038	0.116139	0.898446	0.256443	0.61807
ENSMUSG00000002265	0.102975	0.999818	0.484027	0.805169	0.42663	0.999957	-0.0358709	0.89549	-0.0143101	0.979057	-0.173727	0.397541
ENSMUSG00000002266							0.257275	0.812106	0.30052	0.746099	-0.1902	0.812559
ENSMUSG00000002274	0.555508	0.999818	-0.55597	0.944761	-0.0444022	0.999957	-0.0487055	0.928487	-0.11373	0.77972	-0.108219	0.736871
ENSMUSG00000002279	0.131306	0.999818	-0.642016	0.932028	-0.0971814	0.999957	0.0772204	0.915762	0.112072	0.837763	-0.109671	0.818885
ENSMUSG00000002280	-0.172569	0.999818	-0.0384725	0.994575	-0.423881	0.999957	0.0903143	0.868337	-0.0553334	0.91687	-0.00110366	0.999466
ENSMUSG00000002289	0.905977	0.999818	-1.73891	0.80473	-0.38291	0.999957	0.43751	0.582765	0.420804	0.627721	0.583581	0.343933
ENSMUSG00000002297	-0.403691	0.999818	-0.630112	0.968127	-3.19931	0.256489	-0.404049	0.478437	0.101949	0.875811	0.0909467	0.866902
ENSMUSG00000002307	-0.211276	0.999818	0.0452215	0.995969	-0.34575	0.999957	-0.101393	0.827417	0.134465	0.753639	0.111082	0.750934
ENSMUSG00000002308	-0.239318	0.999818	-0.167522	0.98045	-0.565868	0.999957	-0.114991	0.8682	0.00774347	0.991332	0.150254	0.71939
ENSMUSG00000002319	-0.313553	0.999818	0.132756	0.97955	-0.453127	0.999957	-0.0603145	0.925456	0.132628	0.795147	0.0224423	0.961702
ENSMUSG00000002320	-0.0486637	0.999818	0.303237	0.96182	0.0988252	0.999957	0.318061	0.82331	0.366179	0.760388
ENSMUSG00000002324	-1.85945	0.194077	3.22842	0.0112197	-0.324003	0.999957	-0.937038	0.359064	1.31161	0.0205711	-0.654218	0.25001
ENSMUSG00000002325	0.577003	0.999818	-0.306203	0.959499	-0.201513	0.999957	-0.150379	0.765533	0.177189	0.66826	0.0802364	0.83411
ENSMUSG00000002326	0.342174	0.999818	-0.299456	0.956426	0.225465	0.999957	-0.0661252	0.904853	0.0947	0.850829	0.0868482	0.852274
ENSMUSG00000002329	0.0622958	0.999818	-0.198554	0.94862	-0.170365	0.999957	0.190396	0.598216	0.116687	0.759744	0.0339485	0.934898
ENSMUSG00000002332	-0.401851	0.999818	0.0978702	0.983921	0.00200837	0.999957	-0.022682	0.943249	0.143816	0.582298	0.0927108	0.629455
ENSMUSG00000002341	0.0480735	0.999818	-0.38959	0.93106	0.290552	0.999957	-0.103136	0.829981	-0.179986	0.66826	-0.411189	0.0441871
ENSMUSG00000002342	0.03099	0.999818	-0.00690184	0.999456	-0.0263755	0.999957	0.0284655	0.965642	-0.0703442	0.906517	-0.0611792	0.87159
ENSMUSG00000002343	-0.246082	0.999818	0.322439	0.968127	0.310364	0.999957	-0.0834647	0.903884	0.157156	0.812679	-0.0936834	0.841773
ENSMUSG00000002345	-0.34959	0.999818	-0.147503	0.97955	0.225176	0.999957	0.134035	0.782404	-0.23081	0.568127	0.116344	0.777655
ENSMUSG00000002346	0.209545	0.999818	0.459112	0.961494	0.20379	0.999957	0.39578	0.528428	-0.134283	0.873519	0.384493	0.464571
ENSMUSG00000002365	0.782123	0.999818	-1.91825	0.318172	-0.0288837	0.999957	-0.119546	0.921138	-0.315822	0.722044	0.0755041	0.93698
ENSMUSG00000002372	-0.094508	0.999818	0.514552	0.564293	-0.0026908	0.999957	-0.0844966	0.820242	0.0393463	0.913118	-0.131645	0.570871
ENSMUSG00000002379	0.029821	0.999818	-0.0116665	0.997991	-0.00575501	0.999957	0.0566567	0.855152	-0.0343605	0.931626	0.0999226	0.571327
ENSMUSG00000002384	0.275887	0.999818	-0.779326	0.746611	-0.193528	0.999957
ENSMUSG00000002393	0.24878	0.999818	-0.348726	0.963344	-0.490551	0.999957	0.0631707	0.918212	-0.235109	0.609321	0.246808	0.319042
ENSMUSG00000002395	-0.242872	0.999818	0.339748	0.873924	0.189627	0.999957	0.223589	0.384909	-0.0176161	0.968819	0.179057	0.320274
ENSMUSG00000002396	-0.46004	0.999818	-0.593986	0.88963	-1.03031	0.853496	0.234204	0.698203	0.043001	0.952082	0.475516	0.255218
ENSMUSG00000002409	-0.629069	0.999818	0.53332	0.966024	-0.869551	0.999957	0.0414756	0.982833	-0.771362	0.385049	-0.16049	0.844906
ENSMUSG00000002413	-0.0336957	0.999818	0.234175	0.944369	0.254765	0.999957	-0.0231483	0.928187	0.0395126	0.887161	-0.13832	0.441609
ENSMUSG00000002416	-0.13977	0.999818	-0.20537	0.951371	0.0198497	0.999957	0.0133809	0.96081	-0.0119856	0.974259	0.0796166	0.691044
ENSMUSG00000002428	-0.140221	0.999818	0.0371259	0.997064	-0.0506421	0.999957	0.173539	0.68398	-0.199356	0.676085	0.247955	0.361998
ENSMUSG00000002455	0.153072	0.999818	-0.373558	0.912274	-0.074353	0.999957	0.0353172	0.920176	-0.221824	0.602486	-0.0460675	0.83411
ENSMUSG00000002458	0.115283	0.999818	-0.666141	0.912274	-0.10889	0.999957	-0.0947694	0.887417	-0.0183585	0.982115	-0.0365496	0.943935
ENSMUSG00000002459	0.229101	0.999818	0.225433	0.9757	-0.030583	0.999957	-0.0915395	0.892298	0.0105415	0.986144	-0.00386854	0.995897
ENSMUSG00000002475	0.173885	0.999818	0.108629	0.97955	0.138364	0.999957	0.0143326	0.991196	0.295303	0.699939	0.0715726	0.841977
ENSMUSG00000002477	0.0210822	0.999818	-0.0732369	0.986249	0.202412	0.999957	0.115502	0.567709	0.0218793	0.945088	0.104424	0.560056
ENSMUSG00000002486	-0.423627	0.999818	-0.0353919	0.998083	-0.204022	0.999957	0.052641	0.927828	-0.00959713	0.989594	0.0158386	0.973157
ENSMUSG00000002489	0.661985	0.999818	0.0713033	0.996809	0.679618	0.999957	0.245212	0.61632	-0.0925736	0.863437	-0.0532494	0.909911
ENSMUSG00000002496	-0.0712967	0.999818	-0.103124	0.976014	-0.327572	0.999957	-0.234762	0.681819	-0.220491	0.70196	-0.388246	0.256921
ENSMUSG00000002504	-0.285605	0.999818	-0.0422145	0.993601	-0.341287	0.999957	-0.0613196	0.905653	0.0828078	0.870148	-0.0144465	0.975758
ENSMUSG00000002524	-0.0304183	0.999818	-0.113245	0.963344	0.0389104	0.999957	0.128111	0.503392	0.0138236	0.961583	-0.00459273	0.987111
ENSMUSG00000002546	0.363067	0.999818	-0.131146	0.9757	0.275022	0.999957	0.0995366	0.727502	-0.0711043	0.843967	-0.0444804	0.875906
ENSMUSG00000002550	-0.368863	0.999818	0.634945	0.617664	-0.240104	0.999957	0.0583981	0.934546	0.270054	0.477039	0.170118	0.678827
ENSMUSG00000002578	-0.0713671	0.999818	-0.158343	0.978388	-0.177358	0.999957	0.133353	0.73451	-0.168888	0.66826	-0.127786	0.7551
ENSMUSG00000002580	0.165107	0.999818	-0.450796	0.759434	0.186189	0.999957	0.195268	0.472511	-0.190187	0.577793	0.177441	0.493894
ENSMUSG00000002602	-0.00488011	0.999818	-0.238889	0.980136	-1.24282	0.999957	-0.0949069	0.855152	0.165019	0.787758	0.193497	0.526078
ENSMUSG00000002603							-0.315544	0.703791	0.30993	0.712552	0.43415	0.502305
ENSMUSG00000002608	-0.0298827	0.999818	-0.19813	0.971182	0.0385813	0.999957	-0.0213678	0.978615	-0.109694	0.837921	-0.0303606	0.953824
ENSMUSG00000002617	0.485682	0.999818	-0.345366	0.946044	0.340313	0.999957	-0.0413428	0.954013	-0.479035	0.388614	-0.117426	0.795057
ENSMUSG00000002625	0.185082	0.999818	0.390152	0.878523	0.602874	0.627937	0.197855	0.472511	-0.295584	0.497907	0.0464179	0.884779
ENSMUSG00000002633	-0.222147	0.999818	0.0491657	0.99759	0.0547228	0.999957	0.0244205	0.983781	-0.40995	0.536438	-0.284939	0.659506
ENSMUSG00000002635	-0.324787	0.999818	0.848786	0.385001	0.103123	0.999957	-0.0201548	0.978267	0.191712	0.794748	-0.0822689	0.827687
ENSMUSG00000002658	-0.223033	0.999818	0.392189	0.750495	-0.0958023	0.999957	0.177721	0.517687	-0.067754	0.847089	0.114499	0.683893
ENSMUSG00000002660	-0.0644845	0.999818	-0.113902	0.9757	-0.0094209	0.999957	0.0436122	0.918212	-0.109073	0.757995	0.00510591	0.987959
ENSMUSG00000002661	-0.148369	0.999818	-0.287855	0.937374	-0.0226292	0.999957	0.0620254	0.88718	0.0410367	0.918987	-0.0155925	0.966591
ENSMUSG00000002668							-0.662866	0.527565	0.701739	0.475847	-0.105121	0.926286
ENSMUSG00000002679	-0.149829	0.999818	0.566119	0.799489	-0.0972198	0.999957	-0.281808	0.563552	0.174227	0.79684	-0.222137	0.473394
ENSMUSG00000002688	-0.325277	0.999818	0.524096	0.947654	0.00407461	0.999957	-0.285581	0.622438	0.330822	0.578192	-0.215943	0.6528
ENSMUSG00000002699	4.04734	0.0545039	-4.15131	0.0598667			0.206588	0.852054	0.0209799	0.984052	0.551175	0.319042
ENSMUSG00000002718	0.0654454	0.999818	0.194508	0.942284	0.0847867	0.999957	-0.00523747	0.991809	0.168596	0.526289	0.102559	0.599404
ENSMUSG00000002728	0.0727778	0.999818	0.246955	0.9426	-0.115717	0.999957	0.0917536	0.833249	-0.0749959	0.874047	-0.0016756	0.998662
ENSMUSG00000002731	-0.0763825	0.999818	-0.533086	0.715251	-0.245493	0.999957	0.101862	0.822043	-0.064218	0.870148	0.0805236	0.789603
ENSMUSG00000002732	-0.0745251	0.999818	1.67068	0.769907	0.642761	0.999957	-0.0418454	0.965642	0.265465	0.581012	-0.0300478	0.964373
ENSMUSG00000002733	-0.4245	0.999818	-0.0824829	0.995969	0.435926	0.999957	0.00504226	0.992959	0.108956	0.771957	0.00804158	0.983168
ENSMUSG00000002741	-0.144442	0.999818	0.671874	0.497529	0.264652	0.999957	-0.124613	0.474026	0.1714	0.524025	-0.0571821	0.812066
ENSMUSG00000002748	0.655939	0.623914	-0.419337	0.80473	0.366086	0.999957	0.0702047	0.810141	-0.268583	0.412871	-0.0582027	0.793171
ENSMUSG00000002763	0.197788	0.999818	-0.276162	0.960956	0.514793	0.999957	-0.229325	0.58411	-0.130568	0.796423	-0.100325	0.827687
ENSMUSG00000002767	0.0457727	0.999818	0.316085	0.862537	0.0101045	0.999957	0.101903	0.818701	0.1537	0.68229	0.104676	0.69255
ENSMUSG00000002768	-0.0336511	0.999818	-0.373786	0.802579	-0.110364	0.999957	0.13685	0.636017	-0.0569568	0.885717	0.157154	0.552336
ENSMUSG00000002769	1.72969	0.847632	0.707996	0.968127	0.587711	0.999957	1.33496	0.333776	1.27612	0.319464
ENSMUSG00000002771	-0.0503606	0.999818	-0.696047	0.954532	-0.909894	0.999957	0.154812	0.808352	-0.374548	0.509219	-0.360391	0.391494
ENSMUSG00000002778	0.0854997	0.999818	0.194153	0.976567	0.282531	0.999957	-0.0381966	0.879693	0.0664194	0.855825	0.00549994	0.987475
ENSMUSG00000002781	1.20018	0.970346	-0.62745	0.928312	0.630549	0.999957	-0.0752591	0.926716	-0.0387688	0.955263	-0.0438318	0.939182
ENSMUSG00000002791	4.11173	0.0518388	0.72884	0.971182
ENSMUSG00000002797	-0.288683	0.999818	-0.884485	0.854482	-1.30312	0.262061	0.444692	0.0145843	-0.271936	0.325287	0.347485	0.172814
ENSMUSG00000002799	-0.515724	0.999818	0.299547	0.956426	-0.0812024	0.999957	0.0298913	0.985823	0.282267	0.77972	-0.108287	0.914093
ENSMUSG00000002803	0.232623	0.999818	0.219062	0.963344	0.215863	0.999957	0.270713	0.349475	-0.0835275	0.822746	0.00758621	0.986589
ENSMUSG00000002804	0.489679	0.96934	-0.239641	0.96182	0.420754	0.999957	0.391506	0.456554	-0.293036	0.608766	0.290331	0.584074
ENSMUSG00000002808	-0.0485819	0.999818	-0.681058	0.641594	-0.0325784	0.999957	-0.0394961	0.940504	-0.0338323	0.946044	-0.0609847	0.858212
ENSMUSG00000002812	0.232266	0.999818	0.149234	0.9757	0.180864	0.999957	-0.0544669	0.918212	0.0236284	0.963501	0.108365	0.704244
ENSMUSG00000002814	-0.858998	0.999818	0.595741	0.938625	-0.593764	0.999957	0.691194	0.448757	-0.524427	0.588298	0.622281	0.428579
ENSMUSG00000002820	-0.152807	0.999818	-0.170065	0.973721	-0.0919551	0.999957	0.0402895	0.95084	-0.108914	0.840119	0.0241055	0.965825
ENSMUSG00000002825	0.134283	0.999818	-0.0396392	0.993601	0.0261977	0.999957	0.0304103	0.970443	0.0774971	0.877107	-0.189459	0.688302
ENSMUSG00000002831	0.768375	0.999818	0.384314	0.97983	-0.1625	0.999957	1.42236	0.322198	1.13705	0.390757	1.38242	0.2112
ENSMUSG00000002833	-0.321153	0.999818	-0.116774	0.983446	0.210041	0.999957	0.0324792	0.936765	0.0561469	0.883688	-0.0644626	0.778267
ENSMUSG00000002835	-0.69654	0.999818	-0.456545	0.975631	-0.609132	0.999957	-0.492509	0.474026	0.432223	0.539864	0.0386905	0.964443
ENSMUSG00000002844	-0.172664	0.999818	0.17409	0.958172	-0.211712	0.999957	-0.00286878	0.996805	0.13011	0.731021	-0.138119	0.577409
ENSMUSG00000002845	0.181981	0.999818	0.0514452	0.995969	-0.330674	0.999957	0.331242	0.641424	0.187956	0.784995	0.170312	0.780622
ENSMUSG00000002846	0.333421	0.999818	-0.638323	0.666764	0.307	0.999957	-0.149625	0.768002	-0.0407884	0.945088	-0.184786	0.640464
ENSMUSG00000002847							0.31493	0.82189	0.314458	0.79895
ENSMUSG00000002870	0.505401	0.999818	-0.605974	0.928312	-0.0575728	0.999957	-0.119715	0.939182	0.349905	0.739489	0.234904	0.745757
ENSMUSG00000002871	-0.158948	0.999818	0.0144566	0.998324	0.137362	0.999957	-0.0423849	0.93944	-0.0329529	0.958262	-0.0195772	0.957332
ENSMUSG00000002881	0.0201815	0.999818	0.0585847	0.993601	0.231757	0.999957	-0.0955673	0.854336	0.126113	0.711168	0.106059	0.735844
ENSMUSG00000002885							-0.255413	0.711224	0.0934997	0.894048	-0.11446	0.863112
ENSMUSG00000002897	-2.08488	0.528943	3.71247	0.0201778	-0.685082	0.999957	0.153972	0.851141	-0.109155	0.852451	0.0614412	0.927934
ENSMUSG00000002900	0.29259	0.999818	-0.563435	0.931965	0.297808	0.999957	-0.120261	0.827417	0.0573446	0.929672	-0.0224981	0.951774
ENSMUSG00000002908	-0.398233	0.999818	-1.50737	0.421546	-0.360988	0.999957	0.258308	0.830722	-0.268848	0.785309	-0.0804533	0.928976
ENSMUSG00000002910	0.188091	0.999818	0.522964	0.955676	-0.346056	0.999957	0.555305	0.466027	0.738637	0.552213	0.795738	0.288325
ENSMUSG00000002930	0.0367262	0.999818	-0.418307	0.901099	-0.163972	0.999957	1.5969	0.156005	-0.464966	0.727133
ENSMUSG00000002944	0.262413	0.999818	1.00444	0.941151	1.1429	0.999957	-0.481254	0.465981	0.0592538	0.956252	0.0107815	0.986841
ENSMUSG00000002948	-0.0696076	0.999818	0.0395875	0.995969	0.334869	0.999957	0.0731912	0.864829	-0.0357651	0.921727	-0.070027	0.812779
ENSMUSG00000002949	-0.236617	0.999818	0.27357	0.88963	-0.0834573	0.999957	0.241305	0.494452	-0.0536668	0.909453	0.0246269	0.960635
ENSMUSG00000002957	0.307295	0.999818	-0.122619	0.9757	0.249875	0.999957	0.00507537	0.99137	0.122009	0.611165	0.0318107	0.888624
ENSMUSG00000002963	-0.484536	0.999818	0.147887	0.978762	-0.117496	0.999957	-0.0656677	0.897314	-0.12053	0.781241	-0.0138027	0.978664
ENSMUSG00000002968	-0.137577	0.999818	-0.0928797	0.987929	0.328335	0.999957	-0.0163681	0.988643	0.177218	0.762279	-0.0533286	0.932482
ENSMUSG00000002980	0.551654	0.999818	0.0666172	0.99709	-0.340561	0.999957	-0.0173849	0.99219	-0.000189447	0.999976	-0.0236204	0.983168
ENSMUSG00000002981	-0.145064	0.999818	0.0956309	0.9757	-0.114605	0.999957	0.0126122	0.977788	0.0361216	0.918987	-0.108772	0.616922
ENSMUSG00000002983	-0.474971	0.999818	0.961784	0.945983	0.408843	0.999957	-0.168773	0.8682	0.483475	0.508198	0.259227	0.695037
ENSMUSG00000002984	-0.016688	0.999818	-0.0589439	0.988079	0.0229277	0.999957	0.0649584	0.903888	-0.15802	0.700293	-0.153016	0.647661
ENSMUSG00000002985	-0.15575	0.999818	0.776833	0.337506	0.167615	0.999957	0.0790571	0.691312	0.0551773	0.830374	0.126226	0.346363
ENSMUSG00000002992							-0.418594	0.681959	0.283296	0.784995	0.477422	0.517738
ENSMUSG00000002996	0.10744	0.999818	0.3653	0.811713	0.133211	0.999957	-0.0299808	0.945589	0.225776	0.602486	0.13663	0.570871
ENSMUSG00000002997	-0.423689	0.999818	-0.183023	0.976736	0.2233	0.999957	-0.110778	0.739069	-0.0476047	0.89965	-0.0566965	0.848994
ENSMUSG00000003031	-0.0973352	0.999818	-0.267105	0.971182	0.159418	0.999957	0.281526	0.443796	-0.263181	0.497907	0.0325376	0.914143
ENSMUSG00000003032							-0.123223	0.892169	0.499594	0.317568	0.301353	0.350378
ENSMUSG00000003033	-0.0327606	0.999818	-0.460863	0.742822	-0.0806538	0.999957	-0.013489	0.982359	-0.101092	0.834336	-0.0341618	0.923219
ENSMUSG00000003037	-0.0898624	0.999818	-0.0151846	0.997765	-0.0220582	0.999957	0.000976876	0.998153	-0.0523051	0.890015	0.102007	0.606141
ENSMUSG00000003038	-0.0218666	0.999818	0.0750888	0.97955	-0.254077	0.999957	-0.574181	0.583503	0.210627	0.863901	-0.348894	0.702392
ENSMUSG00000003039	0.251456	0.999818	-0.249592	0.930678	0.195611	0.999957	0.195878	0.494326	-0.173151	0.616957	0.134202	0.590356
ENSMUSG00000003051	-0.739836	0.999818			0.176957	0.999957
ENSMUSG00000003062	-0.0676041	0.999818	0.00180874	0.999929	0.0881855	0.999957	-0.175843	0.815623	0.168369	0.812684	-0.0508898	0.918754
ENSMUSG00000003068	-0.358158	0.999818	-0.115036	0.97955	-0.346057	0.999957	-0.00960057	0.980714	-0.0830941	0.787685	-0.0253158	0.915842
ENSMUSG00000003070	0.464844	0.999818	-1.05233	0.493934	-0.368428	0.999957	-0.167145	0.681819	-0.192709	0.661229	-0.131885	0.671358
ENSMUSG00000003072	-0.0668949	0.999818	0.167875	0.96182	0.184912	0.999957	-0.033113	0.918212	0.0687805	0.787685	0.0183403	0.941674
ENSMUSG00000003099	-0.191551	0.999818	0.166654	0.963344	-0.0588049	0.999957	0.0156881	0.981307	0.126631	0.757821	-0.100276	0.694137
ENSMUSG00000003119	-0.628435	0.999818	0.594054	0.887715	0.118714	0.999957	-0.10705	0.765202	0.0944799	0.829326	-0.146031	0.455196
ENSMUSG00000003123	0.350407	0.999818	0.589177	0.864611	0.479371	0.999957	-0.0117529	0.989482	-0.0801284	0.894474	-0.0276984	0.960635
ENSMUSG00000003131	-0.0644748	0.999818	0.273335	0.85981	0.122874	0.999957	0.074534	0.784213	0.0515453	0.905453	0.0104331	0.963009
ENSMUSG00000003134	-0.179795	0.999818	0.766958	0.613125	-0.0218698	0.999957	-0.236048	0.780351	0.189634	0.794264	-0.0898703	0.904547
ENSMUSG00000003135	-1.25782	0.999818	1.82502	0.514691	-0.361548	0.999957	-0.0231667	0.972687	0.156934	0.72503	0.0423622	0.932851
ENSMUSG00000003153	-0.236824	0.999818	0.0430159	0.993601	0.0511623	0.999957	-0.0819581	0.86029	0.0214235	0.972101	-0.159336	0.583024
ENSMUSG00000003154	-0.189252	0.999818	0.359127	0.912625	-0.111805	0.999957	-0.126857	0.819753	0.162377	0.774721	-0.0973096	0.767611
ENSMUSG00000003161	0.355968	0.999818	-0.300813	0.922227	0.167389	0.999957	0.0411884	0.889706	-0.0539147	0.852637	0.0646872	0.758717
ENSMUSG00000003166	-0.216283	0.999818	0.462589	0.787451	-0.104457	0.999957	0.00243577	0.997305	-0.0934992	0.80501	-0.176176	0.530058
ENSMUSG00000003178	1.11016	0.999818	-1.16985	0.937374	1.10326	0.999957	-0.248247	0.684353	0.223411	0.784995	-0.366809	0.355929
ENSMUSG00000003184	0.432078	0.999818	-0.24385	0.9757	0.116865	0.999957	-0.0677161	0.919066	0.00176692	0.998539	0.0951403	0.833381
ENSMUSG00000003190	0.933379	0.999818	-0.546951	0.9757	1.45112	0.999957			0.70763	0.482368	0.887445	0.373594
ENSMUSG00000003198	0.093138	0.999818	-0.0540855	0.99077	-0.140567	0.999957	-0.072051	0.945795	-0.366848	0.612215	-0.476523	0.342647
ENSMUSG00000003199	0.454944	0.999818	-0.382929	0.935586	0.291576	0.999957	0.0573115	0.892434	0.0267605	0.946785	0.0453236	0.869357
ENSMUSG00000003200	0.0272011	0.999818	0.172906	0.96182	0.290378	0.999957	-0.165361	0.755144	0.134465	0.83271	-0.135228	0.69075
ENSMUSG00000003206	-0.621934	0.999818	-0.272703	0.983921	-1.10471	0.999957	-0.279276	0.69013	0.250002	0.746099	0.312247	0.431259
ENSMUSG00000003208	-0.205626	0.999818	0.290762	0.944844	0.100333	0.999957	-0.100782	0.903884	-0.107303	0.872581	0.0592488	0.927377
ENSMUSG00000003226	-0.190235	0.999818	0.893561	0.590951	-0.0445625	0.999957	-0.0314855	0.954013	-0.0209419	0.964817	0.164203	0.637178
ENSMUSG00000003228	-1.27411	0.999818	1.05848	0.953684	-0.364341	0.999957	-0.236667	0.681819	-0.0382938	0.957545	-0.00391525	0.996893
ENSMUSG00000003233	-0.113584	0.999818	-0.558054	0.940141	-0.381198	0.999957	0.368744	0.681819	-0.455975	0.65742	0.00140786	0.999612
ENSMUSG00000003234	-0.0998174	0.999818	-0.342934	0.915821	-0.228237	0.999957	0.0900613	0.810141	-0.122878	0.731818	-0.00722693	0.98522
ENSMUSG00000003235	0.344519	0.999818	-0.428335	0.93242	0.137926	0.999957	0.157627	0.669825	-0.0446334	0.932398	0.0697444	0.822623
ENSMUSG00000003269	0.00901087	0.999818	0.140027	0.963344	0.0352245	0.999957	-0.214941	0.441398	0.248189	0.395308	-0.234211	0.365088
ENSMUSG00000003273	-0.154886	0.999818	-0.000543352	0.999929	0.245899	0.999957	-0.0310611	0.943368	-0.0379372	0.932398	-0.219069	0.315777
ENSMUSG00000003279	-0.0215467	0.999818	-0.627386	0.537317	0.222085	0.999957	0.00265697	0.996442	-0.149963	0.622044	-0.173679	0.309318
ENSMUSG00000003282	-0.433281	0.999818	-0.281726	0.983921	-1.76482	0.999957	0.447789	0.699356	-0.0359668	0.979057
ENSMUSG00000003283			-1.40192	0.941135			-0.24434	0.804286	0.203999	0.794748	0.338326	0.570871
ENSMUSG00000003299	0.0620278	0.999818	0.326457	0.885564	0.0476838	0.999957	0.0720706	0.834304	0.0307808	0.932232	0.0696226	0.764992
ENSMUSG00000003308	-0.15207	0.999818	0.398045	0.752124	0.319026	0.999957	0.0316746	0.945589	-0.0683688	0.873616	-0.0685785	0.768881
ENSMUSG00000003316	0.124074	0.999818	-0.326122	0.782411	-0.0480876	0.999957	-0.0680608	0.729379	0.042705	0.930025	-0.0633281	0.789144
ENSMUSG00000003341	-0.57435	0.999818	-1.21671	0.920354	0.135079	0.999957
ENSMUSG00000003344	-0.225927	0.999818	0.358878	0.929276	-0.326836	0.999957	0.173918	0.684353	-0.279281	0.424478	-0.183891	0.599322
ENSMUSG00000003345	0.629239	0.999818	-0.166434	0.978368	0.344026	0.999957	0.0337213	0.941464	-0.162692	0.552457	0.0552923	0.85906
ENSMUSG00000003346	0.26428	0.999818	-0.0263774	0.996809	0.650344	0.999957	0.0643044	0.874347	-0.0282518	0.935124	0.0299508	0.939457
ENSMUSG00000003348	-0.0245384	0.999818	-0.342911	0.955676	0.00765408	0.999957	0.110829	0.884709	-0.049938	0.947693	0.0803236	0.899096
ENSMUSG00000003352	-0.467617	0.999818	0.183314	0.9757	-0.0669853	0.999957	-0.115318	0.824609	-0.156317	0.698987	-0.163918	0.643953
ENSMUSG00000003354	1.91708	0.681807	2.1149	0.598912	3.02156	0.153636	0.107622	0.923565	-0.112802	0.90683	0.0611485	0.945797
ENSMUSG00000003355	-1.76966	0.649999			-1.87335	0.842512	0.00807564	0.996844	-0.114947	0.912855	-0.348791	0.658849
ENSMUSG00000003360	0.0813549	0.999818	0.142544	0.983627	-0.200429	0.999957	0.0719044	0.914939	-0.107544	0.852659	0.191999	0.583452
ENSMUSG00000003363	-0.160299	0.999818	0.289088	0.881217	0.180011	0.999957	0.066661	0.892169	0.106437	0.794264	-0.0427522	0.885449
ENSMUSG00000003378	0.0225651	0.999818	-1.34388	0.681738	-0.129748	0.999957	0.0141645	0.987547	0.0289118	0.965022	-0.278249	0.405451
ENSMUSG00000003380	-0.0137495	0.999818	0.173883	0.94862	0.0859627	0.999957	0.0843843	0.769641	0.10668	0.774688	0.0673056	0.78185
ENSMUSG00000003382	-0.0985767	0.999818	0.137737	0.987929	0.32657	0.999957	-0.229518	0.574248	0.255282	0.453061	-0.00834546	0.98896
ENSMUSG00000003402	-0.0325537	0.999818	0.0778144	0.987929	0.0632048	0.999957	0.0241771	0.959641	0.00157275	0.998141	0.101937	0.632917
ENSMUSG00000003410	-0.371953	0.999818	-0.352004	0.937123	-0.0349706	0.999957	0.0022628	0.997069	-0.22837	0.617558	-0.0986275	0.641046
ENSMUSG00000003411	-0.103078	0.999818	0.344805	0.96182	0.109562	0.999957	-0.173111	0.789031	0.150906	0.78154	-0.257892	0.505876
ENSMUSG00000003418	-1.8323	0.988101	-0.291757	0.984806	-1.18064	0.999957	-0.254344	0.700498	0.549203	0.277518	0.0999183	0.84585
ENSMUSG00000003420	-1.01788	0.999818	2.09633	0.594516	0.4437	0.999957	-0.115465	0.8911	0.0977907	0.885412	-0.0310287	0.963074
ENSMUSG00000003421	-0.0522719	0.999818	-0.153513	0.963344	0.0255862	0.999957	0.1199	0.720213	-0.00324248	0.994846	0.0197851	0.959148
ENSMUSG00000003423	0.361122	0.999818	-0.0648038	0.993601	0.319194	0.999957	-0.175437	0.654025	0.0996821	0.845482	0.0146252	0.973245
ENSMUSG00000003429	-0.0194246	0.999818	-0.0427728	0.990924	0.0782672	0.999957	-0.0222532	0.961216	0.172815	0.692753	0.11979	0.431475
ENSMUSG00000003435	0.170529	0.999818	0.0718915	0.986249	0.375065	0.999957	0.0133343	0.982359	0.0522075	0.898562	0.109128	0.681108
ENSMUSG00000003436	-1.95325	0.999818	2.11361	0.700009	1.27795	0.999957	0.150738	0.866102	-0.241072	0.772032	0.127304	0.855498
ENSMUSG00000003437	-0.0570041	0.999818	0.140493	0.963099	0.0661156	0.999957	-0.00914555	0.985823	0.0453215	0.922477	-0.016646	0.961499
ENSMUSG00000003438	-0.0468601	0.999818	0.0586162	0.987929	0.176243	0.999957	-0.00699022	0.991809	0.0760705	0.849868	-0.0519363	0.877154
ENSMUSG00000003444	0.0653895	0.999818	-0.117063	0.983967	-0.614775	0.925611	-0.065184	0.948284	-0.330689	0.629758	0.244769	0.676567
ENSMUSG00000003452	-0.412882	0.999818	0.0958328	0.990003	-0.00630996	0.999957	0.0981762	0.711513	-0.0790926	0.797794	0.000871503	0.999119
ENSMUSG00000003458	-0.248947	0.999818	0.481195	0.723023	-0.111131	0.999957	-0.126066	0.88718	0.35979	0.611165	-0.141336	0.78561
ENSMUSG00000003464	-0.0325369	0.999818	-0.165283	0.962336	-0.0617769	0.999957	-0.177956	0.506264	0.194301	0.520441	-0.0715314	0.788205
ENSMUSG00000003469	-0.378304	0.999818	0.173798	0.983921	-0.624761	0.999957	0.178672	0.694607	-0.202441	0.674746	-0.189583	0.570824
ENSMUSG00000003476	-1.45535	0.999818	-0.0138299	0.999456	-0.600662	0.999957
ENSMUSG00000003484	1.22841	0.999818	0.462119	0.982938	1.54095	0.999957	-0.0786978	0.970232			0.722396	0.453549
ENSMUSG00000003500	-0.258122	0.999818	0.316406	0.949898	-0.122423	0.999957	0.0307317	0.967772	-0.120163	0.83572	-0.0115341	0.982654
ENSMUSG00000003518	-0.0604217	0.999818	-0.201925	0.953457	0.0757792	0.999957	-0.0709545	0.825167	0.0324668	0.918987	0.0026813	0.994142
ENSMUSG00000003526	0.384561	0.999818	0.257899	0.9757	0.320606	0.999957	0.410329	0.353224	0.00918216	0.990957	0.214918	0.581309
ENSMUSG00000003527	0.434526	0.999818	-0.185039	0.971182	0.0660627	0.999957	0.0983361	0.882104	-0.0393085	0.945424	0.0751153	0.886074
ENSMUSG00000003528	-0.103397	0.999818	-0.444418	0.96182	0.497421	0.999957	-0.169705	0.685015	-0.119294	0.787167	-0.124249	0.704244
ENSMUSG00000003531	-0.169558	0.999818	-0.221367	0.963344	0.119657	0.999957	0.0939023	0.806355	-0.0677187	0.861765	0.202093	0.484025
ENSMUSG00000003534	-0.291887	0.999818	0.254272	0.962806	0.0438164	0.999957	0.0348631	0.932264	-0.203707	0.555631	0.0104384	0.974347
ENSMUSG00000003541	-0.27403	0.999818	0.972971	0.49403	0.777872	0.999957	-0.207637	0.622438	0.182144	0.727357	0.0730802	0.840575
ENSMUSG00000003545	0.998031	0.999818	1.06444	0.955676	1.71388	0.999957	-0.047582	0.977612	2.33529	2.46e-14	2.22464	3.75e-13
ENSMUSG00000003546	-0.234122	0.999818	-0.355959	0.901099	0.077539	0.999957	-0.172457	0.712137	0.0772828	0.909876	-0.26956	0.309318
ENSMUSG00000003549	-0.173946	0.999818	0.0661378	0.984224	0.202228	0.999957	0.0465568	0.939182	0.0233829	0.967125	-0.0543686	0.911961
ENSMUSG00000003559	-0.228564	0.999818	0.125489	0.9757	-0.278222	0.999957	-0.253261	0.502197	-0.107527	0.893672	-0.119935	0.734278
ENSMUSG00000003573	0.0244528	0.999818	0.5056	0.882989	0.753512	0.927455	-0.195429	0.777193	0.196279	0.771957	0.240299	0.577934
ENSMUSG00000003575	0.120766	0.999818	-0.17501	0.959185	-0.0900518	0.999957	0.125266	0.782359	-0.243741	0.554685	-0.248786	0.556122
ENSMUSG00000003581	-0.282995	0.999818	0.172342	0.97955	0.262027	0.999957	0.0539413	0.912474	-0.143933	0.692753	-0.0985944	0.76484
ENSMUSG00000003585	-0.22644	0.999818	-0.873974	0.955676	-2.65502	0.565873	0.372278	0.31804	-0.141212	0.769323	0.22994	0.411092
ENSMUSG00000003604	-1.52247	0.951064	0.676401	0.969789	-0.522366	0.999957	0.0507824	0.943904	0.173885	0.772032	0.291118	0.320274
ENSMUSG00000003617	0.236099	0.999818	0.15568	0.9757	0.0440123	0.999957	0.0114996	0.993188	0.0769155	0.908233	0.118124	0.872327
ENSMUSG00000003623	-0.184373	0.999818	0.105996	0.98241	0.0133662	0.999957	0.213086	0.639449	0.083902	0.89492	0.135613	0.763177
ENSMUSG00000003644	-0.425417	0.999818	0.189075	0.989884	-0.044561	0.999957	-6.06e-05	0.999888	0.206	0.734577	0.416968	0.230113
ENSMUSG00000003657	-0.29174	0.999818	-0.277874	0.965959	-0.341372	0.999957	0.491342	0.00278368	-0.241731	0.548215	0.141613	0.65032
ENSMUSG00000003660	-0.0492592	0.999818	-0.00713241	0.999456	-0.0541448	0.999957	-0.144098	0.687262	-0.00838255	0.986833	-0.213703	0.320714
ENSMUSG00000003662	-0.0122587	0.999818	-0.400733	0.878523	0.196598	0.999957	-0.0435161	0.939801	-0.0956852	0.869858	-0.0464994	0.879451
ENSMUSG00000003665	-0.745677	0.999818	1.9903	0.80473	0.637051	0.999957	-0.389183	0.752535	-0.456164	0.705938	-0.829232	0.334992
ENSMUSG00000003680	-0.0860743	0.999818	-0.156387	0.9757	-0.281334	0.999957	-0.168158	0.708623	0.179496	0.686649	0.13463	0.66144
ENSMUSG00000003721	-0.106946	0.999818	-0.270041	0.937374	0.0112254	0.999957	-0.0948189	0.842399	-0.0625716	0.905477	-0.0661944	0.853747
ENSMUSG00000003731	-0.606461	0.999818	0.442749	0.924509	0.0665125	0.999957	-0.0885746	0.842931	-0.0516235	0.91808	-0.273001	0.348946
ENSMUSG00000003746	-0.456928	0.999818	0.286074	0.9757	0.14269	0.999957	-0.139662	0.818006	0.374326	0.366334	0.0230883	0.968892
ENSMUSG00000003752	0.339171	0.999818	-1.02382	0.504565	-0.372201	0.999957	0.170513	0.870297	-0.347471	0.664862	0.125035	0.882181
ENSMUSG00000003762	-0.298211	0.999818	-0.246833	0.9757	-0.629386	0.999957	0.285965	0.636017	-0.00125071	0.998794	0.198152	0.6828
ENSMUSG00000003778	-0.308079	0.999818	0.50639	0.769026	0.0752295	0.999957	-0.0183165	0.960848	0.015236	0.967125	-0.107767	0.628469
ENSMUSG00000003779	0.0267845	0.999818	-0.688855	0.848722	0.27119	0.999957	-0.593073	0.500864	0.792762	0.387565	0.027256	0.978833
ENSMUSG00000003808	0.294818	0.999818	-0.21515	0.941231	0.452967	0.999957	-0.041029	0.943249	0.0606348	0.9134	-0.0499783	0.883628
ENSMUSG00000003809	-0.19985	0.999818	-0.219407	0.961494	-0.149234	0.999957	-0.0353704	0.971462	-0.0628669	0.92957	-0.114364	0.814105
ENSMUSG00000003810	0.296935	0.999818	-0.288005	0.947654	0.339476	0.999957	0.0388484	0.945875	-0.176772	0.604618	-0.026339	0.95096
ENSMUSG00000003812	-0.223198	0.999818	-0.138246	0.97983	-0.356903	0.999957	-0.207967	0.764101	0.392735	0.489862	0.312656	0.538148
ENSMUSG00000003813	-0.160523	0.999818	-0.199501	0.946952	0.107861	0.999957	-0.165286	0.654795	0.196439	0.64921	-0.100956	0.802459
ENSMUSG00000003814	0.22965	0.999818	-0.13599	0.975621	0.571318	0.820194	-0.0338741	0.95084	0.0029036	0.995881	0.178341	0.440432
ENSMUSG00000003824	0.234257	0.999818	-0.479187	0.951341	0.228602	0.999957	-0.310563	0.73083	0.0459078	0.965719	-0.333114	0.584414
ENSMUSG00000003847	0.257211	0.999818	-0.27303	0.947654	-0.0474106	0.999957	-0.251236	0.31804	0.221063	0.456548	-0.145497	0.583452
ENSMUSG00000003848	-0.16178	0.999818	0.586771	0.654403	-0.0322154	0.999957	0.0301285	0.96964	0.228378	0.673329	0.046397	0.913174
ENSMUSG00000003849	-0.745241	0.999818	0.997277	0.882329	-0.735774	0.999957	-0.116313	0.892231	0.074357	0.926716	-0.0473178	0.940898
ENSMUSG00000003863	-0.115995	0.999818	0.042516	0.995969	-0.352337	0.999957	0.101033	0.82331	-0.210486	0.624615	0.0146314	0.970653
ENSMUSG00000003865	-0.221933	0.999818	-0.0503454	0.996809	-0.179118	0.999957	-0.039363	0.956975	0.0509227	0.940002	0.182341	0.687341
ENSMUSG00000003868	-0.0939233	0.999818	0.0694154	0.987741	-0.110561	0.999957	0.0821857	0.923505	-0.17197	0.800632	-0.391786	0.397338
ENSMUSG00000003872	0.0564569	0.999818	-0.936131	0.361914	-0.287903	0.999957	0.0792566	0.873716	-0.213538	0.524025	-0.158568	0.620346
ENSMUSG00000003873	0.147112	0.999818	-0.103964	0.9757	0.204828	0.999957	-0.467201	0.443796	0.508806	0.340789	0.27593	0.583452
ENSMUSG00000003882							-0.377512	0.61325	0.449353	0.548215	0.232125	0.646812
ENSMUSG00000003923	-0.27019	0.999818	1.02618	0.531566	0.237539	0.999957	0.100122	0.784213	0.0326339	0.945726	0.0304644	0.926642
ENSMUSG00000003929	0.00362289	0.999818	1.20177	0.373535	0.247053	0.999957	0.0843757	0.842505	-0.184378	0.606974	0.0440481	0.908831
ENSMUSG00000003934	-0.538183	0.999818	0.359258	0.9528	0.849369	0.999957	0.125864	0.864829	-0.0353037	0.960119	0.0319342	0.929957
ENSMUSG00000003948	-0.0147516	0.999818	0.146234	0.96182	-0.0121981	0.999957	-0.119883	0.559797	0.0246825	0.931294	-0.25542	0.161596
ENSMUSG00000003949	-0.0180224	0.999818	-0.0748356	0.983921	0.114763	0.999957	-0.0365726	0.916518	-0.0249794	0.947693	-0.176179	0.425223
ENSMUSG00000003955	0.193732	0.999818	-0.295544	0.947654	0.144798	0.999957	-0.141575	0.622438	0.0320726	0.923166	0.129535	0.550626
ENSMUSG00000003970	0.327339	0.999818	-0.19559	0.941151	0.128957	0.999957	0.070201	0.756527	0.0351391	0.902994	0.0900957	0.601609
ENSMUSG00000003974	-0.444811	0.999818	0.531646	0.973721	-0.317488	0.999957	-0.0118089	0.985888	-0.209902	0.613351	-0.112965	0.728103
ENSMUSG00000003992	0.0258907	0.999818	-0.134187	0.975631	0.0609658	0.999957	0.00106916	0.998153	-0.0330349	0.926716	-0.182465	0.348999
ENSMUSG00000004018	-0.407509	0.999818	0.0459129	0.997942	-0.646061	0.999957	0.117276	0.877606	-0.0242156	0.974567	-0.0370639	0.95489
ENSMUSG00000004031	-0.401027	0.999818	0.152915	0.978388	-0.185486	0.999957	0.150655	0.719032	-0.0209571	0.973849	0.0995823	0.790475
ENSMUSG00000004032	-0.148804	0.999818	0.184458	0.94862	-0.0276944	0.999957	0.157131	0.599308	-0.0204738	0.957107	0.225188	0.313796
ENSMUSG00000004035	-0.142703	0.999818	0.527827	0.873924	-0.078442	0.999957	0.185174	0.755346	-0.142374	0.786653	0.0185509	0.979603
ENSMUSG00000004038	0.405088	0.999818	-0.429883	0.983627	-4.19666	0.0566021
ENSMUSG00000004040	0.185766	0.999818	1.08019	0.208077	0.121828	0.999957	-0.264178	0.443796	0.364338	0.332787	0.053142	0.864116
ENSMUSG00000004043	0.66734	0.999818	-2.53743	0.0503447	0.126621	0.999957	-0.266318	0.764275	0.245979	0.793995	-0.172392	0.812559
ENSMUSG00000004044	-0.312315	0.999818	2.55647	0.195488	1.58044	0.98487	-0.2428	0.694607	0.20786	0.781391	0.15375	0.711354
ENSMUSG00000004054	0.490502	0.999818	0.234063	0.976872	0.0760117	0.999957	0.0357573	0.975932	-0.0892573	0.906517	0.385061	0.361998
ENSMUSG00000004056	-0.0141001	0.999818	-0.235691	0.9757	-0.0470624	0.999957	0.0919278	0.824609	-0.16139	0.775604	0.0566865	0.879084
ENSMUSG00000004069	-0.193956	0.999818	-0.151806	0.9757	0.0116544	0.999957	-0.0586296	0.911223	-0.0227006	0.97038	-0.0633519	0.847606
ENSMUSG00000004070	-0.0843675	0.999818	-0.0714987	0.983564	0.0758914	0.999957	0.0977881	0.666199	-0.0455163	0.88721	0.113581	0.553677
ENSMUSG00000004071	-0.245884	0.999818	0.133937	0.975621	-0.105476	0.999957	0.0318361	0.914475	0.105167	0.743027	-0.0780757	0.716893
ENSMUSG00000004085	-1.74412	0.999818	1.06808	0.904995	-1.06749	0.999957	-0.00783395	0.99314	0.021378	0.974983	0.165127	0.727093
ENSMUSG00000004096	0.0187612	0.999818	0.67992	0.456183	0.423389	0.999957	0.0478737	0.777426	0.108397	0.749589	0.111753	0.530058
ENSMUSG00000004098			3.96372	0.110394			-0.085405	0.95421	-0.0435869	0.971596	-0.0859204	0.944659
ENSMUSG00000004099	-0.140823	0.999818	-0.17495	0.973721	-0.0378935	0.999957	-0.0674652	0.894496	-0.0211563	0.973423	-0.228462	0.504265
ENSMUSG00000004100	0.0238479	0.999818	1.02413	0.410125	-0.126731	0.999957	-0.00783433	0.993236	0.366087	0.502732	0.0970116	0.867829
ENSMUSG00000004105	2.65795	0.550943	-1.07504	0.941151	1.9089	0.999957	-0.46886	0.5436	0.140963	0.869858	0.289996	0.616368
ENSMUSG00000004110	0.0221298	0.999818	-0.180922	0.9757	0.612202	0.999957	-0.0151012	0.970443	-0.318605	0.500949	-0.249009	0.198774
ENSMUSG00000004113	0.566103	0.864037	-0.195706	0.975621	0.165749	0.999957	-0.218503	0.506053	-0.0862896	0.869858	-0.462375	0.053336
ENSMUSG00000004127	0.25713	0.999818	-0.966549	0.797631	-0.538189	0.999957	0.350149	0.306623	-0.249539	0.456548	0.468752	0.0281927
ENSMUSG00000004151	-1.01017	0.999818	0.406958	0.9757	-0.283956	0.999957	0.27159	0.322198	-0.378906	0.215503	0.169557	0.658849
ENSMUSG00000004187	-0.766058	0.575658	0.479048	0.840865	-0.250432	0.999957	0.16057	0.602078	-0.0994578	0.794264	-0.143479	0.538148
ENSMUSG00000004207	-0.0702444	0.999818	0.273399	0.895538	0.0189405	0.999957	-0.0729821	0.82617	0.14454	0.686649	0.0518197	0.841773
ENSMUSG00000004221	0.00492056	0.999818	-0.415284	0.771936	0.0146833	0.999957	-0.241488	0.526338	0.0885201	0.858457	-0.185619	0.562927
ENSMUSG00000004233	-1.02854	0.999818	0.637589	0.956319	-0.599095	0.999957	0.24224	0.70735	-0.381225	0.593515	0.285472	0.55627
ENSMUSG00000004263	0.112868	0.999818	-0.104809	0.97983	0.196704	0.999957	0.178098	0.82189	-0.267774	0.698987	-0.246808	0.629159
ENSMUSG00000004264	0.162779	0.999818	0.568171	0.707078	0.307629	0.999957	0.0212378	0.949308	0.0930913	0.786653	0.0318513	0.8735
ENSMUSG00000004266			3.67447	0.141991			-0.344086	0.637454	0.202472	0.784995	0.254806	0.629664
ENSMUSG00000004267	-0.00616652	0.999818	-0.0644818	0.983967	0.216199	0.999957	0.124789	0.717074	-0.00666771	0.987482	-0.157332	0.607968
ENSMUSG00000004268	0.111203	0.999818	0.0201988	0.997048	0.131645	0.999957	-0.194069	0.61262	0.205345	0.655561	0.0882335	0.796949
ENSMUSG00000004270	-0.102815	0.999818	0.944581	0.780314	-0.491301	0.999957	-0.0969334	0.842688	0.119799	0.81935	0.120916	0.746874
ENSMUSG00000004285	-0.174244	0.999818	-0.21194	0.944153	-0.0431197	0.999957	0.113988	0.62992	-0.0705601	0.845724	0.125051	0.466516
ENSMUSG00000004296	-4.3141	0.0461568			-4.43848	0.0497923
ENSMUSG00000004317	-0.12128	0.999818	-0.657834	0.922227	-1.28308	0.873971	0.190687	0.587799	-0.202911	0.665236	0.122772	0.692537
ENSMUSG00000004319	0.00170849	0.999818	-0.0704394	0.97955	-0.0716306	0.999957	0.0631692	0.758169	0.0312373	0.9125	-0.000535521	0.999119
ENSMUSG00000004328	0.0897086	0.999818	1.33202	0.912625	-0.0771701	0.999957	0.439953	0.760044	0.155998	0.915425
ENSMUSG00000004341	0.372133	0.999818	0.332479	0.98415	1.00561	0.999957
ENSMUSG00000004347	-0.0504975	0.999818	0.0450019	0.995969	-0.00395024	0.999957	-0.0275258	0.971585	-0.310151	0.374693	-0.174413	0.659181
ENSMUSG00000004356	0.70945	0.999818	-0.0426372	0.995254	-0.0655955	0.999957	0.00183515	0.998153	-0.172766	0.732743	-0.0350493	0.942976
ENSMUSG00000004360	-0.00448883	0.999818	-0.0945332	0.983967	0.0347657	0.999957	0.0838068	0.742508	-0.00815437	0.985034	-0.0168065	0.953395
ENSMUSG00000004364	0.182358	0.999818	0.0983954	0.982052	-0.0782382	0.999957	-0.0642519	0.840697	-0.00653233	0.987488	-0.0441817	0.873043
ENSMUSG00000004366	-1.40691	0.999818	0.583264	0.976567	-0.517529	0.999957	0.19649	0.685444	-0.0186628	0.973849	0.133365	0.75169
ENSMUSG00000004371	1.02602	0.999818
ENSMUSG00000004383	0.716802	0.777807	-0.243567	0.973721	0.307722	0.999957	-0.1662	0.593414	0.062355	0.888013	-0.199389	0.486966
ENSMUSG00000004393	-0.0118202	0.999818	-0.355233	0.890907	-0.281041	0.999957	-0.0398226	0.954257	0.0929647	0.856888	-0.0195099	0.964373
ENSMUSG00000004394	-0.0571791	0.999818	0.105254	0.9757	0.088949	0.999957	0.12294	0.607205	0.0210926	0.958627	0.00971972	0.973257
ENSMUSG00000004415	-0.0242616	0.999818	1.29839	0.88963	0.214288	0.999957	-0.458347	0.568128	-0.268437	0.788284	-0.544621	0.382527
ENSMUSG00000004446	-0.171578	0.999818	0.202212	0.97955	0.237629	0.999957	-0.0833613	0.944586	0.149399	0.850829	0.0229713	0.971388
ENSMUSG00000004451	-0.0923425	0.999818	0.157823	0.980136	-0.334225	0.999957	-0.0393872	0.947843	0.0991043	0.844361	0.203647	0.40522
ENSMUSG00000004455	0.502974	0.999818	0.16371	0.9757	0.597774	0.999957	-0.253049	0.833249	0.243835	0.818916	0.0464114	0.969024
ENSMUSG00000004460	0.218772	0.999818	-0.0691927	0.983921	0.389553	0.999957	-0.0245177	0.971585	0.1427	0.631201	0.132202	0.679075
ENSMUSG00000004462	-0.320919	0.999818	-0.122757	0.987463	-0.539057	0.999957	0.173696	0.777426	-0.198611	0.738582	-0.0231104	0.969617
ENSMUSG00000004473	-0.665377	0.999818	0.370839	0.97955	-0.178869	0.999957	0.535985	0.597524	-0.73885	0.394211	0.276171	0.751212
ENSMUSG00000004500	-0.932379	0.999818	-0.649609	0.947654	-1.23254	0.999957	0.266596	0.681819	-0.215759	0.761375	0.163976	0.812559
ENSMUSG00000004508	-0.822474	0.787049	0.809271	0.780314	-1.26279	0.174494	0.0804486	0.854023	0.112117	0.78892	0.0879193	0.81896
ENSMUSG00000004530	-0.107466	0.999818	0.292002	0.938625	-0.151808	0.999957	0.0292217	0.927828	0.246645	0.500276	0.0444411	0.882477
ENSMUSG00000004535	0.211644	0.999818	0.380662	0.80473	0.0711081	0.999957	0.0816816	0.704054	-0.0805916	0.758395	0.112784	0.542134
ENSMUSG00000004552							-0.282874	0.832639	0.298346	0.829066	-0.153978	0.87159
ENSMUSG00000004558	-0.0839995	0.999818	0.415936	0.85981	-0.083392	0.999957	0.161113	0.657247	-0.180022	0.551882	0.0133623	0.963074
ENSMUSG00000004561	-0.181649	0.999818	0.631151	0.704413	-0.00263371	0.999957	-0.117299	0.832639	0.326434	0.404469	-0.0456992	0.934922
ENSMUSG00000004562	0.0455197	0.999818	-0.282277	0.9757	0.840822	0.999957	0.0185853	0.975579	0.0784178	0.858457	0.0570384	0.884779
ENSMUSG00000004565	0.0976677	0.999818	-0.662674	0.832545	0.262183	0.999957	0.0581875	0.911223	-0.10457	0.821187	-0.175259	0.653141
ENSMUSG00000004567	0.100542	0.999818	-0.0355383	0.993867	-0.068729	0.999957	0.437787	0.422906	-0.190233	0.767215	0.113204	0.853747
ENSMUSG00000004568	-0.469858	0.999818	0.112419	0.99077	0.109151	0.999957	0.12528	0.746724	-0.0830667	0.899452	0.0105071	0.986841
ENSMUSG00000004591	0.0952159	0.999818	-0.131043	0.983332	0.173536	0.999957	-0.158865	0.534683	0.205361	0.455018	-0.00734968	0.979603
ENSMUSG00000004609							-0.400296	0.685015	0.847169	0.159906	0.600634	0.464571
ENSMUSG00000004610	0.0907592	0.999818	-0.169627	0.973721	-0.0393328	0.999957	0.094511	0.79881	-0.176575	0.610713	0.125519	0.640786
ENSMUSG00000004626	0.158255	0.999818	-0.154544	0.973721	0.226245	0.999957	-0.272478	0.666641	0.205245	0.768866	-0.0373073	0.952958
ENSMUSG00000004630	-0.260184	0.999818	-0.0899535	0.983627	-0.093648	0.999957	-0.176529	0.904816	0.15302	0.903219
ENSMUSG00000004631	0.281977	0.999818	-0.568585	0.751693	-0.19959	0.999957	-0.0831316	0.892298	-0.154749	0.796423	0.0298723	0.939202
ENSMUSG00000004633	-0.0812846	0.999818	-0.35252	0.855328	-0.286708	0.999957	0.0463359	0.945721	-0.290904	0.500276	0.00689095	0.988345
ENSMUSG00000004637	-0.203749	0.999818	0.262053	0.944424	-0.282794	0.999957	0.244783	0.495738	0.204933	0.62622	-0.139112	0.683368
ENSMUSG00000004642	0.323122	0.999818	0.0521493	0.993601	0.108422	0.999957	-0.0454021	0.972687	0.273877	0.753711	0.225604	0.741727
ENSMUSG00000004655	-0.250941	0.999818	0.457076	0.945983	-0.255924	0.999957	-0.381302	0.633782	0.323249	0.759781	0.291967	0.590356
ENSMUSG00000004661	-0.158929	0.999818	0.623046	0.67928	0.0112063	0.999957	-0.196327	0.815745	0.0916649	0.922477	0.194524	0.760099
ENSMUSG00000004665	-0.141644	0.999818	0.746407	0.970374	1.75322	0.999957	-0.251629	0.753034	0.220079	0.794748	0.155734	0.768457
ENSMUSG00000004667	0.214546	0.999818	-0.0888453	0.976567	-0.0521743	0.999957	0.158638	0.628272	0.0660523	0.857496	0.142275	0.583452
ENSMUSG00000004668	0.490696	0.999818	0.372926	0.973721	0.186958	0.999957
ENSMUSG00000004677	-0.0900132	0.999818	-0.217673	0.968127	0.154167	0.999957	-0.00324006	0.997732	0.0349583	0.954942	-0.0540315	0.924674
ENSMUSG00000004698	-0.129245	0.999818	0.647543	0.755247	-0.0191072	0.999957	-0.0255298	0.976948	-0.213811	0.703287	-0.347755	0.31899
ENSMUSG00000004707							-0.277844	0.810141	-0.155972	0.890015	0.28927	0.68384
ENSMUSG00000004730							-0.296602	0.698203	0.266582	0.743949	0.170107	0.746874
ENSMUSG00000004748	-0.187952	0.999818	-0.0140915	0.998272	-0.0489995	0.999957	0.182631	0.666641	-0.0881163	0.843506	0.133264	0.69075
ENSMUSG00000004768	-0.12709	0.999818	0.0358321	0.995969	-0.128941	0.999957	0.228506	0.498216	-0.185753	0.606974	0.00328736	0.996122
ENSMUSG00000004771	-0.0800739	0.999818	-0.124819	0.968127	-0.00735702	0.999957	-0.0575508	0.867359	0.067037	0.859473	-0.0385672	0.882565
ENSMUSG00000004788	0.294609	0.999818	0.137003	0.9757	0.06646	0.999957	0.167495	0.603641	0.0971469	0.795494	0.121916	0.656073
ENSMUSG00000004789	-0.234152	0.999818	0.547217	0.782411	0.0341405	0.999957	0.0870146	0.782498	-0.003607	0.991855	0.0252628	0.929459
ENSMUSG00000004791	-0.127356	0.999818	0.10689	0.996809			0.103788	0.913677	-0.0991547	0.885402	-0.147986	0.832919
ENSMUSG00000004798	-0.106228	0.999818	-0.327359	0.941231	-0.0398088	0.999957	-0.0366916	0.918212	-0.0738038	0.847089	0.0154023	0.957848
ENSMUSG00000004815	-0.439451	0.999818	-0.0696217	0.99077	-0.130909	0.999957	-0.017847	0.980491	-0.164925	0.771957	-0.233423	0.453088
ENSMUSG00000004837							0.0397241	0.97162	-0.111463	0.893076	0.168878	0.809049
ENSMUSG00000004843	0.168413	0.999818	-0.0490988	0.993601	-0.113105	0.999957	0.0806634	0.82331	0.00230075	0.996483	0.196212	0.341535
ENSMUSG00000004846	0.149864	0.999818	-0.793292	0.708741	0.232335	0.999957	-0.236504	0.591092	0.145191	0.794264	0.041472	0.909537
ENSMUSG00000004849	-0.0782555	0.999818	-0.145992	0.9757	0.181116	0.999957	0.042874	0.903888	-0.0778137	0.81935	0.092835	0.635386
ENSMUSG00000004865	-0.0669339	0.999818	-0.292678	0.904995	0.0993683	0.999957	0.140801	0.658732	-0.154077	0.711244	0.0718611	0.72249
ENSMUSG00000004872							-0.109722	0.888908	0.276902	0.627215	-0.16427	0.731323
ENSMUSG00000004880	0.0671119	0.999818	0.254557	0.969521	-0.195302	0.999957	0.174589	0.624297	0.06577	0.859676	0.0284394	0.948683
ENSMUSG00000004885	-1.07667	0.999818	1.33764	0.91	-0.607998	0.999957	-0.614906	0.654795	0.456572	0.757572	-0.210714	0.889461
ENSMUSG00000004891	-0.200007	0.999818	1.95336	0.788998	0.195246	0.999957	-0.171054	0.82189	0.107379	0.898253	0.0846977	0.89295
ENSMUSG00000004892	-1.18919	0.999818	0.62657	0.949796	-0.617543	0.999957	0.104673	0.816418	-0.215724	0.500282	-0.208462	0.508244
ENSMUSG00000004894			3.66639	0.08321			0.534005	0.236989	-0.0684348	0.922477	0.391856	0.291645
ENSMUSG00000004895	-2.27766	0.0338843	2.26801	0.0455791	-0.712736	0.999957	0.284457	0.649212	0.225437	0.719561	0.0511934	0.947418
ENSMUSG00000004896	-0.0450143	0.999818	0.186646	0.96182	-0.251897	0.999957	0.152266	0.678163	-0.427745	0.223237	0.0471089	0.90805
ENSMUSG00000004897	-0.00100465	0.999818	-0.145212	0.971182	-0.236599	0.999957	-0.033369	0.907537	0.169065	0.408033	0.0760499	0.545247
ENSMUSG00000004902	1.97669	0.860275	1.39214	0.91276			-0.0744608	0.899692	0.11592	0.80876	-0.282966	0.50025
ENSMUSG00000004929	-1.0566	0.483714	0.465745	0.941118	-0.580549	0.999957	-0.271413	0.734252	0.105837	0.900967	-0.00299054	0.998454
ENSMUSG00000004931	0.190714	0.999818	-0.0357839	0.997048	-0.256294	0.999957	0.0914218	0.912474	-0.0245758	0.977987	0.0824178	0.869357
ENSMUSG00000004933	-0.0979358	0.999818	-0.817739	0.392259	0.21395	0.999957	0.139093	0.786212	-0.173303	0.706634	-0.0435096	0.927934
ENSMUSG00000004934	0.0467281	0.999818	-0.116091	0.97955	0.230398	0.999957	0.118765	0.819698	-0.198187	0.66826	0.167311	0.613642
ENSMUSG00000004936	-0.0989821	0.999818	-0.121076	0.9757	0.00466328	0.999957	-0.137399	0.699356	0.112632	0.788284	-0.0973205	0.670172
ENSMUSG00000004937	-0.176601	0.999818	0.131599	0.970755	-0.0422373	0.999957	0.0352919	0.940953	-0.0455926	0.92091	0.0420338	0.899041
ENSMUSG00000004939	-0.320424	0.999818	1.7547	0.788465	-0.0213212	0.999957
ENSMUSG00000004945	0.0939313	0.999818	-0.25671	0.93624	-0.252818	0.999957	0.0597745	0.897904	0.00465138	0.99356	0.084201	0.760951
ENSMUSG00000004947	-0.467259	0.999818	-0.55635	0.96182	0.734315	0.999957	-0.178763	0.795403	0.241418	0.67245	-0.101817	0.859201
ENSMUSG00000004951	0.121026	0.999818	-1.21183	0.917555	1.39497	0.862505	-0.0548992	0.954013	0.216761	0.776071	0.234349	0.517738
ENSMUSG00000004952	0.0342518	0.999818	-0.331276	0.883481	0.439549	0.999957	-0.38417	0.394338	0.169891	0.765088	-0.178154	0.652857
ENSMUSG00000004961	-0.380505	0.999818	0.0918348	0.982071	-0.125398	0.999957	0.147294	0.743429	-0.0309792	0.941424	-0.0949362	0.815228
ENSMUSG00000004980	0.0430098	0.999818	-0.171911	0.941151	0.230399	0.999957	-0.12146	0.744712	-0.0740037	0.86155	-0.109611	0.465641
ENSMUSG00000004988	0.772011	0.999818	-0.574009	0.9757	1.77796	0.999957
ENSMUSG00000004994	-0.210682	0.999818	-0.159565	0.9757	0.108204	0.999957	-0.137295	0.859941	-0.183658	0.775579	0.0518759	0.937862
ENSMUSG00000004996	-0.246518	0.999818	0.52415	0.8446	0.311415	0.999957	-0.0325177	0.975277	0.305029	0.500641	0.0392253	0.955948
ENSMUSG00000005034	-0.084148	0.999818	0.0667655	0.983627	-0.0855202	0.999957	0.101561	0.394338	0.0205438	0.92266	0.0466604	0.763415
ENSMUSG00000005043	-1.13914	0.999818	0.118839	0.994646	-2.15773	0.104402	-0.269123	0.718344	-0.232665	0.768517	-0.161409	0.794001
ENSMUSG00000005045	-0.180382	0.999818	-0.103767	0.97983	0.343377	0.999957	0.107056	0.805027	-0.379075	0.32361	-0.0856226	0.801288
ENSMUSG00000005054	-0.0119411	0.999818	-0.161333	0.96182	0.131751	0.999957	-0.233678	0.65461	0.294468	0.565694	0.165398	0.628469
ENSMUSG00000005057	-0.691166	0.999818	-1.95275	0.80473	-0.857169	0.999957	-0.0895554	0.930995	0.225933	0.77972	-0.0155692	0.98517
ENSMUSG00000005069	-0.531708	0.999818	0.585089	0.780314	-0.329116	0.999957	-0.128823	0.833322	0.12753	0.818323	0.195314	0.66144
ENSMUSG00000005078	0.198542	0.999818	-0.395155	0.796378	0.0108698	0.999957	0.028749	0.925456	-0.134064	0.67869	0.0511707	0.798506
ENSMUSG00000005087	1.39803	0.865454	0.120224	0.993601	0.732307	0.999957	-0.409241	0.467406	0.350985	0.564078	0.194429	0.683294
ENSMUSG00000005089	0.295393	0.999818	0.0884336	0.97955	0.225738	0.999957	0.0338169	0.885183	-0.0134303	0.965344	-0.00714509	0.974698
ENSMUSG00000005102	-1.04081	0.612837	0.902077	0.617664	-0.182667	0.999957	-0.0226386	0.975102	0.0410939	0.934376	-0.0176586	0.973257
ENSMUSG00000005103	-0.0772415	0.999818	0.229059	0.922132	-0.158028	0.999957	-0.175992	0.559797	0.23279	0.329415	0.0178399	0.956681
ENSMUSG00000005107	0.493065	0.999818					-0.282729	0.827257	0.0311511	0.983331	-0.252536	0.808204
ENSMUSG00000005124	-0.0668495	0.999818	1.20027	0.709383	-0.652772	0.999957	-0.357369	0.591772	0.19592	0.830374	0.0178584	0.982118
ENSMUSG00000005125	0.0343502	0.999818	0.477783	0.899078	-0.653058	0.999957	0.0746279	0.872592	0.01556	0.977121	0.0119705	0.977302
ENSMUSG00000005131							0.214068	0.897904	-0.663338	0.608766	0.353687	0.731323
ENSMUSG00000005142	-0.220321	0.999818	-0.265558	0.947654	-0.0580734	0.999957	-0.108207	0.820762	0.224073	0.606974	0.191451	0.513774
ENSMUSG00000005148	0.219005	0.999818	-0.205259	0.993904			-0.240269	0.734252	0.319845	0.482764	0.155023	0.779473
ENSMUSG00000005150	-0.14733	0.999818	-0.466968	0.795735	0.115035	0.999957	0.0433404	0.959464	-0.109535	0.861572	0.0501406	0.918958
ENSMUSG00000005161	0.084891	0.999818	-0.274555	0.859623	0.0759708	0.999957	-0.145968	0.599308	0.219159	0.460504	0.0339133	0.841193
ENSMUSG00000005198	0.156528	0.999818	0.263051	0.941151	0.643641	0.469742	-0.0381213	0.95084	0.0660586	0.907802	-0.130486	0.717603
ENSMUSG00000005202	0.983157	0.999818	-2.65075	0.336578
ENSMUSG00000005204	0.0804645	0.999818	0.205061	0.963344	0.363716	0.999957	0.0661242	0.937801	-0.0581381	0.945424	-0.141979	0.801842
ENSMUSG00000005225	1.05314	0.400985	-0.461927	0.953246	0.23528	0.999957	0.129063	0.765533	0.0404021	0.93621	0.0730724	0.841773
ENSMUSG00000005233	-0.0905574	0.999818	0.0342087	0.996809	-0.421797	0.999957	-0.474449	0.603134	0.622483	0.419469	0.276559	0.662165
ENSMUSG00000005237	0.15495	0.999818	-1.9668	0.750982
ENSMUSG00000005251	-0.202859	0.999818	0.392408	0.928312	-0.0421439	0.999957
ENSMUSG00000005262	-0.0454873	0.999818	0.145276	0.975631	-0.160937	0.999957	0.0501406	0.864711	0.20648	0.529207	-0.00732285	0.982654
ENSMUSG00000005267	-0.218945	0.999818	-0.00780415	0.999456	0.199895	0.999957	0.113434	0.820242	-0.204381	0.661229	0.0623651	0.87681
ENSMUSG00000005268	-0.0450298	0.999818	-1.30752	0.932067	-0.122046	0.999957	0.398865	0.453794	-0.164914	0.815925	0.118397	0.846106
ENSMUSG00000005299	0.0181821	0.999818	0.205372	0.937123	0.132479	0.999957	0.118312	0.597524	-0.097553	0.711168	0.0634264	0.747902
ENSMUSG00000005312	0.127051	0.999818	-0.184445	0.968127	-0.0538735	0.999957	0.0777348	0.731708	0.00744157	0.980156	0.0238438	0.915764
ENSMUSG00000005320	-0.810486	0.999818	0.324203	0.982799	-0.440186	0.999957
ENSMUSG00000005338	0.32808	0.999818	-0.216702	0.95506	-0.00381434	0.999957	0.154618	0.606783	-0.212909	0.500282	-0.0369119	0.898364
ENSMUSG00000005354	-0.0826235	0.999818	0.0795502	0.976736	-0.167998	0.999957	0.0476465	0.892906	0.016924	0.964817	-0.0806103	0.707223
ENSMUSG00000005357	0.159017	0.999818	-0.714895	0.927832	-0.509635	0.999957	-0.03736	0.945589	0.0745252	0.890015	-0.0399829	0.915764
ENSMUSG00000005360	0.0561042	0.999818	0.258828	0.963099	0.0545274	0.999957	0.0208608	0.964659	-0.101583	0.784756	-0.114547	0.578262
ENSMUSG00000005362	-0.00766499	0.999818	-0.153251	0.956217	-0.185017	0.999957	0.167823	0.499912	-0.055981	0.899785	0.179154	0.214978
ENSMUSG00000005370	0.574301	0.999818	-0.15786	0.97955	0.253557	0.999957	0.106885	0.820183	-0.119779	0.784995	-0.0128891	0.973703
ENSMUSG00000005371	-0.0787802	0.999818	0.148785	0.975071	-0.0991887	0.999957	-0.119477	0.697987	0.151023	0.604618	-0.123777	0.538171
ENSMUSG00000005373	-0.118874	0.999818					-0.148396	0.918212	-0.169528	0.89492	0.0506067	0.963194
ENSMUSG00000005374	0.42041	0.999818	-0.519085	0.8566	0.352089	0.999957	0.0949123	0.892169	0.0659334	0.918083	0.109684	0.841818
ENSMUSG00000005378	-0.188563	0.999818	0.196221	0.956426	-0.0623578	0.999957	-0.0723395	0.871117	-0.101235	0.781391	-0.168074	0.57799
ENSMUSG00000005397	0.369594	0.999818	-0.0680095	0.997965	-1.10669	0.999957	-0.397115	0.494513	0.265881	0.742376	0.155691	0.735386
ENSMUSG00000005410	-0.434706	0.999818	-0.337169	0.9757	-0.439708	0.999957	-0.284475	0.698203	0.269878	0.77972	0.00319225	0.998662
ENSMUSG00000005413	0.515316	0.999818	2.07919	0.449352	1.47061	0.999957	-0.289997	0.737232	0.206164	0.830374	0.201482	0.698929
ENSMUSG00000005417	0.298104	0.999818	0.192809	0.955676	0.280348	0.999957	-0.00615338	0.987547	-0.0798619	0.751743	-0.0498727	0.787485
ENSMUSG00000005442	-0.454576	0.999818	-0.0452158	0.996483	-0.250245	0.999957	-0.0918987	0.842102	-0.0222141	0.97107	-0.0966888	0.741884
ENSMUSG00000005447	-0.284053	0.999818	-0.113907	0.97955	-0.140637	0.999957	0.100641	0.812106	-0.080353	0.853264	0.105581	0.703885
ENSMUSG00000005469	0.315485	0.999818	-0.343962	0.899888	0.318446	0.999957	0.0800708	0.866102	-0.0937179	0.821187	-0.0902236	0.643953
ENSMUSG00000005470	0.459117	0.999818	0.439572	0.96182	0.466637	0.999957	-0.178421	0.907676	0.319046	0.734825	0.834413	0.291645
ENSMUSG00000005481	0.0428729	0.999818	-0.0376102	0.994646	-0.100646	0.999957	-0.184987	0.65492	0.0530558	0.91808	-0.179041	0.536848
ENSMUSG00000005483	0.247862	0.999818	0.179761	0.960478	0.0385022	0.999957	0.0994398	0.869903	0.0132215	0.977784	0.153467	0.431475
ENSMUSG00000005501	0.00695186	0.999818	-0.0330487	0.998083	0.00254975	0.999957	-0.0211455	0.966452	-0.0735135	0.898446	-0.140022	0.570871
ENSMUSG00000005505	0.0473857	0.999818	0.204315	0.959185	0.29079	0.999957	0.0151011	0.985823	0.0540919	0.929672	-0.0128958	0.981845
ENSMUSG00000005506	0.231545	0.999818	-0.101155	0.9757	-0.0806455	0.999957	-0.0721951	0.710209	0.0670296	0.78892	-0.118326	0.435583
ENSMUSG00000005510	0.0435924	0.999818	0.2624	0.88963	0.023585	0.999957	-0.0385389	0.960848	-0.0265253	0.967914	-0.233859	0.392449
ENSMUSG00000005514	0.0596563	0.999818	-0.106086	0.978685	0.133707	0.999957	0.0189419	0.972373	0.133411	0.75402	0.0770614	0.750294
ENSMUSG00000005533	0.0139448	0.999818	0.240804	0.947681	0.181049	0.999957	-0.272662	0.505438	0.400108	0.356519	-0.00630283	0.993913
ENSMUSG00000005534	0.610786	0.999818	-0.46478	0.922227	0.339146	0.999957	-0.0680237	0.894484	0.0209793	0.973137	-0.12815	0.71663
ENSMUSG00000005540	1.06089	0.999818	-3.56172	0.0937211
ENSMUSG00000005566	-0.0599947	0.999818	0.0401112	0.99077	0.0155357	0.999957	-0.0776811	0.734617	0.0553679	0.872149	-0.0539382	0.801999
ENSMUSG00000005575	-0.0866129	0.999818	-0.167289	0.97955	0.176791	0.999957	0.228801	0.443796	-0.0174215	0.972101	-0.0457293	0.894345
ENSMUSG00000005580	0.393489	0.999818	0.0492943	0.997048	1.09002	0.893593	0.0235001	0.972373	-0.15634	0.768866	-0.34689	0.25001
ENSMUSG00000005583	-0.148433	0.999818	0.235552	0.975631	-0.224218	0.999957	0.0428011	0.943904	-0.159833	0.711168	0.0951728	0.767616
ENSMUSG00000005609	0.128836	0.999818	-0.0773323	0.982799	0.0634665	0.999957	0.0973746	0.712301	-0.193419	0.608855	0.117755	0.583452
ENSMUSG00000005610	0.0701978	0.999818	0.145851	0.959185	0.076281	0.999957	-0.0286534	0.872102	-0.0756028	0.625567	0.0300338	0.844906
ENSMUSG00000005611	2.84842	0.148045	-1.04445	0.870415	2.20158	0.129786	-0.582148	0.578909	0.852297	0.357471	-0.0113299	0.994142
ENSMUSG00000005615	0.519137	0.999818	-0.158011	0.9757	0.189643	0.999957	0.0440594	0.899969	-0.0409061	0.898562	0.00551624	0.990244
ENSMUSG00000005621	0.541053	0.999818	0.328104	0.969789	0.586249	0.999957	0.0116189	0.98939	-0.00398117	0.995881	0.114377	0.802459
ENSMUSG00000005625	0.0547003	0.999818	0.0687213	0.97955	0.0960942	0.999957	0.180258	0.472876	-0.0793807	0.80501	0.147374	0.435781
ENSMUSG00000005628					1.25836	0.999957
ENSMUSG00000005640	-0.574327	0.999818	1.06551	0.922227	-0.146237	0.999957
ENSMUSG00000005649	0.0265588	0.999818	-0.135066	0.981381	0.104588	0.999957
ENSMUSG00000005656	0.160826	0.999818	-0.322947	0.840992	-0.329686	0.999957	-0.0222226	0.95084	0.0223878	0.951257	0.0449854	0.863112
ENSMUSG00000005667	0.0853681	0.999818	-0.894328	0.494656	-0.233349	0.999957	0.0311935	0.96804	-0.156207	0.765088	0.133166	0.716893
ENSMUSG00000005672	-1.97768	0.194043	1.3341	0.684847	-0.605267	0.999957	-0.230314	0.636017	-0.0366204	0.956448	-0.320989	0.309318
ENSMUSG00000005674	-0.0327698	0.999818	-0.480181	0.80473	0.0346507	0.999957	0.0627733	0.893532	-0.216712	0.587983	0.0331737	0.93676
ENSMUSG00000005677	0.0469051	0.999818	-0.746236	0.714543	0.0476821	0.999957
ENSMUSG00000005681	0.915171	0.999818	-1.72548	0.758392	-1.76776	0.999957	-0.184247	0.900275	-0.313759	0.809273	-0.157359	0.889888
ENSMUSG00000005682	-0.624122	0.999818	0.739994	0.690296	-0.0178015	0.999957	0.172589	0.825744	0.146081	0.859473	-0.0678574	0.912195
ENSMUSG00000005683	-0.0797889	0.999818	0.214307	0.941151	0.0410692	0.999957	-0.158551	0.752489	0.146438	0.776093	-0.173738	0.549535
ENSMUSG00000005686	0.045922	0.999818	-0.740941	0.88592	-0.12821	0.999957	0.0269712	0.963201	0.00898681	0.986833	-0.153734	0.637178
ENSMUSG00000005687	0.0538361	0.999818	0.169676	0.962397	0.0123766	0.999957	-0.108975	0.786619	0.17495	0.66826	0.000328547	0.999612
ENSMUSG00000005696	0.126796	0.999818	-0.0816831	0.992466	-0.190892	0.999957
ENSMUSG00000005698	0.524947	0.999818	0.753456	0.557621	0.466146	0.999957	0.0698946	0.793525	-0.0905184	0.769967	0.0244848	0.900852
ENSMUSG00000005699	0.080143	0.999818	0.282004	0.932166	0.156545	0.999957	0.056977	0.92094	-0.0285461	0.947693	-0.0326691	0.943935
ENSMUSG00000005716	0.00991045	0.999818	0.131675	0.986827	0.348189	0.999957	0.207279	0.611116	-0.0518963	0.92919	0.358739	0.350378
ENSMUSG00000005718			2.14588	0.705492			-0.0227109	0.985823	-0.220249	0.769807	-0.0328488	0.967799
ENSMUSG00000005732	-0.0393563	0.999818	0.317218	0.876324	-0.184683	0.999957	0.0743824	0.850967	-0.00526158	0.993476	0.135366	0.530058
ENSMUSG00000005763	0.707926	0.999818	0.371432	0.977672	0.773444	0.999957
ENSMUSG00000005774	-0.228426	0.999818	-0.211399	0.9757	-0.699959	0.877464	0.204228	0.528428	-0.133185	0.703251	-0.162442	0.592681
ENSMUSG00000005779	0.038877	0.999818	0.308307	0.832545	0.151865	0.999957	0.0572495	0.831649	0.0365327	0.906517	0.120105	0.341657
ENSMUSG00000005800					-0.76745	0.999957	-0.440323	0.535594	0.415747	0.521196	0.225543	0.76801
ENSMUSG00000005802	0.487167	0.999818	-0.89237	0.750495	0.202186	0.999957	-0.182026	0.489096	0.238729	0.482368	-0.00109202	0.999119
ENSMUSG00000005803							0.108012	0.8911	0.134518	0.846844	0.271948	0.519445
ENSMUSG00000005804	-0.377636	0.988055	0.301574	0.944369	-0.384673	0.999957	0.134891	0.719367	-0.000369014	0.999623	0.0690323	0.848832
ENSMUSG00000005813	0.552517	0.849092	-0.427633	0.88963	-0.0424263	0.999957	0.155088	0.629878	-0.0697782	0.836211	0.0787447	0.812861
ENSMUSG00000005823	0.126249	0.999818	-0.0703251	0.986249	0.400337	0.999957	0.0426056	0.943904	-0.00674166	0.989379	-0.0371635	0.925793
ENSMUSG00000005836							-0.515805	0.753763
ENSMUSG00000005846	-0.0165735	0.999818	0.728668	0.397991	-0.0339624	0.999957	0.105044	0.73083	0.218187	0.629137	0.103276	0.579289
ENSMUSG00000005864					4.56581	0.054132
ENSMUSG00000005871	0.0925688	0.999818	-0.496869	0.836724	0.249424	0.999957	0.0543653	0.854023	-0.0618248	0.873519	-0.0346648	0.873043
ENSMUSG00000005873	-0.0661632	0.999818	0.10281	0.978899	-0.0576926	0.999957	0.0391926	0.89604	0.0658718	0.794264	0.00127436	0.998052
ENSMUSG00000005881	-0.0387812	0.999818	-0.084502	0.976204	-0.0368133	0.999957	-0.00644553	0.989308	-0.0297313	0.932398	-0.0273021	0.941352
ENSMUSG00000005882	0.0767815	0.999818	0.135815	0.96182	-0.24679	0.999957	0.118575	0.704054	0.125319	0.708227	0.0505058	0.869158
ENSMUSG00000005886	0.192862	0.999818	-0.0165192	0.998422	-0.15076	0.999957	-0.0390922	0.945674	-0.0594973	0.899785	-0.195263	0.552538
ENSMUSG00000005893	-0.0571498	0.999818	-0.290828	0.929604	-0.0848985	0.999957	0.0134762	0.982423	-0.170212	0.659648	-0.188033	0.312916
ENSMUSG00000005897	-0.319844	0.999818	0.11671	0.990924	-0.234962	0.999957	-0.0342673	0.970443	-0.150403	0.795494	-0.0454337	0.935132
ENSMUSG00000005899	-0.0321422	0.999818	0.209047	0.963344	0.301504	0.999957	-0.124209	0.815348	0.210673	0.696141	-0.0489665	0.927377
ENSMUSG00000005907	0.333824	0.999818	-0.341617	0.964775	-0.37145	0.999957	-0.0557932	0.907676	0.0567117	0.913172	-0.0796164	0.829621
ENSMUSG00000005917							0.274474	0.831127	0.0637731	0.958262	0.300681	0.750934
ENSMUSG00000005936	-0.079097	0.999818	0.17171	0.963344	0.126458	0.999957	-0.00740509	0.992104	-0.0556112	0.89492	0.0193221	0.960028
ENSMUSG00000005947	-2.72464	0.35921			-3.20731	0.167405
ENSMUSG00000005949	0.463866	0.999818	-0.400499	0.960493	0.345204	0.999957	0.186784	0.816418	-0.293109	0.571694	0.251509	0.642032
ENSMUSG00000005950	-0.631102	0.999818	0.41186	0.9757	1.20128	0.999957	0.490891	0.466205	-0.34564	0.664862	0.211589	0.777655
ENSMUSG00000005951	-0.127969	0.999818	-0.301209	0.94862	0.260847	0.999957	0.199176	0.88718	-0.514155	0.606754	0.0510105	0.969024
ENSMUSG00000005958	1.13639	0.601685	-0.817959	0.782411	1.94364	0.102491	0.387463	0.484743	-0.139542	0.822482	0.0289762	0.964758
ENSMUSG00000005968	0.0655937	0.999818	1.49707	0.0416645	0.845211	0.835624	0.175655	0.802942	-0.0998643	0.885412	-0.0997937	0.88532
ENSMUSG00000005973	0.212604	0.999818	-0.301601	0.928798	0.192809	0.999957	-0.192173	0.755346	0.0438354	0.94227	0.065273	0.88647
ENSMUSG00000005980	-0.814337	0.999818	0.252994	0.9757	0.315403	0.999957
ENSMUSG00000005981	0.02553	0.999818	-0.362513	0.880624	-0.239709	0.999957	-0.0479483	0.911056	-0.0547619	0.870148	-0.0931929	0.76745
ENSMUSG00000005982	0.175971	0.999818	-0.259081	0.912625	0.0426489	0.999957	0.0149345	0.964659	-0.00781854	0.98274	-0.124668	0.596442
ENSMUSG00000005983	0.06409	0.999818	-0.375289	0.811713	-0.391598	0.999957	0.15422	0.888494	-0.412712	0.627523	0.0997396	0.913534
ENSMUSG00000005986	-0.269373	0.999818	-0.244719	0.9757	-0.267675	0.999957	0.147108	0.763376	-0.0286658	0.954981	-0.0591481	0.895653
ENSMUSG00000005994	-1.97135	0.756008	2.53946	0.453502	-1.41772	0.999957
ENSMUSG00000006005	-0.211959	0.999818	0.203982	0.96182	0.169792	0.999957	0.00738959	0.985823	-0.132962	0.584882	-0.0907152	0.701651
ENSMUSG00000006007	0.0594568	0.999818	0.364144	0.891801	-0.277805	0.999957
ENSMUSG00000006010	0.2552	0.999818	-0.120394	0.9757	-0.050388	0.999957	0.0371447	0.8965	-0.0227843	0.940384	0.0854476	0.667796
ENSMUSG00000006014	-1.82685	0.999818	1.34297	0.901457	-0.728049	0.999957	0.0498678	0.992104	0.893164	0.694812	-0.255187	0.909537
ENSMUSG00000006019	-0.731879	0.999818	0.469283	0.971182	0.118276	0.999957	0.0345366	0.980965	-0.618126	0.397366	0.398984	0.552538
ENSMUSG00000006021	0.256978	0.999818	-0.511521	0.811838	0.388071	0.999957	-0.196028	0.756527	-0.0540467	0.939322	-0.0218331	0.972739
ENSMUSG00000006024	-0.0317689	0.999818	0.0273405	0.993821	0.000634655	0.999957	0.0603038	0.79885	0.0306254	0.915708	-0.0240796	0.932924
ENSMUSG00000006050	-0.0475521	0.999818	-0.115725	0.9757	0.0197709	0.999957	-0.0908816	0.786212	-0.0381212	0.928345	-0.124491	0.583728
ENSMUSG00000006057	-0.109109	0.999818	0.299487	0.880465	-0.117455	0.999957	-0.236216	0.467616	0.229874	0.518338	0.0182796	0.971413
ENSMUSG00000006058	0.0122053	0.999818	-0.692551	0.76501	-0.527841	0.999957	0.0784339	0.82189	-0.130519	0.638626	0.00347736	0.994142
ENSMUSG00000006095	-0.029861	0.999818	-0.152209	0.973721	0.171978	0.999957	0.111888	0.695275	-0.0523374	0.841958	0.0357213	0.869357
ENSMUSG00000006127	0.071572	0.999818	0.109822	0.977836	-0.0841572	0.999957	-0.134304	0.725132	0.212708	0.686649	-0.0980036	0.746072
ENSMUSG00000006134	0.018884	0.999818	0.289984	0.945983	-0.287628	0.999957	0.270652	0.855152	-0.552618	0.6323	0.512517	0.591928
ENSMUSG00000006154	0.386283	0.999818	0.01586	0.999456	-0.0910887	0.999957	0.0993889	0.938779	0.0707976	0.945424	0.465625	0.570337
ENSMUSG00000006169	-0.164757	0.999818	-0.488874	0.91595	-0.274122	0.999957	0.0165089	0.971585	-0.161673	0.604618	-0.016708	0.958486
ENSMUSG00000006179							-0.369177	0.778334	0.26422	0.816892	0.179935	0.859296
ENSMUSG00000006191	-0.152836	0.999818	-0.296727	0.960478	0.369828	0.999957	0.067175	0.872162	-0.133824	0.711244	-0.0687294	0.853747
ENSMUSG00000006204	0.384168	0.999818	0.269992	0.989131	0.656035	0.999957
ENSMUSG00000006205	0.124893	0.999818	1.44521	0.0789416	-0.110851	0.999957	0.219924	0.622438	0.373604	0.445279	0.127075	0.763177
ENSMUSG00000006215	-0.06463	0.999818	0.309556	0.945983	0.602785	0.999957	0.106515	0.878603	-0.317695	0.547384	0.00451486	0.995944
ENSMUSG00000006218	0.779793	0.999818	-1.18008	0.932632			1.04337	0.31804	0.161175	0.885412	0.654322	0.542134
ENSMUSG00000006219	1.92496	0.988101	-0.886842	0.959185			-0.178786	0.831649	-0.0751118	0.931294	0.331877	0.508244
ENSMUSG00000006235	-1.91264	0.53436	0.104268	0.995969	-0.461814	0.999957	0.198473	0.849343	-0.268444	0.729712	-0.180376	0.841977
ENSMUSG00000006241	0.517255	0.999818	0.483717	0.975621	2.62647	0.37401	0.869927	0.416151	-0.188842	0.885531	-0.715637	0.542529
ENSMUSG00000006262	0.697518	0.999818	0.260259	0.963344	0.343666	0.999957	-0.0923064	0.894496	0.311195	0.526289	0.0658052	0.902541
ENSMUSG00000006269	1.17408	0.999818	-3.96319	0.0499585
ENSMUSG00000006273	-0.0505636	0.999818	0.0868271	0.977678	-0.0594405	0.999957	0.0368251	0.918212	0.151465	0.57451	0.0209716	0.945233
ENSMUSG00000006276	-0.0537426	0.999818	-0.372946	0.880465	-0.0874291	0.999957	-0.0395358	0.95084	0.106594	0.855804	-0.288606	0.256921
ENSMUSG00000006281	0.0250795	0.999818	-0.390887	0.963344	-0.246466	0.999957	-0.00496242	0.997732	0.1872	0.843506	0.347902	0.634343
ENSMUSG00000006288	-0.0343685	0.999818	-0.161882	0.977836	-0.161153	0.999957	-0.227362	0.831649	0.0844283	0.932398	-0.240851	0.701926
ENSMUSG00000006289	0.366584	0.601685	-0.48263	0.883015	0.171795	0.999957	0.0165701	0.984517	-0.236479	0.481284	0.0537613	0.90805
ENSMUSG00000006299	0.078251	0.999818	-0.298823	0.893248	0.114968	0.999957	0.103191	0.74964	-0.0468668	0.913172	0.100069	0.69075
ENSMUSG00000006301	0.00210392	0.999818	0.30639	0.912456	0.129376	0.999957	0.106492	0.825744	-0.0347998	0.940708	0.0820056	0.81503
ENSMUSG00000006304	0.0853855	0.999818	-0.0148022	0.99709	0.0279579	0.999957	-0.165799	0.605225	0.168396	0.624397	0.10283	0.679904
ENSMUSG00000006307	-0.223208	0.999818	0.120526	0.97983	-0.103649	0.999957	-0.0451639	0.957003	0.364551	0.500282	-0.208596	0.685448
ENSMUSG00000006313	1.53899	0.999818	-0.273441	0.990003
ENSMUSG00000006315	-0.197753	0.999818	0.096713	0.9757	0.0712791	0.999957	0.0978069	0.654025	0.009756	0.979057	0.119204	0.542529
ENSMUSG00000006333	-0.0698587	0.999818	0.00520687	0.999456	0.0116872	0.999957	-0.113867	0.5733	0.216337	0.390757	0.0719803	0.678827
ENSMUSG00000006335	-0.327155	0.999818	0.56019	0.836724	0.29377	0.999957	0.0475616	0.956472	0.25138	0.618861	-0.403169	0.303596
ENSMUSG00000006342	-0.129756	0.999818	-0.00610673	0.999456	-0.537428	0.999957	-0.0622181	0.945687	-0.0586173	0.951394	-0.151971	0.787485
ENSMUSG00000006344			1.39131	0.880465	2.69062	0.808072	0.522023	0.62992	-0.212775	0.860492	0.355113	0.709149
ENSMUSG00000006345	-4.43005	0.0223202			-4.55417	0.0281828
ENSMUSG00000006356	0.452046	0.999818	0.458447	0.80473	-0.0704201	0.999957	0.0735674	0.909046	-0.0130647	0.983043	0.0335905	0.934898
ENSMUSG00000006360	0.270968	0.999818	-4.08372	0.0416645	-0.378822	0.999957	-0.361651	0.50418	0.178216	0.794347	0.0610239	0.894345
ENSMUSG00000006362	-0.0116368	0.999818	-0.0205555	0.999456	0.716293	0.999957	0.100101	0.812106	-0.319585	0.590906	-0.117741	0.706937
ENSMUSG00000006369	0.0735086	0.999818	1.35946	0.878523	0.876694	0.999957	-0.254267	0.758167	-0.0300937	0.975433	-0.172618	0.827687
ENSMUSG00000006373	-0.043144	0.999818	0.289269	0.880465	0.125969	0.999957	-0.0425296	0.899692	0.0900472	0.795494	-0.0541809	0.792083
ENSMUSG00000006378	-0.494247	0.999818	-0.117977	0.983921	-0.248716	0.999957	-0.080127	0.904488	0.19146	0.731375	-0.0752792	0.867401
ENSMUSG00000006386	0.402069	0.999818	1.20947	0.94862			-0.174836	0.828308	-0.470366	0.539326	-0.549287	0.264644
ENSMUSG00000006390	0.774498	0.999818	-0.38777	0.976567	0.50105	0.999957	0.0383834	0.964252	0.0951729	0.880273	0.267164	0.378912
ENSMUSG00000006392	-0.26654	0.999818	0.491579	0.893274	-0.377263	0.999957	-0.0454699	0.921138	0.220527	0.497907	-0.0525909	0.866617
ENSMUSG00000006395	-0.36772	0.999818	0.0847904	0.995481	0.95317	0.810352	-0.083191	0.842505	0.162564	0.675841	0.0185775	0.968551
ENSMUSG00000006398	2.6166	0.569257	-4.2999	0.0261439	1.82639	0.999957	-0.14519	0.88718	-0.182965	0.81998	0.000224718	0.999774
ENSMUSG00000006403	1.67128	0.999818	-2.41409	0.474047			-0.0194677	0.985823	-0.244547	0.680751	0.0531349	0.89968
ENSMUSG00000006411	-1.10617	0.876339	0.801415	0.873924	-0.635223	0.999957	-0.0611513	0.932264	0.131609	0.812679	-0.0993136	0.822251
ENSMUSG00000006412	-0.0854149	0.999818	0.143876	0.9757	-0.0471674	0.999957	-0.00426297	0.993236	0.162541	0.699939	0.0585357	0.854829
ENSMUSG00000006418	-0.0807598	0.999818	0.159001	0.963344	0.146312	0.999957	-0.0537914	0.890893	0.0458452	0.903541	0.0388443	0.892035
ENSMUSG00000006423	-0.439248	0.999818	-0.0673031	0.992466	-0.107537	0.999957	-0.0440365	0.956751	-0.0442945	0.944915	-0.0223075	0.969617
ENSMUSG00000006435	0.0537006	0.999818	0.132816	0.9757	0.421249	0.999957	0.0805869	0.880525	-0.356422	0.337969	-0.113937	0.734278
ENSMUSG00000006442	0.0425377	0.999818	-0.225805	0.955676	-0.149223	0.999957	0.00356324	0.996305	0.00960536	0.983073	0.0459744	0.901564
ENSMUSG00000006445	-1.22314	0.999818	1.10087	0.931389	-1.99	0.999957	-0.285939	0.873222	0.575538	0.67245
ENSMUSG00000006456	-0.339992	0.999818	0.302914	0.965753	0.172695	0.999957	0.146995	0.806411	-0.25726	0.580187	-0.00341485	0.996961
ENSMUSG00000006457	1.17663	0.999818	-0.83208	0.96182
ENSMUSG00000006463	-0.0824943	0.999818	-0.193864	0.955676	0.0100127	0.999957	0.208905	0.681819	-0.0925095	0.861299	0.0127357	0.983828
ENSMUSG00000006464	0.24994	0.999818	-0.205977	0.982287	0.794166	0.999957	-0.0546322	0.959641	0.0403024	0.968819	0.0131427	0.987572
ENSMUSG00000006471	-0.321537	0.999818	0.38381	0.928312	0.130633	0.999957	-0.2681	0.709571	0.383874	0.539155	-0.293831	0.614509
ENSMUSG00000006476	-0.411916	0.999818	0.503847	0.736672	0.119714	0.999957	0.078412	0.842931	-0.0693805	0.859579	-0.0208723	0.951774
ENSMUSG00000006494	0.150685	0.999818	-0.27047	0.935998	0.0779052	0.999957	-0.217279	0.466027	-0.000473232	0.999281	-0.111155	0.688911
ENSMUSG00000006498	-0.336661	0.999818	1.00398	0.392122	0.0209872	0.999957	-0.260164	0.583342	0.183751	0.676888	0.034122	0.932482
ENSMUSG00000006517	-0.209972	0.999818	-0.0761662	0.990985	0.0137979	0.999957	-0.0803415	0.894178	-0.0654822	0.91808	-0.103127	0.767799
ENSMUSG00000006519	2.28814	0.480633	0.843946	0.947733	2.25131	0.627149	-0.310686	0.699356	0.309615	0.680594	0.289851	0.542134
ENSMUSG00000006522							0.302161	0.422906	0.112589	0.837136	0.233025	0.214233
ENSMUSG00000006526	0.0792456	0.999818	0.871434	0.697812	-0.954376	0.999957	-0.19229	0.698203	0.268177	0.564824	-0.137134	0.731224
ENSMUSG00000006527	0.159603	0.999818	-0.387558	0.890907	0.0567189	0.999957	-0.00397924	0.993188	-0.0546691	0.852637	-0.039073	0.881412
ENSMUSG00000006542	-0.827769	0.999818	1.59363	0.813019	0.753134	0.999957
ENSMUSG00000006546					-0.0174765	0.999957
ENSMUSG00000006567	0.00474685	0.999818	0.312008	0.968127	0.339469	0.999957	0.729424	0.486604	-0.977167	0.250428	0.351331	0.748344
ENSMUSG00000006575	-0.218278	0.999818	0.0102857	0.999456	0.185093	0.999957	0.193161	0.583342	-0.175231	0.592438	-0.00706754	0.989062
ENSMUSG00000006576	0.230193	0.999818	0.306471	0.956426	-0.155292	0.999957	0.1361	0.746134	-0.209131	0.67245	-0.101019	0.775142
ENSMUSG00000006585	-1.15817	0.999818	1.37813	0.605288	-0.767572	0.999957	-0.250762	0.73083	0.418345	0.614382	-0.0382779	0.959875
ENSMUSG00000006586	-0.0485049	0.999818	-0.467251	0.808513	0.2495	0.999957	-0.0206172	0.954541	-0.205563	0.646085	-0.183089	0.365088
ENSMUSG00000006589	-0.186667	0.999818	0.304153	0.922227	0.216984	0.999957	-0.172334	0.756527	0.328073	0.509321	0.0577455	0.893553
ENSMUSG00000006599	0.322143	0.999818	-0.0885594	0.983967	0.0103213	0.999957	-0.117337	0.790089	0.173471	0.59642	-0.0213891	0.948729
ENSMUSG00000006611	-0.186105	0.999818	-0.231955	0.97571	-0.266984	0.999957	0.019367	0.987605	0.139514	0.855065	-0.241643	0.714331
ENSMUSG00000006638	1.43178	0.533525	-1.28369	0.573016	0.649381	0.999957	0.670207	0.219668	-0.748949	0.186626	0.378693	0.508366
ENSMUSG00000006641	-0.458775	0.615744	0.0796427	0.983446	-0.415509	0.999957	0.234898	0.629152	-0.160847	0.801864	0.010201	0.986072
ENSMUSG00000006649	0.999574	0.999818	-0.981415	0.88963	-0.321374	0.999957
ENSMUSG00000006651	-0.201073	0.999818	0.17236	0.96182	0.16959	0.999957	0.0817056	0.855152	0.0327301	0.945535	-0.0188059	0.969993
ENSMUSG00000006673	-0.0119405	0.999818	0.544464	0.782411	-0.0491145	0.999957	-0.0991871	0.743387	0.292947	0.491636	0.0419098	0.88338
ENSMUSG00000006675	0.194343	0.999818	-0.0933854	0.9757	0.0193625	0.999957	0.22944	0.422906	0.138199	0.75911	-0.0460374	0.904336
ENSMUSG00000006676	-0.130796	0.999818	0.239336	0.937374	-0.417951	0.999957	0.0607287	0.909232	-0.124687	0.788623	-0.113149	0.748244
ENSMUSG00000006678	0.0794864	0.999818	-0.876943	0.876515	-1.32579	0.719347	0.0962792	0.8682	-0.470595	0.143079	-0.240912	0.542529
ENSMUSG00000006699	-0.0359172	0.999818	0.290124	0.885564	-0.0248991	0.999957	-0.0358302	0.877332	0.126196	0.693131	0.0642942	0.565479
ENSMUSG00000006705	0.044675	0.999818	-0.29167	0.96182	-0.190353	0.999957	0.158356	0.73083	-0.35049	0.451537	0.138469	0.703682
ENSMUSG00000006711	0.284963	0.999818	-1.86988	0.635599	0.152009	0.999957	0.206709	0.681819	-0.330591	0.519019	-0.282947	0.432622
ENSMUSG00000006715	-0.0409725	0.999818	-0.614462	0.96182	0.638075	0.999957	-0.103504	0.892298	0.317272	0.606754	-0.330698	0.484201
ENSMUSG00000006717	0.0737385	0.999818	-0.346086	0.922227	0.13502	0.999957	-0.000707233	0.998947	-0.0945987	0.823813	0.0884621	0.691044
ENSMUSG00000006720	0.962434	0.999818	0.606139	0.967902	-0.984689	0.999957	-0.401086	0.724596	0.203195	0.870916	-0.347956	0.705811
ENSMUSG00000006728	0.221259	0.999818	-0.467931	0.620013	0.136904	0.999957	-0.154353	0.797464	-0.00541677	0.993846	0.0980621	0.841969
ENSMUSG00000006731	-0.250812	0.999818	-0.315353	0.96182	-0.100712	0.999957	0.0586594	0.939659	-0.140368	0.81258	0.113864	0.795391
ENSMUSG00000006732	-0.941145	0.346717	-0.231948	0.9757	-0.935733	0.322302	-0.0471355	0.947393	-0.253601	0.488431	-0.187724	0.657183
ENSMUSG00000006736	0.0733272	0.999818	-0.176903	0.962139	-0.0729013	0.999957	-0.0505477	0.95084	-0.013133	0.985196	0.0109971	0.982118
ENSMUSG00000006740	0.00711654	0.999818	0.0799987	0.97955	0.0199312	0.999957	0.199367	0.394338	-0.155045	0.550909	0.222606	0.145054
ENSMUSG00000006763	0.144922	0.999818	-0.3656	0.957425	-0.43737	0.999957	-0.0203421	0.982423	-0.249548	0.664862	0.0330622	0.952958
ENSMUSG00000006764	1.03884	0.999818	0.925655	0.944153	1.8907	0.999957
ENSMUSG00000006782	-0.0345312	0.999818	0.195857	0.955676	-0.103949	0.999957	0.0652534	0.885177	-0.00364593	0.994145	0.00898234	0.973245
ENSMUSG00000006784	-0.709103	0.999818	0.904422	0.837244	0.119157	0.999957	-0.0353175	0.985823	-0.157338	0.9134
ENSMUSG00000006800	0.463594	0.96167	-0.624446	0.667386	0.632686	0.788611	-0.0191874	0.962497	0.12742	0.690392	0.0283937	0.924183
ENSMUSG00000006818	-0.0357619	0.999818	0.128401	0.963344	-0.0223939	0.999957	-0.17793	0.622438	0.18923	0.608116	0.161118	0.582775
ENSMUSG00000006850	0.110045	0.999818	-0.647247	0.941231	-0.0412751	0.999957	0.186672	0.855152	-0.3644	0.676085	0.206413	0.792083
ENSMUSG00000006906	-0.105468	0.999818	-0.181887	0.975621	-0.319519	0.999957	0.0810581	0.777426	-0.134546	0.705325	0.0353142	0.908755
ENSMUSG00000006920	0.246539	0.999818	-0.555285	0.481881	0.0762859	0.999957	0.0577009	0.863569	-0.120871	0.788194	-0.169159	0.461966
ENSMUSG00000006930	-0.279946	0.999818	0.481225	0.890907	0.166061	0.999957	0.0871727	0.842819	-0.153409	0.66826	-0.157456	0.652857
ENSMUSG00000006931	-0.145606	0.999818	-0.000626621	0.999929	-0.495236	0.999957	0.0129688	0.982455	0.200969	0.62205	0.158698	0.634343
ENSMUSG00000006932	0.241313	0.999818	-0.168685	0.962397	0.115809	0.999957	0.00804094	0.975932	-0.0501304	0.753711	-0.0634427	0.628461
ENSMUSG00000006941	0.107222	0.999818	0.205454	0.941118	0.254874	0.999957	0.210629	0.317039	-0.0151572	0.960101	0.179899	0.438966
ENSMUSG00000006958	-0.00885859	0.999818	0.00278044	0.999929	-0.536852	0.999957	-0.0810583	0.939182	-0.0726218	0.939802	-0.0432433	0.956833
ENSMUSG00000006998	-0.0245234	0.999818	0.192465	0.944153	0.0744765	0.999957	0.0801009	0.730512	0.0185117	0.951257	0.125638	0.307333
ENSMUSG00000007021	-0.0833965	0.999818	-0.139191	0.9757	0.135639	0.999957	-0.0326918	0.9508	-0.169757	0.639347	-0.279431	0.247682
ENSMUSG00000007029	-0.0281997	0.999818	0.249085	0.963344	0.037654	0.999957	0.0782194	0.886266	0.0868578	0.846197	0.0457116	0.917963
ENSMUSG00000007030	-1.15692	0.999818			-0.472949	0.999957
ENSMUSG00000007033	0.661984	0.999818	-0.0919866	0.994646	0.346308	0.999957
ENSMUSG00000007035	-0.680277	0.999818
ENSMUSG00000007036	-0.104577	0.999818	0.32069	0.904995	0.0472551	0.999957	-0.00470383	0.993188	0.202458	0.547384	0.0661861	0.810807
ENSMUSG00000007038	-0.196333	0.999818	0.564025	0.652275	-0.115932	0.999957	-0.0121637	0.979692	0.166648	0.608766	0.119594	0.610685
ENSMUSG00000007039	-0.218523	0.999818	0.10828	0.984453	0.476783	0.999957	-0.128019	0.821932	0.0746119	0.911582	0.19602	0.54264
ENSMUSG00000007041	0.0504524	0.999818	-0.00941511	0.999456	-0.494226	0.999957	-0.164068	0.863569	0.139882	0.885412	0.222739	0.599322
ENSMUSG00000007050	-0.170646	0.999818	0.195772	0.977415	0.364225	0.999957	0.0440345	0.957247	0.117786	0.841666	0.0222639	0.973016
ENSMUSG00000007080	-0.723352	0.999818			0.12309	0.999957	-0.420266	0.681819	0.497361	0.575949	0.145103	0.867829
ENSMUSG00000007097	0.207487	0.999818	0.918254	0.625903	0.892104	0.999957	0.00796381	0.99137	-0.0825439	0.812684	-0.143991	0.63768
ENSMUSG00000007122	-2.88541	0.0611559	3.23335	0.192178	-1.16433	0.999957			-0.0885287	0.955076
ENSMUSG00000007207	0.449973	0.999818	-1.7626	0.203727	0.545955	0.999957	-0.0392368	0.958542	-0.0275714	0.967421	-0.143415	0.701651
ENSMUSG00000007216	-0.257502	0.999818	-0.34335	0.960115	-0.38031	0.999957	0.195989	0.681819	-0.401007	0.338603	-0.000640861	0.999612
ENSMUSG00000007279	0.752733	0.999818	1.51375	0.796378	0.45097	0.999957	0.17833	0.899058	0.0733967	0.952187	-0.0985332	0.936231
ENSMUSG00000007338	0.138163	0.999818	-0.0664923	0.983921	0.011358	0.999957	-0.0335974	0.94809	0.107381	0.763749	0.0673237	0.857498
ENSMUSG00000007379	-1.56165	0.999818	1.26184	0.93242	-1.60094	0.999957
ENSMUSG00000007411	-0.188303	0.999818	0.186377	0.9757	-0.074582	0.999957	-0.0369421	0.918767	0.147304	0.648156	-0.0348383	0.88622
ENSMUSG00000007415	0.385893	0.999818	-0.571706	0.780314	0.238216	0.999957	0.0521378	0.861497	-0.0665963	0.792393	0.0444069	0.857498
ENSMUSG00000007440	-1.14534	0.999818	1.24362	0.598912	-0.100503	0.999957
ENSMUSG00000007458	0.100199	0.999818	0.114655	0.9757	0.0244341	0.999957	-0.00554976	0.99263	0.163904	0.642614	0.11857	0.59417
ENSMUSG00000007476	0.0783408	0.999818	0.0513097	0.987929	0.0443381	0.999957	0.163576	0.622438	0.108177	0.772941	0.198733	0.432542
ENSMUSG00000007564	-0.0985674	0.999818	0.183026	0.96182	0.0721458	0.999957	0.149389	0.622438	-0.0829755	0.830374	-0.153126	0.432622
ENSMUSG00000007570	-0.504442	0.999818	1.23967	0.263991	-0.0634499	0.999957	-0.0274574	0.967731	-0.0105391	0.984761	-0.0248685	0.958419
ENSMUSG00000007589	-0.357307	0.999818	0.660907	0.811713	0.00226431	0.999957	0.166401	0.817505	0.282708	0.625548	0.4328	0.319042
ENSMUSG00000007594	-0.0939008	0.999818	-0.277559	0.974812	-0.472814	0.999957	0.183923	0.696251	-0.183802	0.717762	-0.213396	0.645644
ENSMUSG00000007603	-0.20373	0.999818	0.427131	0.794685	0.225625	0.999957	0.00630132	0.993188	0.0829664	0.858457	-0.135588	0.751334
ENSMUSG00000007610	-0.348326	0.999818	-0.081757	0.994595	-0.0357249	0.999957	-0.132717	0.82617	0.0481634	0.936367	-0.175361	0.69075
ENSMUSG00000007613	0.313626	0.999818	1.04766	0.620013	0.516599	0.999957	-0.289318	0.482381	0.298065	0.4307	-0.167927	0.637307
ENSMUSG00000007617	0.165074	0.999818	-0.776961	0.758346	-0.397467	0.999957	0.0245617	0.957103	0.0259733	0.964859	0.233534	0.239931
ENSMUSG00000007646	-0.26624	0.999818	0.293227	0.9757	-0.477252	0.999957	0.262555	0.658732	-0.512234	0.376725	0.241657	0.677842
ENSMUSG00000007653	-0.221915	0.999818	0.241221	0.9757	0.266189	0.999957	0.211242	0.770167	-0.573959	0.32361	-0.463992	0.347715
ENSMUSG00000007655	-0.0667704	0.999818	0.288625	0.973721	-0.231057	0.999957	-0.326367	0.61632	-0.154705	0.799334	-0.049942	0.94423
ENSMUSG00000007656	-0.167438	0.999818	0.133137	0.975621	-0.106638	0.999957	0.130972	0.554733	0.0316915	0.905372	0.203305	0.216352
ENSMUSG00000007659	0.07031	0.999818	0.305042	0.92472	0.0976336	0.999957	-0.000774299	0.998166	0.355482	0.388253	0.124405	0.693904
ENSMUSG00000007670	-0.200136	0.999818	0.0255563	0.997765	-0.0647294	0.999957	-0.102641	0.780679	-0.0262332	0.951257	-0.0194365	0.957023
ENSMUSG00000007682	1.51152	0.999818	0.302709	0.983921	1.64573	0.999957	0.314417	0.592181	0.850279	0.0991202	0.394128	0.324754
ENSMUSG00000007721	-0.340874	0.999818	-0.0702616	0.983967	0.251815	0.999957	0.0388792	0.935496	-0.0444813	0.922257	0.0327697	0.927934
ENSMUSG00000007739	0.140039	0.999818	-0.191052	0.946522	0.0683013	0.999957	0.0949233	0.702631	-0.0719557	0.808057	0.110383	0.562041
ENSMUSG00000007777	0.107655	0.999818	-0.298492	0.883015	-0.127489	0.999957	-0.0640147	0.932511	0.1021	0.885412	0.317303	0.347645
ENSMUSG00000007783	-0.163352	0.999818	-0.0716548	0.983921	0.0759042	0.999957	0.110512	0.82464	-0.214743	0.61852	0.0183421	0.971388
ENSMUSG00000007805							-0.373665	0.714537	0.208718	0.835592	0.0637174	0.945797
ENSMUSG00000007812	0.0668057	0.999818	0.0705766	0.987929	0.010622	0.999957	0.188586	0.588122	-0.372448	0.234092	0.220803	0.530058
ENSMUSG00000007815	-0.0780118	0.999818	0.186788	0.941231	0.0605607	0.999957	0.0194544	0.945589	0.0376644	0.906517	0.0982303	0.613642
ENSMUSG00000007817	0.336549	0.999818	-0.379305	0.836724	0.154127	0.999957	-0.160263	0.513594	0.00797322	0.983043	-0.214336	0.161826
ENSMUSG00000007827	0.347841	0.999818	-0.346329	0.96182	-0.257007	0.999957	0.206578	0.559797	-0.45074	0.474894	0.0929735	0.787485
ENSMUSG00000007833	-0.0415871	0.999818	-0.216079	0.977836	-0.288463	0.999957	-0.0754592	0.933625	-0.269259	0.66826	0.0639784	0.924674
ENSMUSG00000007836	0.218105	0.999818	0.0404434	0.995356	0.330675	0.999957	-0.0706185	0.682525	9.29e-05	0.999855	-0.09146	0.475697
ENSMUSG00000007837	0.0938008	0.999818	0.435064	0.96182	0.634579	0.999957	0.245769	0.719367	-0.411207	0.465567	-0.0396692	0.952958
ENSMUSG00000007850	-0.0745697	0.999818	0.311615	0.878939	0.0310464	0.999957	0.0328453	0.909632	-0.12615	0.627215	-0.0751464	0.658868
ENSMUSG00000007867	0.0614214	0.999818	-0.729761	0.589368	-0.262652	0.999957	0.162422	0.728451	-0.172494	0.746735	0.339239	0.263627
ENSMUSG00000007872	0.115243	0.999818	1.5279	0.580971	1.18815	0.999957	-0.194443	0.611713	0.167889	0.635649	0.162399	0.531633
ENSMUSG00000007877	-1.91126	0.922299	-0.589034	0.974072	-1.44605	0.999957
ENSMUSG00000007880	0.123174	0.999818	-0.129933	0.975621	0.233096	0.999957	-0.162177	0.650914	-0.0449107	0.911119	-0.1868	0.592583
ENSMUSG00000007888			4.38818	0.052741			0.267274	0.767389	0.152188	0.835592	0.753968	0.0956227
ENSMUSG00000007891	-0.0204767	0.999818	0.330844	0.837244	0.0933108	0.999957	-0.206768	0.737232	0.250041	0.679389	0.216053	0.540897
ENSMUSG00000007892	0.00375668	0.999818	-0.194647	0.947654	-0.105518	0.999957	-0.242213	0.349191	0.275736	0.360684	-0.0180236	0.959086
ENSMUSG00000007908	-0.091658	0.999818	-0.392057	0.876122	-0.0556794	0.999957	-0.0291059	0.971585	-0.282374	0.650646	-0.101513	0.825505
ENSMUSG00000007944	0.2736	0.999818	-0.494959	0.883481	0.32734	0.999957	-0.0324021	0.959309	-0.247538	0.505058	-0.258164	0.5225
ENSMUSG00000007950	-0.230123	0.999818	0.720359	0.531566	0.153597	0.999957	-0.0655419	0.924787	0.110463	0.822746	-0.0316895	0.931669
ENSMUSG00000007987	-0.27141	0.999818	-0.476738	0.929276	-0.106313	0.999957	0.0923547	0.867611	-0.18955	0.659648	0.231849	0.536449
ENSMUSG00000007989	0.749376	0.999818	-1.12677	0.818379	0.590332	0.999957	0.0602402	0.936765	-0.0601937	0.931709	-0.00814014	0.993495
ENSMUSG00000008028	-0.658258	0.999818	-0.535564	0.975621	-2.65535	0.656442	0.208743	0.884322	0.110447	0.92919	0.507366	0.509639
ENSMUSG00000008035	-0.0539656	0.999818	0.453065	0.742649	-0.0693116	0.999957	-0.0197627	0.959641	-0.0156812	0.971596	-0.0744917	0.714331
ENSMUSG00000008036	-0.317071	0.999818	-0.139388	0.963344	-0.0246593	0.999957	0.0727593	0.830018	0.0725449	0.829066	0.10466	0.742311
ENSMUSG00000008090	0.0489537	0.999818	1.399	0.826784	0.3031	0.999957	0.101444	0.881478	-0.0672491	0.91057	0.166382	0.699294
ENSMUSG00000008129	0.143286	0.999818	-0.339156	0.98045	-3.63154	0.0518871	-0.265065	0.819753	0.122438	0.918083	-0.730128	0.312916
ENSMUSG00000008136	-0.164163	0.999818			0.0523155	0.999957	-0.22517	0.68398	0.134106	0.796423	-0.118611	0.824074
ENSMUSG00000008140	-0.0876579	0.999818	-0.350356	0.904363	-0.0797585	0.999957	0.0547395	0.896139	-0.23935	0.53443	-0.0474684	0.819271
ENSMUSG00000008153	-0.397881	0.999818	-0.020794	0.997965	-0.0100773	0.999957	0.158248	0.701795	-0.220973	0.690392	-0.213763	0.544042
ENSMUSG00000008167	0.395119	0.999818	0.0644011	0.995254	0.260054	0.999957	-0.129097	0.848552	0.144163	0.811481	-0.060769	0.910914
ENSMUSG00000008200	-0.163134	0.999818	0.178686	0.975621	0.381598	0.999957	-0.123325	0.681819	0.0592288	0.873519	-0.163038	0.586884
ENSMUSG00000008206	-0.290576	0.934289	0.291894	0.862256	-0.0696843	0.999957	-0.00486942	0.994498	0.103964	0.829066	-0.203093	0.552538
ENSMUSG00000008226	0.565007	0.898908	0.179909	0.9757	0.280763	0.999957	-0.0118926	0.988975	0.000511432	0.999623	-0.0156411	0.967523
ENSMUSG00000008301	-0.0726411	0.999818	0.443733	0.622095	-0.192253	0.999957	0.205091	0.349191	-0.116837	0.684871	0.17202	0.214057
ENSMUSG00000008305	0.265917	0.999818	-0.534126	0.941118	-1.13646	0.767164	0.0124831	0.9853	0.0822001	0.819275	-0.18976	0.519735
ENSMUSG00000008307	-1.34518	0.999818	2.78849	0.128529	-0.359971	0.999957	0.150465	0.895668	0.525958	0.656577	-0.331503	0.650594
ENSMUSG00000008318	-0.258456	0.999818	0.379001	0.96182	-0.603796	0.999957	0.0423575	0.961258	0.253824	0.649726	-0.193158	0.719291
ENSMUSG00000008333	-0.399474	0.999818	0.986635	0.568521	0.246551	0.999957	0.0283199	0.931734	0.243962	0.523253	0.148161	0.379159
ENSMUSG00000008348	0.0463798	0.999818	0.272403	0.932166	0.0909251	0.999957	0.0499721	0.858732	0.148408	0.714282	0.0327474	0.796949
ENSMUSG00000008373	0.0521459	0.999818	-0.486824	0.778598	-0.45024	0.999957	0.082057	0.842399	-0.0214678	0.958262	0.158904	0.60408
ENSMUSG00000008384	1.81351	0.94898	0.400203	0.9757	0.000495637	0.999957	-0.115564	0.859941	0.369077	0.443678	0.263566	0.513321
ENSMUSG00000008393	-0.561093	0.999818	1.64398	0.662131	0.364674	0.999957	0.214346	0.466027	0.180066	0.699939	0.224329	0.464875
ENSMUSG00000008398	-0.0683198	0.999818	-1.24624	0.946546	-0.622482	0.999957	-0.119347	0.892918	-0.325571	0.622475	0.0812915	0.891908
ENSMUSG00000008429	-0.154275	0.999818	0.366561	0.878523	-0.0442419	0.999957	-0.275161	0.370157	0.0520306	0.893319	-0.118708	0.635847
ENSMUSG00000008435	0.168416	0.999818	-0.248208	0.945983	0.307134	0.999957	-0.119045	0.816418	-0.0553139	0.911119	-0.133004	0.769291
ENSMUSG00000008438							0.491776	0.765202	0.493884	0.811048
ENSMUSG00000008450	-0.0707993	0.999818	0.205822	0.96182	0.147567	0.999957	-0.134075	0.717074	0.0272218	0.959253	0.0486344	0.893191
ENSMUSG00000008461			4.39759	0.052879
ENSMUSG00000008475	-0.0642948	0.999818	0.757766	0.531962	-0.00400156	0.999957	-0.102658	0.816453	0.250017	0.482764	0.20436	0.422147
ENSMUSG00000008489	-0.331187	0.999818	0.277551	0.975621	-0.0585161	0.999957	0.17311	0.456554	-0.154471	0.700293	0.14742	0.305935
ENSMUSG00000008496	0.0878788	0.999818	-0.789399	0.935998	0.173671	0.999957	-0.0357618	0.957625	-0.0557523	0.931709	0.232593	0.4626
ENSMUSG00000008540	0.425256	0.999818	0.00492244	0.999929	-0.181752	0.999957	-0.201603	0.622438	0.334566	0.520441	0.170993	0.575504
ENSMUSG00000008575	-0.043957	0.999818	0.307605	0.910727	0.0212267	0.999957	-0.182644	0.335046	0.14143	0.50055	-0.0275276	0.883728
ENSMUSG00000008604	-0.222444	0.999818	0.0785123	0.99077	-0.129545	0.999957	0.0878301	0.862898	-0.16524	0.719024	-0.0348373	0.931193
ENSMUSG00000008658	0.0844956	0.999818	-0.371252	0.915062	0.124676	0.999957	0.0362022	0.900343	-0.0682808	0.855195	-0.17125	0.247878
ENSMUSG00000008668	-0.123121	0.999818	0.695124	0.555612	0.0897301	0.999957	0.149905	0.703046	-0.002535	0.996394	0.302871	0.161385
ENSMUSG00000008682	-0.261768	0.999818	0.288536	0.944844	0.175237	0.999957	-0.0200192	0.955611	0.114369	0.686177	0.180216	0.265086
ENSMUSG00000008683	-0.358796	0.999818	0.211029	0.963344	-0.349269	0.999957	-0.0173735	0.957643	0.062696	0.856888	0.116162	0.629159
ENSMUSG00000008690	0.0215506	0.999818	-0.117717	0.972164	-0.0542603	0.999957	-1.01e-05	0.999947	0.0311623	0.910846	0.0160406	0.95922
ENSMUSG00000008730	1.48631	0.0450697	-1.58928	0.0229379	0.641083	0.999957	-0.0148836	0.971585	0.0179949	0.962825	-0.145773	0.450381
ENSMUSG00000008734	-0.389793	0.999818	-0.0701277	0.989955	0.0672707	0.999957	0.106456	0.738235	-0.184576	0.546613	-0.0164364	0.958419
ENSMUSG00000008763	0.168186	0.999818	-0.224741	0.960478	0.093387	0.999957	0.0920071	0.711224	-0.12736	0.61852	0.0384965	0.850629
ENSMUSG00000008822	0.0928347	0.999818	-0.757456	0.572762	-0.106786	0.999957	-0.0659149	0.930744	-0.112501	0.874431	0.00377635	0.994142
ENSMUSG00000008845							0.535599	0.622438	-0.851883	0.33448	0.370783	0.685448
ENSMUSG00000008855	-0.128102	0.999818	0.341642	0.864611	0.353439	0.999957	0.0435002	0.943249	-0.105386	0.852237	0.111122	0.763541
ENSMUSG00000008859	0.0473428	0.999818	-0.283866	0.891801	-0.265285	0.999957	0.0237795	0.934138	-0.0412365	0.873519	0.0679189	0.609486
ENSMUSG00000008892	-0.0514386	0.999818	-0.115885	0.9757	-0.062435	0.999957	-0.0185496	0.972687	0.0376902	0.945424	0.07667	0.825016
ENSMUSG00000008932	-0.267941	0.999818	-0.0328773	0.996393	-0.17245	0.999957
ENSMUSG00000008958	-0.167763	0.999818	0.237063	0.963344	-0.168303	0.999957	0.155493	0.590954	-0.126372	0.759781	0.0815595	0.732183
ENSMUSG00000008976	0.570304	0.685438	-0.457553	0.769907	0.251717	0.999957	-0.192311	0.734409	0.0205633	0.978318	0.060797	0.910914
ENSMUSG00000008999	-0.153517	0.999818	0.096184	0.982902	-0.242211	0.999957	-0.316056	0.796258	-0.0488835	0.960945	-0.350667	0.72666
ENSMUSG00000009013	0.446007	0.851012	-0.646747	0.666785	0.39669	0.999957	0.0794659	0.777426	-0.186981	0.571694	0.10065	0.590821
ENSMUSG00000009030	-0.158469	0.999818	0.302672	0.953457	-0.0759328	0.999957	0.115099	0.843827	-0.161843	0.71485	0.153651	0.726793
ENSMUSG00000009035	-0.33853	0.999818	0.0178453	0.998519	-0.111225	0.999957	-0.238076	0.456554	0.205055	0.608443	-0.187627	0.536716
ENSMUSG00000009073	-0.198882	0.999818	0.131023	0.97955	0.154879	0.999957	-0.00953846	0.987547	0.108531	0.788765	0.166593	0.602751
ENSMUSG00000009075	0.515975	0.999818	-0.552519	0.906956	0.00131813	0.999957	-0.0730696	0.921138	-0.0807873	0.910476	-0.0688598	0.83411
ENSMUSG00000009076	-0.0577001	0.999818	-0.0970272	0.982668	-0.0203728	0.999957	0.0317449	0.963201	-0.0968877	0.875323	0.172455	0.642032
ENSMUSG00000009079	-0.221518	0.999818	0.458806	0.542953	0.0255801	0.999957	-0.000602672	0.998947	0.119587	0.77972	-0.0728973	0.789603
ENSMUSG00000009090	-0.0621822	0.999818	0.427205	0.758347	0.135891	0.999957	0.0903421	0.734409	-0.150788	0.579906	-0.0336042	0.868957
ENSMUSG00000009092	0.774075	0.999818	-3.56025	0.062759	2.56202	0.999957	0.119276	0.948284			0.190874	0.878586
ENSMUSG00000009108	0.221763	0.999818	-0.219617	0.969789	-0.113618	0.999957
ENSMUSG00000009112	0.0463446	0.999818	0.156424	0.968624	-0.207123	0.999957	-0.0697016	0.846209	-0.0444685	0.91687	0.0489996	0.87159
ENSMUSG00000009114	3.05175	0.0574032	-0.667074	0.959185	3.57031	0.061522
ENSMUSG00000009145	1.07672	0.727062	-0.422985	0.963344	-0.0892464	0.999957
ENSMUSG00000009185							-0.299141	0.833249	0.332177	0.795494
ENSMUSG00000009207	-0.333197	0.999818	-0.369069	0.932028	-0.871677	0.340307	-0.0853958	0.842789	0.125914	0.750676	-0.131283	0.606845
ENSMUSG00000009216	0.157554	0.999818	-0.0179669	0.998519	-0.21177	0.999957	0.00276647	0.996805	-0.184774	0.6312	-0.288265	0.296568
ENSMUSG00000009246	-2.18045	0.521087			-1.27402	0.999957
ENSMUSG00000009281	-0.334109	0.999818	0.106846	0.99077	0.438618	0.999957	0.0393948	0.97162	0.0123843	0.988987	0.381475	0.500968
ENSMUSG00000009291	0.113146	0.999818	0.461376	0.715857	0.140724	0.999957	0.0001109	0.999658	0.183346	0.500949	0.0393792	0.882181
ENSMUSG00000009292	0.152679	0.999818	-0.329017	0.9757	0.682334	0.999957	0.0504761	0.943904	0.0613862	0.899785	-0.25372	0.42449
ENSMUSG00000009293	0.172164	0.999818	0.377617	0.928312	-0.0435966	0.999957	-0.0579058	0.909179	0.237718	0.482764	0.0291765	0.928902
ENSMUSG00000009356							0.212614	0.885177	-0.314943	0.774688	-0.166723	0.873043
ENSMUSG00000009376	0.212799	0.999818	1.44887	0.922227	-0.632299	0.999957	-0.315097	0.765341	0.0950574	0.93197	-0.235394	0.734559
ENSMUSG00000009378					1.57418	0.999957	-0.475394	0.717074	0.526711	0.658922	-0.242836	0.836701
ENSMUSG00000009394	0.0893277	0.999818	-0.806002	0.724863	-0.343416	0.999957	0.109654	0.743387	-0.17458	0.615941	-0.122012	0.65032
ENSMUSG00000009406	-0.879566	0.954376	0.138638	0.987741	-0.586929	0.999957	0.214257	0.574248	0.0880138	0.830374	0.240959	0.55358
ENSMUSG00000009418	0.0327582	0.999818	-0.0674275	0.984806	0.164659	0.999957	0.0184271	0.96263	0.0281277	0.949504	-0.211015	0.342647
ENSMUSG00000009470	0.249438	0.999818	0.451298	0.830768	0.207659	0.999957	-0.0250521	0.960664	0.19214	0.619605	0.0153948	0.963916
ENSMUSG00000009535	0.322299	0.999818	-0.610859	0.520076	0.32171	0.999957	0.156989	0.567441	-0.0645553	0.848567	0.118228	0.578399
ENSMUSG00000009549	0.178147	0.999818	-0.212117	0.912274	0.19103	0.999957	0.0500332	0.832639	0.10504	0.772941	0.139154	0.242644
ENSMUSG00000009551	-0.197478	0.999818	0.113405	0.993601	-0.0891315	0.999957	0.170972	0.848552	0.141871	0.861765	-0.0609701	0.937862
ENSMUSG00000009555	0.288151	0.999818	0.462856	0.956426	0.368284	0.999957	0.0321923	0.972687	-0.0413668	0.945726	0.0561962	0.923362
ENSMUSG00000009563	0.142497	0.999818	0.235207	0.947733	0.238474	0.999957	0.16242	0.700871	0.168763	0.67008	0.196746	0.556122
ENSMUSG00000009566	-0.151472	0.999818	0.888289	0.854482	0.539128	0.999957	0.0617001	0.962497	0.350065	0.663314	0.433883	0.407054
ENSMUSG00000009569	-0.105748	0.999818	-0.434404	0.863222	-0.152529	0.999957	-0.0600871	0.882104	0.0328104	0.950523	-0.206963	0.254465
ENSMUSG00000009575	0.0192339	0.999818	-0.407131	0.80473	0.139235	0.999957	0.106923	0.534398	-0.228373	0.0627654	0.0188466	0.937031
ENSMUSG00000009585	0.323014	0.999818			0.42147	0.999957	-0.404218	0.660156	0.553109	0.509083	-0.0579454	0.927377
ENSMUSG00000009614	0.695594	0.999818	0.652124	0.9757	0.0507144	0.999957	0.130074	0.893461	-0.157521	0.826186	0.111857	0.859597
ENSMUSG00000009621	-0.361292	0.999818	0.0419764	0.998947	0.129128	0.999957	-0.21574	0.736646	0.220584	0.699564	-0.151378	0.795391
ENSMUSG00000009628					-1.87854	0.999957	-0.0412036	0.981393	-0.0409809	0.972577	-0.202517	0.805095
ENSMUSG00000009630	-0.361941	0.999818	-0.332372	0.941231	-0.185027	0.999957	0.0288755	0.899692	-0.0296391	0.91687	-0.00271514	0.993913
ENSMUSG00000009633	-0.142319	0.999818	-0.551669	0.927069	-0.343335	0.999957	0.0300785	0.979692	0.0303273	0.973799	0.153585	0.751212
ENSMUSG00000009640	-0.327391	0.999818	0.26826	0.953246	-0.213259	0.999957	0.0166168	0.983102	0.138115	0.755383	-0.0107929	0.986841
ENSMUSG00000009646					4.92136	0.0491172
ENSMUSG00000009647	0.386152	0.988101	-0.627822	0.467883	0.374338	0.999957	0.0199089	0.972687	-0.134522	0.661663	-0.193256	0.482872
ENSMUSG00000009654	-3.66401	0.0470819			-0.937816	0.999957
ENSMUSG00000009670	-1.1815	0.999818	-0.927893	0.953246	-1.26277	0.999957
ENSMUSG00000009681	0.42942	0.999818	-0.0915829	0.986826	0.0634399	0.999957	0.117353	0.806355	-0.287738	0.482368	0.00300752	0.996785
ENSMUSG00000009687	-1.08117	0.999818	1.91979	0.673328	0.246441	0.999957	-0.235219	0.718145	0.138778	0.868522	0.138635	0.751799
ENSMUSG00000009731	0.86949	0.999818	1.58058	0.588422	1.37065	0.999957	-0.294921	0.709512	0.0963513	0.910476	-0.282331	0.637178
ENSMUSG00000009733	0.110353	0.999818	-0.342054	0.893845	0.0939781	0.999957	-0.0207035	0.98022	-0.0160458	0.979774	0.0605915	0.914901
ENSMUSG00000009734	0.489881	0.999818	-0.75563	0.678615	0.322642	0.999957	0.208879	0.710031	-0.684597	0.215503	-0.00571494	0.996893
ENSMUSG00000009739	-0.263595	0.999818	0.743215	0.643974	-0.419076	0.999957	-0.132144	0.755346	0.0185252	0.972101	-0.0222373	0.960635
ENSMUSG00000009741	0.12645	0.999818	0.0645458	0.986249	0.335593	0.999957	-0.019857	0.962331	-0.00479484	0.989577	-0.19753	0.224843
ENSMUSG00000009772	-0.581264	0.999818	-0.0128461	0.999456	0.0921564	0.999957	-0.14297	0.918212	0.776743	0.263814	0.626486	0.291645
ENSMUSG00000009828	0.645634	0.999818	-0.247694	0.977678	-0.121636	0.999957	-0.14953	0.710328	0.0345576	0.945424	-0.0652795	0.83411
ENSMUSG00000009863	-0.265787	0.999818	0.376591	0.723624	-0.0369965	0.999957	0.127136	0.527524	-0.00509491	0.989972	0.101826	0.601226
ENSMUSG00000009876	-0.13843	0.999818	0.273504	0.969642	-0.32505	0.999957	-0.603168	0.494452	-0.200471	0.86461	-0.801753	0.25001
ENSMUSG00000009894	-0.00237457	0.999818	-0.218477	0.941231	0.0155418	0.999957	0.142016	0.622438	-0.0645317	0.808375	-0.0349476	0.898364
ENSMUSG00000009905	0.241301	0.999818	-0.436006	0.80473	0.257587	0.999957	0.104317	0.74568	-0.0565257	0.893672	0.0704598	0.800137
ENSMUSG00000009907	0.0845053	0.999818	-0.179759	0.96182	-0.0359891	0.999957	0.0501134	0.88718	0.0391914	0.915425	0.14082	0.544933
ENSMUSG00000009927	0.244126	0.999818	0.587326	0.742822	0.477259	0.999957	0.0114934	0.97442	0.0876292	0.795599	0.116428	0.538148
ENSMUSG00000009995	-0.151145	0.999818	-0.0870547	0.978396	0.024302	0.999957	0.00439036	0.993188	-0.268255	0.519315	-0.200816	0.239851
ENSMUSG00000010021	-3.41961	0.046257			0.71668	0.999957
ENSMUSG00000010025	-0.616272	0.69882	0.414623	0.891257	-0.695765	0.9162	-0.0621061	0.91659	0.0685366	0.885412	-0.223212	0.411092
ENSMUSG00000010044							0.758317	0.580936	-0.987029	0.407674
ENSMUSG00000010045	-0.325291	0.999818	0.0796708	0.99077	-0.110271	0.999957	0.193679	0.700155	0.0609893	0.903219	0.299725	0.361984
ENSMUSG00000010047	-0.337736	0.999818	-0.543488	0.912625	-1.02167	0.624432	-0.234806	0.670085	0.0171961	0.980874	-0.020586	0.973272
ENSMUSG00000010048	0.237436	0.999818	-0.0135326	0.999456	0.240111	0.999957	-0.152008	0.934138	-0.0483305	0.973849	-0.564256	0.57502
ENSMUSG00000010051	0.0749862	0.999818	-0.764727	0.885868	0.206567	0.999957	-0.00209913	0.998153	-0.0199744	0.980208	0.0675083	0.917405
ENSMUSG00000010054	0.0127909	0.999818	-0.142913	0.972153	-0.0193076	0.999957	0.0133513	0.974638	0.0177037	0.960945	0.0229301	0.932851
ENSMUSG00000010057	0.201611	0.999818	-0.304284	0.945983	0.285093	0.999957	0.14777	0.704054	-0.0506348	0.9134	0.04188	0.910914
ENSMUSG00000010064	-0.0760474	0.999818	0.448745	0.794685	0.29284	0.999957	-0.0710844	0.909232	0.111675	0.809273	-0.326679	0.302817
ENSMUSG00000010066	-0.713491	0.46553	0.27201	0.962397	-0.284138	0.999957	0.00145021	0.998153	0.0381037	0.951257	-0.185718	0.547712
ENSMUSG00000010067	0.213457	0.999818	0.0579503	0.990003	0.211988	0.999957	-0.087627	0.835024	0.271033	0.374693	0.240582	0.320013
ENSMUSG00000010080	-2.32963	0.451146	1.85535	0.609749	-0.382758	0.999957	0.509135	0.700498	0.34409	0.775634	0.36627	0.751334
ENSMUSG00000010086	-0.771719	0.999818	0.603133	0.941231	-0.0199756	0.999957	0.0810455	0.890932	-0.125241	0.793183	-0.243253	0.316309
ENSMUSG00000010095	-0.0457743	0.999818	0.663968	0.562173	-0.305807	0.999957	-0.0845619	0.822607	0.180174	0.584882	0.0682024	0.798389
ENSMUSG00000010097	0.0688692	0.999818	0.476378	0.650566	-0.042604	0.999957	-0.090087	0.709341	-0.0378399	0.895542	-0.13615	0.514406
ENSMUSG00000010110	-0.177006	0.999818	0.256736	0.922227	0.00198878	0.999957	0.059623	0.889706	-0.0476364	0.911582	0.020558	0.948683
ENSMUSG00000010122	-0.311042	0.999818	-0.866813	0.932067	-0.0724034	0.999957	-1.08204	0.475073	0.204554	0.918987	-0.386109	0.795391
ENSMUSG00000010136			-0.569346	0.977678			-0.0650284	0.985823
ENSMUSG00000010142	-0.973952	0.999818					-0.938009	0.0827914	0.750133	0.294231	-0.176953	0.797786
ENSMUSG00000010154	0.493047	0.999818	-1.47656	0.678615	1.30941	0.999957	0.0753708	0.922495	-0.292277	0.564736	-0.0668688	0.902741
ENSMUSG00000010175	0.0101885	0.999818	0.0214611	0.997765	-0.0837575	0.999957	-0.022735	0.974252	0.0641584	0.92919	0.0898196	0.76745
ENSMUSG00000010205	0.240801	0.999818	0.251531	0.969006	1.22532	0.535068	-0.0341467	0.977633	0.234243	0.719561	-0.0389614	0.960635
ENSMUSG00000010277	-0.0458486	0.999818	0.375077	0.838156	-0.0626698	0.999957	0.044198	0.864829	-0.0748042	0.797794	-0.00824432	0.970018
ENSMUSG00000010290	-0.414302	0.999818	0.441337	0.809939	-0.403447	0.999957	-0.0859887	0.859597	0.00511417	0.993737	-0.0442246	0.915764
ENSMUSG00000010307	-0.344324	0.999818	0.338658	0.968351	-0.366553	0.999957	-0.157887	0.798664	0.259936	0.609945	-0.0709261	0.870271
ENSMUSG00000010311	2.08715	0.999818	-0.901239	0.954134	-0.541335	0.999957	0.218086	0.885171	0.0213727	0.987822	0.322057	0.752874
ENSMUSG00000010342	-0.693957	0.999818	-2.00144	0.726028	-1.2853	0.999957			0.61735	0.619605
ENSMUSG00000010358	0.416407	0.999818	0.525952	0.96182	0.408852	0.999957	-0.284738	0.73451	0.381952	0.541519	0.260613	0.627477
ENSMUSG00000010362	0.516005	0.999818	-0.407437	0.9757	-0.15144	0.999957	-0.0684895	0.938036	-0.0703893	0.923073	0.168534	0.739807
ENSMUSG00000010376	0.00166948	0.999818	-0.361256	0.78376	0.0375315	0.999957	0.0988892	0.685142	-0.105351	0.71887	0.0954835	0.617678
ENSMUSG00000010392	-0.630398	0.824538	0.291444	0.941135	-0.245395	0.999957	-0.110762	0.876173	0.210738	0.775604	-0.144479	0.813227
ENSMUSG00000010406	-0.422191	0.999818	-0.0137609	0.999456	-0.156013	0.999957	0.0322684	0.927828	-0.0598811	0.840557	0.119187	0.554478
ENSMUSG00000010453	0.143016	0.999818	0.00800178	0.999456	0.322779	0.999957	-0.0234893	0.945589	0.169093	0.505665	-0.143526	0.502176
ENSMUSG00000010476	-0.406413	0.999818	-0.15163	0.987983	-1.15237	0.999957	0.0374541	0.937374	0.0801214	0.846197	-0.0298418	0.941674
ENSMUSG00000010492	0.0163682	0.999818	0.0914564	0.983921	-0.184207	0.999957
ENSMUSG00000010505	-0.501055	0.999818	0.113096	0.984623	-0.2148	0.999957	-0.0335162	0.971585	-0.263399	0.703287	-0.141758	0.796879
ENSMUSG00000010517	0.176764	0.999818	-0.213799	0.973721	-0.329123	0.999957	-0.0112238	0.982713	0.0697596	0.84069	0.0578095	0.823815
ENSMUSG00000010529							-0.179355	0.790684	-0.106281	0.893672	0.0117999	0.987397
ENSMUSG00000010538	-1.77505	0.999818	0.0178216	0.999456	0.0493206	0.999957	-0.458864	0.710328	0.232711	0.860527	0.347025	0.725885
ENSMUSG00000010554	0.285362	0.999818	-0.322299	0.929561	-0.563608	0.999957	0.142291	0.611713	-0.304943	0.357471	0.130207	0.496028
ENSMUSG00000010592	0.423465	0.999818			1.19858	0.999957	-0.251115	0.848552	-0.470581	0.667467	-0.598729	0.486966
ENSMUSG00000010607	0.0223152	0.999818	-0.437137	0.834291	-0.244603	0.999957	0.128772	0.719032	-0.077424	0.844203	0.0798056	0.795793
ENSMUSG00000010608	0.219485	0.999818	0.117004	0.976567	0.244176	0.999957	0.0152707	0.958451	0.000627094	0.998642	-0.0702811	0.639701
ENSMUSG00000010609	0.143978	0.999818	-0.124048	0.97955	0.135437	0.999957	-0.0814913	0.88718	0.230066	0.572732	0.102681	0.768881
ENSMUSG00000010651	0.148198	0.999818	-0.690035	0.915477	0.309187	0.999957
ENSMUSG00000010660	-0.721617	0.999818	1.98967	0.073741	0.286529	0.999957	0.256501	0.698203	0.00547967	0.995402	0.00824512	0.993913
ENSMUSG00000010663	-0.0871278	0.999818	0.223453	0.947654	0.0942503	0.999957	-0.0853589	0.776902	-0.0534064	0.858187	-0.193083	0.202307
ENSMUSG00000010721	0.268194	0.999818	-0.261917	0.941151	0.135899	0.999957	0.00834035	0.987547	0.0354128	0.932398	0.0292524	0.932851
ENSMUSG00000010751	0.388349	0.999818	-3.4948	0.217433	-1.60619	0.999957	-0.458995	0.694607	0.0591767	0.969744	-0.321018	0.737298
ENSMUSG00000010755	0.0710785	0.999818	-0.0737864	0.986249	-0.119885	0.999957	-0.0759788	0.884322	-0.11729	0.790263	-0.112082	0.706937
ENSMUSG00000010797							0.172819	0.892434	0.109471	0.91687	0.277977	0.751334
ENSMUSG00000010803	-0.0164194	0.999818	0.0892177	0.976872	0.205332	0.999957	0.116837	0.700871	-0.00613968	0.991248	0.176662	0.432005
ENSMUSG00000010825	-2.49599	0.804156			-4.87969	0.0315536
ENSMUSG00000010830			1.41147	0.941118			-0.271677	0.777426	-0.285385	0.760388	0.0279926	0.975758
ENSMUSG00000010911	-0.0869903	0.999818	-0.82621	0.763446	-0.393986	0.999957	-0.102651	0.852278	0.101103	0.835452	-0.0363078	0.934399
ENSMUSG00000010914	0.0239322	0.999818	0.125085	0.9757	0.16392	0.999957	0.0689623	0.853935	-0.0886589	0.80501	-0.0315291	0.929072
ENSMUSG00000010936	0.802597	0.645185	-0.572745	0.880685	0.654544	0.999957	-0.0104171	0.992104	-0.148396	0.819275	-0.0967278	0.831546
ENSMUSG00000011008							-0.226675	0.846794	0.0536692	0.960119	0.157144	0.856396
ENSMUSG00000011034	-2.07741	0.928731	2.71704	0.403638	1.25767	0.999957
ENSMUSG00000011096	-0.0328818	0.999818	-0.24943	0.94862	-0.191612	0.999957	0.0465126	0.967141	-0.229645	0.77972	-0.00884956	0.993913
ENSMUSG00000011114	-0.19254	0.999818	-0.06902	0.986249	-0.348356	0.999957	-0.0553383	0.88838	-0.0957849	0.788284	-0.0595688	0.867031
ENSMUSG00000011148	-0.0426628	0.999818	0.226918	0.947654	0.304093	0.999957	0.201604	0.709795	-0.0147917	0.98145	0.107983	0.83411
ENSMUSG00000011154	-3.5919	0.0587044			-3.71314	0.0667244
ENSMUSG00000011158	-0.124959	0.999818	-0.434209	0.836724	-0.497489	0.999957	0.0947535	0.87959	0.0774897	0.897328	0.13084	0.762024
ENSMUSG00000011171	0.199977	0.999818	-0.105383	0.979072	-0.131729	0.999957	-0.0626134	0.967731	0.197094	0.859676	-0.302883	0.740177
ENSMUSG00000011179	-0.166348	0.999818	0.615972	0.941151	0.46753	0.999957	-0.181557	0.765533	0.419941	0.310841	-0.0789937	0.882477
ENSMUSG00000011254	-1.03994	0.596937	0.423612	0.953246	-0.128992	0.999957	0.13094	0.900343	-0.327325	0.66826	-0.181467	0.81503
ENSMUSG00000011256	1.07751	0.999818	-1.33892	0.880962	-0.470062	0.999957	-0.0796892	0.914474	-0.0606055	0.929367	0.146955	0.781785
ENSMUSG00000011257	-0.0878628	0.999818	-0.109889	0.994646	-1.26297	0.999957	-0.240674	0.326097	0.133134	0.728021	0.0176156	0.966413
ENSMUSG00000011263					-0.6928	0.999957
ENSMUSG00000011306	-0.300064	0.999818	-0.0611062	0.992044	-0.225134	0.999957	0.10201	0.820762	0.104875	0.78594	0.11856	0.733873
ENSMUSG00000011349	0.590901	0.999818	-0.0710528	0.998519
ENSMUSG00000011382	-0.297791	0.999818	-0.31865	0.961584	0.0152601	0.999957	-0.193678	0.777426	-0.0698135	0.928395	-0.143928	0.751212
ENSMUSG00000011427	-0.0260094	0.999818	-0.0806782	0.990924	-0.603796	0.999957	0.242031	0.577383	-0.270102	0.577793	0.111786	0.772624
ENSMUSG00000011486	1.73123	0.988101	-3.46486	0.0858266	2.22005	0.864538
ENSMUSG00000011589	0.00565198	0.999818	-0.321756	0.941151	0.0727985	0.999957	-0.0268121	0.966409	-0.10127	0.820487	-0.110269	0.751799
ENSMUSG00000011658	-0.0368098	0.999818	0.16322	0.9757	-0.169312	0.999957	-0.0297064	0.970879	-0.146619	0.79733	-0.0277366	0.957959
ENSMUSG00000011751	-0.461907	0.999818	-0.520365	0.941231	-0.898146	0.999957	0.0766674	0.887868	-0.348597	0.45728	-0.151948	0.709957
ENSMUSG00000011752	-0.0804932	0.999818	-0.0831917	0.976567	-0.0238625	0.999957	-0.00539442	0.991203	0.0472351	0.907802	0.0630277	0.735844
ENSMUSG00000011831	0.440539	0.999818	0.0853616	0.993601	0.437315	0.999957	0.112067	0.648215	-0.295285	0.262658	0.0619949	0.805369
ENSMUSG00000011832	-0.30366	0.999818	0.230248	0.955676	-0.0264761	0.999957	0.0670001	0.88718	-0.196283	0.574775	-0.199773	0.473394
ENSMUSG00000011837	0.0715882	0.999818	0.39922	0.902483	0.312238	0.999957	-0.0851436	0.911223	0.19472	0.71385	-0.117735	0.785398
ENSMUSG00000011877	-0.263285	0.999818	-0.0354549	0.995969	-0.383292	0.999957	0.170859	0.61262	-0.225876	0.599205	-0.0129353	0.973257
ENSMUSG00000011884	-0.124963	0.999818	-0.0131675	0.999456	-0.698363	0.999957	-0.102424	0.811814	0.0695326	0.875323	-0.040482	0.886741
ENSMUSG00000011958	0.235697	0.999818	-0.111318	0.976736	0.169844	0.999957	0.0352086	0.948284	0.0880164	0.851785	0.216589	0.305104
ENSMUSG00000011960	-0.0477486	0.999818	0.263914	0.935586	0.298873	0.999957	0.0178077	0.956448	-0.0209329	0.937875	0.0623234	0.731323
ENSMUSG00000012017	-0.813692	0.999818	-0.775177	0.941231	-0.179284	0.999957	-0.285613	0.696251	0.30344	0.641752	0.0494387	0.944766
ENSMUSG00000012076	-0.0465187	0.999818	-0.278139	0.941151	-0.124028	0.999957	-0.0531914	0.930205	-0.298207	0.664862	0.0932539	0.786577
ENSMUSG00000012114	-0.819253	0.385614	0.358195	0.928798	-0.492969	0.999957	-0.269267	0.431349	0.213888	0.600061	-0.144864	0.659007
ENSMUSG00000012117	-0.132714	0.999818	-0.0567528	0.992242	0.021436	0.999957	0.0463722	0.904057	-0.046205	0.899785	-0.0992211	0.758024
ENSMUSG00000012123	0.203009	0.999818	-1.1358	0.922227	0.500494	0.999957
ENSMUSG00000012126	0.0516826	0.999818	0.394766	0.862227	-0.0356746	0.999957	0.157339	0.888494	0.171127	0.847089	-0.729967	0.291645
ENSMUSG00000012187	0.314953	0.999818	-0.2003	0.988796	0.817003	0.999957	-1.07948	0.36757	0.62433	0.54562	-0.677314	0.544057
ENSMUSG00000012296	0.335047	0.999818	-0.372942	0.960478	-0.0350193	0.999957	-0.25323	0.603453	0.185227	0.690521	-0.0171376	0.977053
ENSMUSG00000012350	-0.787579	0.999818			-1.96447	0.921754
ENSMUSG00000012405	-0.127248	0.999818	0.0258158	0.995969	-0.112601	0.999957	0.0989357	0.798992	0.0606934	0.918083	0.126704	0.585642
ENSMUSG00000012422	0.0585718	0.999818	-0.258286	0.904363	-0.214973	0.999957	-0.0739372	0.713341	0.0977445	0.676488	0.137132	0.363611
ENSMUSG00000012428									0.654158	0.697921
ENSMUSG00000012429	0.877347	0.620537	-0.918085	0.805077	0.209134	0.999957	-0.0632775	0.91476	-0.331076	0.522756	-0.108604	0.740177
ENSMUSG00000012443			1.07897	0.941231	1.53176	0.999957	-0.0276355	0.988975	-0.392656	0.759876	-0.0176988	0.99102
ENSMUSG00000012483	-0.0187137	0.999818	-0.219513	0.98364	0.632106	0.999957	0.0197957	0.990449	-0.249577	0.815925	-0.264257	0.6828
ENSMUSG00000012519							-0.226035	0.828446	0.0592175	0.959253	0.137877	0.844244
ENSMUSG00000012535	0.288986	0.999818	-0.0307468	0.995254	0.17595	0.999957	0.0493614	0.850967	-0.0598963	0.826942	0.0780302	0.62395
ENSMUSG00000012609	-0.342743	0.999818	-0.120201	0.980136	-0.25549	0.999957	0.093319	0.815623	-0.343554	0.275824	0.0435642	0.904878
ENSMUSG00000012640	0.592006	0.999818	-0.256302	0.971182	0.0997244	0.999957	0.221393	0.506758	-0.21155	0.585365	0.178961	0.591431
ENSMUSG00000012705	-0.831749	0.999818	1.07742	0.846918	-2.2179	0.171221
ENSMUSG00000012777	-0.949669	0.999818	0.194794	0.992466	-0.184022	0.999957
ENSMUSG00000012819	-0.150415	0.999818			-4.31309	0.0504565
ENSMUSG00000012848	-0.120493	0.999818	0.438178	0.707755	0.103523	0.999957	0.0119506	0.977788	0.0659893	0.858457	0.171592	0.236011
ENSMUSG00000012889	-1.03407	0.999818	0.912504	0.824471	-0.485001	0.999957
ENSMUSG00000013033	-0.306222	0.999818	-0.00315248	0.999456	-0.102724	0.999957	0.0358405	0.93922	-0.25685	0.527435	-0.27289	0.183283
ENSMUSG00000013076	0.0961251	0.999818	-0.491187	0.696015	-0.247652	0.999957	0.093441	0.709862	-0.130732	0.738582	0.00430382	0.990739
ENSMUSG00000013089	0.0117943	0.999818	0.499607	0.846063	0.406907	0.999957	0.206301	0.689576	-0.0288958	0.968588	0.321322	0.365387
ENSMUSG00000013150	0.0309753	0.999818	-0.569908	0.780314	-0.00711059	0.999957	0.184529	0.709512	-0.294848	0.490948	0.116408	0.815055
ENSMUSG00000013155	-0.643168	0.999818	0.245633	0.9757	-0.95163	0.999957	-0.11326	0.915272	-0.170887	0.837153	0.0466917	0.956681
ENSMUSG00000013160	-0.0717545	0.999818	0.0646644	0.986249	0.0173032	0.999957	0.0173526	0.961016	0.0484168	0.874523	0.000848997	0.998662
ENSMUSG00000013236	0.146654	0.999818	-0.13885	0.973721	0.304733	0.999957	-0.0738597	0.812513	-0.0303059	0.932398	-0.12498	0.57799
ENSMUSG00000013275	-0.276442	0.999818	0.306146	0.963344	-0.0676154	0.999957	-0.141776	0.717074	0.210822	0.541878	-0.0790917	0.799154
ENSMUSG00000013367	-0.797442	0.999818	-1.52387	0.902177	-0.669687	0.999957	0.205128	0.681819	-0.19504	0.784995	0.137276	0.705018
ENSMUSG00000013415											0.417125	0.685448
ENSMUSG00000013419	-0.134809	0.999818	0.297017	0.968127	-0.0304103	0.999957	0.0982583	0.835033	-0.132869	0.767215	0.00232134	0.998056
ENSMUSG00000013465	-0.24768	0.999818	-0.0102829	0.99934	-0.0867966	0.999957	-0.167879	0.702843	0.133467	0.763718	-0.0303716	0.940551
ENSMUSG00000013483	-1.38276	0.999818	-0.719604	0.963344	-1.79128	0.999957
ENSMUSG00000013495	0.0298583	0.999818	-0.286859	0.941231	-0.444513	0.999957	-0.0161259	0.981393	-0.0141464	0.977784	-0.083816	0.800137
ENSMUSG00000013523							0.288214	0.236989	-0.0414933	0.922451	0.268372	0.256921
ENSMUSG00000013539	-0.0890173	0.999818	-0.264315	0.939394	0.0687069	0.999957	0.0863684	0.797464	-0.182576	0.485256	-0.158002	0.473394
ENSMUSG00000013584							-0.335013	0.874562	-0.281412	0.859676	-0.372646	0.801842
ENSMUSG00000013593	-0.00132062	0.999818	-0.0209297	0.995481	0.045452	0.999957	0.0800089	0.712176	-0.0205721	0.939309	0.0337431	0.869319
ENSMUSG00000013611	4.01034	0.0448751	0.685548	0.968127	4.75113	0.0188199
ENSMUSG00000013622	-0.0843935	0.999818	0.350119	0.707078	0.0589507	0.999957	-0.00647593	0.99219	0.104217	0.760388	-0.023779	0.94509
ENSMUSG00000013629	0.313877	0.999818	-0.382737	0.937123	0.633131	0.999957	-0.381061	0.336257	0.0853812	0.893672	-0.283797	0.474396
ENSMUSG00000013646	-0.341703	0.999818	0.308713	0.94862	-0.45714	0.999957	0.0104571	0.988942	-0.123182	0.85195	-0.0219402	0.962905
ENSMUSG00000013662	-0.0114983	0.999818	0.325665	0.877498	0.00197923	0.999957	-0.09066	0.812513	0.210803	0.594174	0.0455754	0.839386
ENSMUSG00000013663	0.0216393	0.999818	0.724728	0.544503	0.200929	0.999957	-0.0779378	0.758169	0.208596	0.391583	-0.0600966	0.819676
ENSMUSG00000013698	-0.0664506	0.999818	-0.137693	0.969521	0.0338638	0.999957	0.135671	0.484544	-0.117381	0.651125	0.120133	0.444804
ENSMUSG00000013701	0.105627	0.999818	0.54653	0.704561	0.094653	0.999957	0.248063	0.875614			-0.104274	0.939457
ENSMUSG00000013707							-0.403188	0.718344	0.162073	0.895701	-0.0509203	0.958303
ENSMUSG00000013736	-0.00531478	0.999818	-0.40746	0.7843	-0.0219399	0.999957	0.217788	0.559797	-0.147131	0.725194	0.270194	0.400555
ENSMUSG00000013766					0.551104	0.999957
ENSMUSG00000013787	-0.20981	0.999818	0.0801423	0.984806	0.346376	0.999957	0.00205563	0.997732	-0.0811844	0.861698	0.0507012	0.864785
ENSMUSG00000013822	-0.12908	0.999818	-0.0489195	0.990924	-0.182362	0.999957	0.065724	0.870297	0.00228167	0.996854	0.174621	0.457715
ENSMUSG00000013833	-0.469994	0.999818	0.285023	0.96182	-0.33877	0.999957	0.134878	0.812106	-0.0507691	0.931668	0.285361	0.476475
ENSMUSG00000013846	-0.79257	0.999818	0.382572	0.973721	-1.38888	0.880353	-0.263901	0.559797	0.326827	0.564078	-0.106166	0.771608
ENSMUSG00000013858	0.0842125	0.999818	-0.0586481	0.992466	-0.0112379	0.999957	-0.0460479	0.93944	0.0715648	0.88037	-0.0268291	0.93996
ENSMUSG00000013878	-0.0783716	0.999818	0.22056	0.973721	-0.157515	0.999957	0.0839168	0.869492	-0.157015	0.758303	-0.103442	0.763594
ENSMUSG00000013921	-0.15849	0.999818	0.221378	0.946546	0.0600351	0.999957	-0.0253925	0.9508	0.0986255	0.819818	-0.213095	0.401726
ENSMUSG00000013936	-0.630885	0.999818	-0.193918	0.994705	-1.5254	0.999957	0.181086	0.853935	0.0910755	0.926716	-0.249388	0.736836
ENSMUSG00000013973	0.215402	0.999818	-0.179228	0.963344	0.272183	0.999957	0.0341057	0.951496	-0.0586016	0.897399	0.110019	0.754403
ENSMUSG00000013974			-0.240734	0.99077
ENSMUSG00000013997	0.358316	0.999818	-0.274521	0.93242	0.324429	0.999957	-0.199924	0.597608	-0.089906	0.870714	-0.219423	0.397338
ENSMUSG00000014039	-0.0492771	0.999818	-0.576048	0.862537	-0.720813	0.999957	0.274891	0.665967	-0.0446198	0.948209	0.207993	0.73224
ENSMUSG00000014074	0.129233	0.999818	-0.0902449	0.97955	0.106075	0.999957	0.133525	0.574248	-0.156306	0.500282	0.0492193	0.827038
ENSMUSG00000014075	-0.5975	0.999818	0.338974	0.932166	-0.688963	0.869716	0.0236928	0.97162	0.0613344	0.921114	0.230699	0.416664
ENSMUSG00000014077	-0.155108	0.999818	0.195284	0.975621	0.460135	0.999957	-0.0272571	0.945589	0.0632374	0.830374	-0.0107622	0.973016
ENSMUSG00000014158	-0.548589	0.999818	2.04219	0.750982
ENSMUSG00000014164	-1.04308	0.999818	0.276685	0.9757	-0.917858	0.999957	0.160056	0.880705	-0.379628	0.637006	0.261568	0.740177
ENSMUSG00000014177	0.0781947	0.999818	-0.296394	0.937618	-0.00035884	0.999957	-0.117428	0.708623	-0.126317	0.769099	-0.000488591	0.999466
ENSMUSG00000014195	-0.00562117	0.999818	0.207172	0.939689	0.0885915	0.999957	0.106175	0.758169	-0.0349821	0.922477	0.0804259	0.741884
ENSMUSG00000014198	-0.202698	0.999818	-0.55679	0.80473	0.12699	0.999957
ENSMUSG00000014226	0.0744188	0.999818	-0.0272271	0.995254	0.126436	0.999957	0.052744	0.824609	-0.0366803	0.922483	0.145255	0.387553
ENSMUSG00000014232	0.061388	0.999818	-0.230354	0.975621	0.00626537	0.999957	0.232626	0.336257	-0.234559	0.39943	0.0391632	0.902741
ENSMUSG00000014243	0.0680525	0.999818	0.440963	0.956426	-0.100729	0.999957	-0.127855	0.842505	0.167824	0.815925	-0.0698853	0.893995
ENSMUSG00000014245	-0.153207	0.999818	-0.443087	0.893845	-0.405684	0.999957	-0.282023	0.719367	-0.275457	0.784226	-0.623491	0.228002
ENSMUSG00000014294	-0.0120449	0.999818	-0.0878994	0.977836	0.101335	0.999957	0.084732	0.779753	-0.0668268	0.825924	0.128643	0.485841
ENSMUSG00000014301	-0.378862	0.999818	-0.0461042	0.995969	-0.0271302	0.999957	0.00129673	0.998166	-0.193653	0.758395	0.0487269	0.915842
ENSMUSG00000014303	0.206349	0.999818	0.051954	0.993601	0.545686	0.999957	-0.353787	0.611713	0.07544	0.939309	-0.0299281	0.968551
ENSMUSG00000014313	0.0110934	0.999818	-0.0266528	0.993601	0.0759903	0.999957	0.0429645	0.889054	0.0345517	0.927588	0.096199	0.666198
ENSMUSG00000014329	-0.265421	0.999818	-0.175998	0.993821	-1.73283	0.920492	-0.336428	0.401679	0.188472	0.68247	-0.271584	0.5225
ENSMUSG00000014349	0.265578	0.999818	-0.109173	0.97955	0.357937	0.999957	-0.0289285	0.943987	0.0950586	0.77972	0.0872129	0.680514
ENSMUSG00000014353	0.146863	0.999818	-0.0343299	0.997048	0.268106	0.999957	-0.0165458	0.96964	0.163649	0.647913	0.0519588	0.86626
ENSMUSG00000014355	-0.172828	0.999818	0.083625	0.97955	0.397771	0.999957	-0.290351	0.334882	0.335966	0.465567	-0.0937419	0.765498
ENSMUSG00000014361	0.239372	0.999818	0.707947	0.956868	-0.880235	0.999957	0.0355612	0.955569	0.226145	0.637578	0.121229	0.71939
ENSMUSG00000014402	0.00470952	0.999818	0.173864	0.94022	-0.100297	0.999957	-0.0321893	0.949218	0.2118	0.577009	0.0601581	0.841969
ENSMUSG00000014418	0.0798364	0.999818	0.337342	0.975621	0.817372	0.999957	0.0432561	0.954114	-0.103766	0.842304	-0.0129787	0.986523
ENSMUSG00000014426	0.285846	0.999818	-0.476562	0.825689	0.123566	0.999957	0.0936273	0.786188	-0.185727	0.630682	-0.173259	0.447975
ENSMUSG00000014444							-0.276513	0.698203	0.327416	0.630591	0.246257	0.656073
ENSMUSG00000014470	0.118523	0.999818	0.0734458	0.99077	0.179926	0.999957	-0.246408	0.429081	0.241418	0.53443	-0.0017982	0.998068
ENSMUSG00000014496	-0.109867	0.999818	1.37047	0.501793	-0.754204	0.999957	0.0911104	0.89221	0.209008	0.70189	0.111012	0.809638
ENSMUSG00000014498	-0.265558	0.999818	0.665916	0.848616	0.0370894	0.999957	-0.0418491	0.971585	0.0314576	0.978942	0.40691	0.495648
ENSMUSG00000014503	-0.838013	0.999818	0.294416	0.976567	-1.31221	0.877464
ENSMUSG00000014504	0.189297	0.999818	-0.0921233	0.983921	-0.0836755	0.999957	0.128531	0.505438	0.00780498	0.982781	0.172259	0.214978
ENSMUSG00000014547	0.552277	0.999818	-1.75059	0.729898	0.422172	0.999957
ENSMUSG00000014550	0.225001	0.999818	0.185247	0.971182	0.0974032	0.999957	0.0166145	0.972687	0.133626	0.755232	-0.0663132	0.825016
ENSMUSG00000014551	-0.376858	0.999818	-0.136689	0.976736	-0.239484	0.999957	-0.070676	0.879753	-0.248173	0.372181	0.0585417	0.81503
ENSMUSG00000014554	-0.0333248	0.999818	-0.256001	0.96182	-0.0462207	0.999957	0.0960082	0.834304	-0.291522	0.45728	0.109237	0.767976
ENSMUSG00000014592	0.179486	0.999818	-0.233673	0.922227	0.00069112	0.999957	-0.0228785	0.967141	-0.0264196	0.955299	-0.133448	0.508167
ENSMUSG00000014599	2.15703	0.337262	-0.609378	0.963344	1.13276	0.999957	-0.282545	0.506053	0.23662	0.619605	0.0556833	0.895643
ENSMUSG00000014601	-0.057875	0.999818	-0.17896	0.955676	0.0844924	0.999957	0.149633	0.637454	-0.0897584	0.847089	0.0661834	0.831322
ENSMUSG00000014602	0.0326993	0.999818	-0.0850107	0.9757	0.0631388	0.999957	0.1813	0.528428	-0.196158	0.603258	-0.111342	0.667796
ENSMUSG00000014603									0.794766	0.542797	0.217332	0.854804
ENSMUSG00000014606	-0.14169	0.999818	-0.102712	0.9757	-0.114312	0.999957	-0.0222241	0.959802	0.157066	0.499072	-0.0179124	0.951342
ENSMUSG00000014633	0.923208	0.999818	-0.865047	0.746611	0.241621	0.999957	0.0921236	0.848552	-0.0497683	0.918987	0.207194	0.459679
ENSMUSG00000014668	0.458414	0.999818	0.159422	0.9757	0.329533	0.999957	0.0486289	0.908138	0.182731	0.528364	-0.034326	0.931568
ENSMUSG00000014686	2.93784	0.178284
ENSMUSG00000014747	-0.562207	0.999818	1.58707	0.805156	-0.263136	0.999957
ENSMUSG00000014748	0.0755355	0.999818	-0.0115659	0.998519	-0.121439	0.999957	-0.0213683	0.964617	-0.102722	0.82428	0.00696613	0.983168
ENSMUSG00000014763	-0.198553	0.999818	0.0600836	0.987021	-0.34164	0.999957	-0.0193334	0.965813	-0.193077	0.77972	-0.149169	0.521844
ENSMUSG00000014767	0.0122493	0.999818	0.128635	0.9757	-0.040724	0.999957	0.123631	0.782359	0.103974	0.872149	-0.0638414	0.84988
ENSMUSG00000014769	-0.0382831	0.999818	0.170851	0.956426	-0.0283079	0.999957	0.0335167	0.892434	0.109717	0.68333	0.0996587	0.591125
ENSMUSG00000014771	0.211661	0.999818	-0.137135	0.98166	0.167053	0.999957	-0.0353571	0.95084	-0.0422447	0.937875	-0.0478228	0.910914
ENSMUSG00000014773	-0.185466	0.999818	0.594992	0.88963	-0.180651	0.999957	0.237662	0.824609	-0.0341877	0.975678	0.0565637	0.957023
ENSMUSG00000014776	0.138733	0.999818	-0.0759259	0.99077	0.713655	0.999957	0.0681967	0.892169	0.191152	0.600061	0.141953	0.690401
ENSMUSG00000014778	-1.43941	0.999818	1.17499	0.909822	-2.26204	0.789109	-0.559443	0.493582	0.382944	0.646085	0.208672	0.78998
ENSMUSG00000014782	0.0855218	0.999818	-1.28186	0.823102	-0.50877	0.999957	-0.634941	0.603641	0.746602	0.485256	-0.013651	0.994142
ENSMUSG00000014786	-0.42034	0.999818	-0.314566	0.978388	-0.110485	0.999957	0.00690131	0.992922	-0.218583	0.577793	-0.318846	0.348946
ENSMUSG00000014791	-0.765644	0.999818	0.313878	0.9757	-0.663534	0.999957
ENSMUSG00000014813	-0.316683	0.999818	-0.279597	0.962139	0.116403	0.999957	-0.161132	0.770749	0.544078	0.310841	-0.0527206	0.926462
ENSMUSG00000014837	0.0222114	0.999818	-0.145658	0.976567	0.191055	0.999957	0.232293	0.666199	-0.243966	0.663455	0.00707716	0.993913
ENSMUSG00000014846	0.101193	0.999818	-0.338788	0.93106	0.0282288	0.999957	0.400942	0.219668	-0.0020341	0.998141	0.374423	0.106011
ENSMUSG00000014850	-0.102405	0.999818	-0.0216673	0.998083	-0.0232339	0.999957	0.042833	0.939659	-0.0344804	0.939309	0.00180778	0.998052
ENSMUSG00000014856	0.105796	0.999818	-0.388499	0.862227	0.0916153	0.999957	0.0596739	0.89604	-0.0404092	0.929672	0.179986	0.397338
ENSMUSG00000014859	-0.0727014	0.999818	-0.251326	0.9757	-0.577918	0.999957	-0.283031	0.593172	0.440683	0.362063	-0.160895	0.702868
ENSMUSG00000014867	-0.141511	0.999818	0.67658	0.373313	-0.0362691	0.999957	0.0126912	0.985543	0.172157	0.650924	0.163832	0.55432
ENSMUSG00000014873	0.0938777	0.999818	0.109015	0.97955	0.164962	0.999957	-0.114852	0.721631	0.177617	0.547384	-0.133108	0.616922
ENSMUSG00000014905	0.258063	0.999818	-0.00128631	0.999929	0.449638	0.999957	0.0717983	0.918323	0.232235	0.670973	0.152872	0.61121
ENSMUSG00000014907	0.178074	0.999818	-4.42661	0.0171777	1.06822	0.999957	0.0391118	0.959464	-0.0184016	0.977567	0.247052	0.543601
ENSMUSG00000014932	0.152711	0.999818	-0.418237	0.963344	-0.160445	0.999957	0.141175	0.807849	-0.238486	0.72503	0.118746	0.81027
ENSMUSG00000014956	0.192645	0.999818	-0.00275436	0.999456	0.112751	0.999957	0.0219216	0.959131	0.0445549	0.92919	0.0139326	0.948729
ENSMUSG00000014959	-0.00798247	0.999818	0.431549	0.769559	-0.040393	0.999957	-0.00706246	0.99137	0.13939	0.690521	-0.0342485	0.913263
ENSMUSG00000014980	0.118343	0.999818	0.061323	0.990924	0.148376	0.999957	0.151216	0.681819	-0.160891	0.673329	0.167732	0.600816
ENSMUSG00000015002	-0.0103961	0.999818	-0.16206	0.963344	-0.0937104	0.999957	0.00358791	0.99314	0.0997057	0.762456	0.0640522	0.586884
ENSMUSG00000015013	-0.0369815	0.999818	-0.152733	0.9757	-0.139269	0.999957	0.0627998	0.847636	0.057771	0.874664	0.208213	0.317453
ENSMUSG00000015016	-1.16563	0.628805	0.354034	0.963344	-1.06493	0.999957	-0.101482	0.900275	-0.266843	0.676488	-0.209876	0.703885
ENSMUSG00000015023	-0.647566	0.999818	0.313508	0.983921	-1.16485	0.999957	0.0439249	0.956435	0.249399	0.568127	0.177854	0.66349
ENSMUSG00000015027	-0.0756651	0.999818	-1.06184	0.840065	-0.0221363	0.999957	-0.484816	0.622438	0.509835	0.422845	0.137369	0.881663
ENSMUSG00000015053							0.262122	0.734409	0.328451	0.660004	0.243425	0.711788
ENSMUSG00000015083	0.762583	0.999818	0.702493	0.966391	1.08248	0.999957
ENSMUSG00000015085	5.99157	0.0128929	-2.97578	0.544105	4.0282	0.0493985	-0.19725	0.709862	0.160991	0.794748	-0.205629	0.641046
ENSMUSG00000015087	0.277724	0.999818	0.216819	0.963344	0.303313	0.999957	0.11763	0.641424	-0.219352	0.375976	0.0528029	0.812421
ENSMUSG00000015090	0.0603904	0.999818	1.05864	0.356857	0.637786	0.996274	-0.2756	0.880705	0.22466	0.847089	0.098971	0.948729
ENSMUSG00000015092	0.108674	0.999818	-0.234099	0.897316	0.240497	0.999957	0.018647	0.950539	0.0233672	0.932232	0.0322379	0.870481
ENSMUSG00000015094	-0.206889	0.999818	0.381968	0.853575	0.30241	0.999957	0.0413388	0.902574	-0.054444	0.861583	-0.0806378	0.767611
ENSMUSG00000015095	-0.101702	0.999818	0.10444	0.97955	-0.329992	0.999957	0.0700598	0.88718	0.0123378	0.980156	0.0824264	0.774737
ENSMUSG00000015112			-0.460374	0.97955	0.726694	0.999957	-0.0208392	0.982516	0.599745	0.326383	0.00754874	0.994142
ENSMUSG00000015120	0.0389219	0.999818	0.375472	0.80473	0.130481	0.999957	0.140175	0.868811	0.252449	0.782247	0.228797	0.65032
ENSMUSG00000015126	0.00585381	0.999818	0.261383	0.941231	0.15881	0.999957	0.0366476	0.949465	0.0946861	0.82703	-0.0239377	0.958701
ENSMUSG00000015127	-0.158056	0.999818	-0.275852	0.975631	-0.805943	0.999957
ENSMUSG00000015133	-2.82634	0.659299	4.30709	0.0508895	-4.78173	0.0467327	-0.24755	0.765533	0.216908	0.82428	0.0163056	0.985536
ENSMUSG00000015134	0.0875899	0.999818	-0.112958	0.978368	-0.122824	0.999957
ENSMUSG00000015143	-1.04251	0.999818	0.572758	0.973721	-1.31398	0.999957	-0.25364	0.528428	0.2129	0.678156	0.0678821	0.841773
ENSMUSG00000015149	0.0441243	0.999818	-0.0448801	0.991357	0.208273	0.999957	0.0119025	0.971953	0.101713	0.654744	0.0420026	0.796949
ENSMUSG00000015165	-0.321269	0.999818	0.415135	0.919152	-0.324582	0.999957	-0.0343788	0.918767	0.100197	0.740803	-0.0606448	0.797206
ENSMUSG00000015176	0.0209554	0.999818	0.062453	0.986249	-0.00176879	0.999957	0.0871899	0.799013	-0.052758	0.882487	0.0388746	0.881909
ENSMUSG00000015189	0.395235	0.999818	-0.662476	0.616031	0.256883	0.999957	-0.00533942	0.992416	-0.02749	0.934848	-0.25409	0.155485
ENSMUSG00000015202	-1.74547	0.999818			-2.65333	0.472719	-0.168953	0.884735	0.268577	0.774553	0.119168	0.885706
ENSMUSG00000015214	0.100572	0.999818	0.326685	0.945983	0.481694	0.999957	-0.0365735	0.955611	0.101457	0.84542	0.0725753	0.869237
ENSMUSG00000015217	0.533504	0.999818	1.05821	0.521019	0.151254	0.999957	-0.0274961	0.966642	0.458107	0.32361	-0.140735	0.623674
ENSMUSG00000015222	0.0798234	0.999818	0.179382	0.94862	0.345871	0.999957	0.0887116	0.761472	-0.16435	0.527435	-0.0753514	0.721742
ENSMUSG00000015224	-0.711769	0.999818	0.87767	0.956426	-0.106132	0.999957	0.0261113	0.968915	0.202729	0.639785	0.160698	0.586874
ENSMUSG00000015243	0.418725	0.999818	-0.686341	0.808495	0.226388	0.999957	-0.130613	0.804028	0.47091	0.154013	0.278796	0.239931
ENSMUSG00000015247	0.600292	0.988101	-0.336283	0.941151	0.170543	0.999957	-0.0689768	0.927828	0.361685	0.526289	-0.00166011	0.999119
ENSMUSG00000015289	0.0959872	0.999818	-0.63637	0.815756	-0.175465	0.999957	0.0440297	0.921138	-0.143398	0.642614	0.06684	0.83411
ENSMUSG00000015290	0.0795578	0.999818	-0.031301	0.993601	0.0259716	0.999957	0.130309	0.746724	-0.14145	0.671021	0.16773	0.530058
ENSMUSG00000015291	-0.0490263	0.999818	-0.0187985	0.996809	-0.016568	0.999957	0.0171233	0.972687	0.133061	0.706937	-0.109879	0.571327
ENSMUSG00000015305	0.201513	0.999818	0.32663	0.969642	0.189881	0.999957	-0.104541	0.777426	0.109409	0.794121	-0.08244	0.731323
ENSMUSG00000015312	0.0301709	0.999818	2.66133	0.195126	-0.942812	0.999957	-0.156364	0.787411	0.303609	0.535625	0.232393	0.566073
ENSMUSG00000015314	-4.43698	0.0443771			-0.430804	0.999957
ENSMUSG00000015316	-1.01386	0.999818	1.05351	0.926115	-0.482721	0.999957
ENSMUSG00000015335	0.148176	0.999818	0.231534	0.971182	0.476679	0.999957	-0.493886	0.384909	0.602489	0.209046	-0.0651247	0.923362
ENSMUSG00000015337	0.215795	0.999818	-0.621313	0.815442	0.412968	0.999957	-0.0564406	0.925469	0.107902	0.819818	0.0489959	0.910914
ENSMUSG00000015340	3.62629	0.0666829					-0.286319	0.721631	0.311752	0.700103	0.277673	0.554909
ENSMUSG00000015341	0.0274794	0.999818	0.060575	0.98411	-0.0378177	0.999957	-0.259472	0.711224	0.11884	0.895525	-0.390627	0.458473
ENSMUSG00000015342	-0.379554	0.999818	0.611049	0.955676	0.107822	0.999957	0.0325433	0.956975	-0.242514	0.53443	-0.123537	0.724896
ENSMUSG00000015354	0.160931	0.999818	0.165461	0.990985	-0.0241987	0.999957	0.245446	0.525056	-0.0635371	0.926716	0.0882793	0.864116
ENSMUSG00000015355							-0.242161	0.82189	0.205223	0.820781	0.591347	0.179008
ENSMUSG00000015357	-0.186114	0.999818	0.691419	0.303081	-0.189622	0.999957	0.0252323	0.964659	0.00484679	0.994399	-0.278394	0.317887
ENSMUSG00000015363	0.00572881	0.999818	0.067756	0.993601	-0.0435906	0.999957	-0.0785416	0.88718	0.0952761	0.819275	-0.07345	0.853747
ENSMUSG00000015377	-0.0369861	0.999818	-0.209831	0.96182	-0.247461	0.999957	0.0678319	0.892169	0.121672	0.784995	-0.303337	0.291645
ENSMUSG00000015396	0.152895	0.999818	-0.0547283	0.993867	-0.359401	0.999957	0.1918	0.482381	-0.0187239	0.972101	0.156143	0.570871
ENSMUSG00000015401	-4.0141	0.0470292			-4.13247	0.0509655
ENSMUSG00000015405	0.925307	0.999818	-2.097	0.802849	-1.29971	0.999957	-0.365331	0.723533	0.359743	0.739488	-0.328275	0.719291
ENSMUSG00000015451					4.5186	0.0509655
ENSMUSG00000015452	-0.971178	0.999818	2.01231	0.712108	-1.03343	0.999957			0.923759	0.510726
ENSMUSG00000015461	-0.0890855	0.999818	-0.250579	0.962397	-0.0375553	0.999957	0.0118656	0.985968	-0.11924	0.843506	0.15658	0.594809
ENSMUSG00000015467	-2.55421	0.533403	1.78872	0.795735	-0.977637	0.999957	-0.559521	0.606587	0.436735	0.661663	0.226047	0.791593
ENSMUSG00000015468	0.708544	0.999818	0.0855638	0.997048	1.24917	0.999957	-0.366536	0.702722	0.214731	0.829992	-0.660742	0.349674
ENSMUSG00000015474	0.340001	0.999818	0.104104	0.993601	0.0153244	0.999957	0.00319319	0.997732	0.0291115	0.964817	0.0194453	0.969197
ENSMUSG00000015476	-0.830019	0.854032	0.495539	0.849108	0.200628	0.999957	0.0972182	0.835024	-0.230394	0.656766	-0.0422357	0.914906
ENSMUSG00000015478	0.0656008	0.999818	-0.136156	0.975621	0.047978	0.999957	0.123017	0.915488	-0.0754553	0.946462	-0.0905541	0.809437
ENSMUSG00000015484	-0.341189	0.999818	0.259555	0.941151	0.17328	0.999957	-0.0329463	0.982423	-0.153759	0.874465	-0.0062999	0.996893
ENSMUSG00000015488	-0.201976	0.999818	0.340277	0.878523	-0.0694872	0.999957	0.056211	0.890515	-0.0701151	0.849288	-0.0444835	0.895653
ENSMUSG00000015501	-0.256522	0.999818	-0.277556	0.9757	0.37292	0.999957	0.0117702	0.980133	-0.0666766	0.892875	-0.0569416	0.754661
ENSMUSG00000015522	-0.424181	0.999818	0.401472	0.878523	-0.0656036	0.999957	-0.1979	0.656294	0.426633	0.201977	-0.0191287	0.966227
ENSMUSG00000015533	0.806694	0.999818
ENSMUSG00000015536	-0.0124024	0.999818	0.1878	0.955676	0.176801	0.999957	-0.0270762	0.935263	-0.00195288	0.996366	-0.0346798	0.866845
ENSMUSG00000015542	-0.12751	0.999818	-0.0290247	0.996809	0.19957	0.999957	0.237638	0.686395	-0.446334	0.378112	0.160506	0.759951
ENSMUSG00000015568	-0.445082	0.999818	-0.031202	0.997048	-0.0637805	0.999957	-0.337504	0.654795	0.243614	0.764354	0.199262	0.678871
ENSMUSG00000015575	-0.370251	0.999818	0.678016	0.565944	-0.0448819	0.999957	-0.0401682	0.948284	0.11415	0.79513	0.231029	0.235122
ENSMUSG00000015597	0.0382397	0.999818	-0.113777	0.987929	-0.0332846	0.999957	-0.119938	0.563552	0.0607224	0.846197	-0.166337	0.309037
ENSMUSG00000015599	0.662635	0.999818	0.00952414	0.999456	1.64388	0.999957	0.0435377	0.955293	-0.226411	0.714526	0.0436125	0.94268
ENSMUSG00000015605	0.838369	0.999818	-0.47987	0.975621	-0.130633	0.999957	0.0182211	0.982802	0.146053	0.741603	0.264207	0.39129
ENSMUSG00000015619							-0.0515628	0.934138	-0.0252033	0.972101	-0.171931	0.570808
ENSMUSG00000015647	-1.62407	0.950214	1.55626	0.782411	-0.0935658	0.999957	-0.308774	0.822736	-0.226819	0.852891	0.302687	0.736218
ENSMUSG00000015652	-0.021702	0.999818	-0.812558	0.963344	1.85721	0.999957	-0.157053	0.921601	-0.0862541	0.946785
ENSMUSG00000015653	0.0887798	0.999818	-0.310531	0.937618	-0.0687102	0.999957	0.033765	0.943904	-0.130632	0.724333	0.0383744	0.901564
ENSMUSG00000015656	0.155495	0.999818	-0.0067087	0.999456	0.24857	0.999957	0.185098	0.356858	-0.179718	0.374854	0.132055	0.284933
ENSMUSG00000015659	0.460087	0.999818	-0.00800814	0.999456	1.83988	0.119585	-0.0803916	0.964909	-0.79062	0.490603	0.231595	0.836169
ENSMUSG00000015668	-0.0647152	0.999818	-0.271371	0.941118	-0.111454	0.999957	-0.153753	0.620887	0.0706779	0.858457	0.00905131	0.983535
ENSMUSG00000015671	0.154445	0.999818	-0.127641	0.96182	0.156138	0.999957	0.102455	0.517687	0.0570443	0.874333	0.169551	0.25001
ENSMUSG00000015672	0.612317	0.228148	-0.543694	0.538987	0.574297	0.746163	0.0330774	0.95084	0.297496	0.516624	0.141874	0.659007
ENSMUSG00000015697	-0.391219	0.999818	-0.381829	0.961194	0.369521	0.999957	-0.0808527	0.937801	0.159931	0.81998	-0.103259	0.836263
ENSMUSG00000015702							-0.324818	0.87481	-0.73823	0.530606	-0.3118	0.786484
ENSMUSG00000015709	-0.449186	0.999818	0.309529	0.973721	-0.673479	0.999957	0.134008	0.612258	-0.066504	0.82428	-0.106946	0.703885
ENSMUSG00000015711	-0.494313	0.999818	0.178255	0.97955	-0.15506	0.999957	-0.0749966	0.900211	0.0954727	0.873616	-0.160998	0.638139
ENSMUSG00000015714	-0.141395	0.999818	0.370956	0.80473	-0.0356039	0.999957	-0.0972492	0.777193	0.16869	0.601556	0.109535	0.693904
ENSMUSG00000015733	0.0137865	0.999818	0.0831795	0.97955	-0.0541721	0.999957	-0.0176734	0.963201	0.0999841	0.793061	0.107427	0.599605
ENSMUSG00000015745	0.108021	0.999818	0.564531	0.944844	-0.0464702	0.999957	-0.108933	0.740499	0.213344	0.596753	0.169607	0.447488
ENSMUSG00000015747	0.091909	0.999818	-0.293519	0.952487	0.00662882	0.999957	0.0178617	0.976574	-0.0956859	0.818323	-0.199482	0.367411
ENSMUSG00000015748	-0.0368608	0.999818	0.948329	0.613125	0.251474	0.999957	0.235959	0.475073	-0.134041	0.752287	0.227322	0.399316
ENSMUSG00000015749	0.324525	0.999818	0.255227	0.93242	0.144183	0.999957	0.0821415	0.812106	-0.0928407	0.753639	-0.000518827	0.999466
ENSMUSG00000015750	0.582841	0.999818	0.703339	0.720276	0.124919	0.999957	-0.0640836	0.880525	0.0790434	0.865191	0.0431448	0.902541
ENSMUSG00000015755	0.243366	0.999818	0.193595	0.9757	0.382276	0.999957	0.00501297	0.99187	0.0631291	0.807014	0.194186	0.154573
ENSMUSG00000015757	-0.0412227	0.999818	0.392651	0.788998	0.0896651	0.999957	0.163093	0.506758	0.0242587	0.951197	0.0774534	0.763069
ENSMUSG00000015759	0.274029	0.999818	-0.147467	0.96182	-0.0504998	0.999957	-0.00345633	0.996805	0.0582393	0.910476	0.103261	0.72249
ENSMUSG00000015766	-0.103206	0.999818	0.441611	0.78027	-0.433854	0.999957	0.032799	0.957103	-0.119964	0.786687	-0.0400623	0.906024
ENSMUSG00000015776	-0.129506	0.999818	0.526539	0.723023	-0.210699	0.999957	0.136865	0.785074	0.341855	0.337969	0.178666	0.63683
ENSMUSG00000015790	0.140753	0.999818	-0.140942	0.96182	0.0389655	0.999957	0.0631289	0.816418	0.105946	0.757821	0.111505	0.594809
ENSMUSG00000015804	0.104011	0.999818	-0.277074	0.898644	0.0410087	0.999957	0.0319592	0.918767	0.0103711	0.975338	0.121528	0.434933
ENSMUSG00000015806	-0.101054	0.999818	-0.190227	0.944844	-0.169751	0.999957	0.117754	0.753213	-0.112354	0.78594	0.0541778	0.795391
ENSMUSG00000015812					2.75898	0.652219
ENSMUSG00000015829	0.0459775	0.999818	0.0765932	0.99077	-0.163808	0.999957	0.0851281	0.82331	-0.0416391	0.939309	-0.108747	0.73443
ENSMUSG00000015837	0.0519646	0.999818	0.370254	0.88963	0.0944366	0.999957	0.0237825	0.936435	0.117695	0.661229	0.0390297	0.710446
ENSMUSG00000015839	-0.430676	0.999818	1.24731	0.537317	-0.677326	0.999957	-0.0620047	0.919142	0.137785	0.784995	0.266541	0.249901
ENSMUSG00000015843	0.84045	0.769822	-0.279939	0.96182	0.531381	0.999957	0.129923	0.876249	-0.464376	0.424388	0.185044	0.751334
ENSMUSG00000015846	0.639345	0.999818	-0.593656	0.893274	0.307865	0.999957	0.235312	0.445282	-0.128415	0.784995	0.227605	0.433942
ENSMUSG00000015850	0.0357146	0.999818	-0.640927	0.944844	0.08338	0.999957	-0.320667	0.527524	0.16938	0.787635	-0.125438	0.812559
ENSMUSG00000015852							-0.580927	0.219668	0.416311	0.470214	0.111598	0.788228
ENSMUSG00000015854							-0.777121	0.466273	0.218157	0.869308	0.252825	0.789144
ENSMUSG00000015869	-0.0354429	0.999818	0.393305	0.753277	0.0572108	0.999957	0.0862276	0.820762	0.110226	0.794347	0.00217129	0.996893
ENSMUSG00000015879	-0.335585	0.999818	-1.04463	0.648829	-0.332329	0.999957	-0.130954	0.842819	0.0387103	0.960119	-0.0140668	0.983489
ENSMUSG00000015880	-0.916559	0.999818	-0.0770511	0.99709	-0.646071	0.999957	-0.355427	0.733482	-0.399836	0.68247	-0.233075	0.79943
ENSMUSG00000015882	-0.0230458	0.999818	0.0917703	0.99077	-0.122961	0.999957	-0.0578192	0.917696	-0.00455744	0.994399	0.0375776	0.929459
ENSMUSG00000015889	-0.0782541	0.999818	0.179992	0.961481	-0.0842915	0.999957	0.0624919	0.921138	0.00297299	0.996909	0.0698828	0.809437
ENSMUSG00000015932	0.0689319	0.999818	0.0866989	0.976185	0.103851	0.999957	0.0465965	0.923344	-0.0392256	0.932232	0.16465	0.348946
ENSMUSG00000015937	0.323369	0.999818	-0.137953	0.975621	0.16547	0.999957	-0.0222482	0.95084	0.0528763	0.849134	-0.0467436	0.825089
ENSMUSG00000015942	0.545629	0.988119	-0.313915	0.96182	0.395252	0.999957	0.0347901	0.951556	-0.0254457	0.958902	0.0058113	0.99102
ENSMUSG00000015943	0.243125	0.999818	-0.526949	0.928173	0.640109	0.999957	0.145768	0.759192	-0.046202	0.945424	0.0814893	0.815055
ENSMUSG00000015944	-0.162577	0.999818	0.45234	0.712109	0.221036	0.999957	0.00596067	0.991928	-0.139053	0.742718	-0.0167112	0.963074
ENSMUSG00000015947	-3.67642	0.0618219			-1.16539	0.999957	-0.308965	0.666192	0.194083	0.79941	0.175577	0.724951
ENSMUSG00000015950	1.04826	0.999818	-4.59462	0.0527663			-0.256175	0.717058	0.179857	0.819275	0.161824	0.756377
ENSMUSG00000015957	-0.737766	0.999818			0.688151	0.999957
ENSMUSG00000015961	0.505548	0.999818	-0.780827	0.62286	0.211989	0.999957	-0.0141902	0.971585	-0.0465595	0.898717	-0.0311471	0.902541
ENSMUSG00000015966	-0.0220411	0.999818	0.381423	0.985314	1.02658	0.999957	0.362636	0.80192	-0.151442	0.91808
ENSMUSG00000015968	0.145432	0.999818	-0.644848	0.634565	-0.296243	0.999957	-0.209385	0.498216	-0.0660176	0.911119	-0.334161	0.215352
ENSMUSG00000015970	-0.524605	0.999818	-0.174306	0.98934	-0.950519	0.999957	0.49449	0.489096	-0.264242	0.784911	0.891014	0.159641
ENSMUSG00000015971	-0.167449	0.999818	0.0100621	0.998519	-0.0293021	0.999957	0.0576357	0.893461	0.0584661	0.852659	0.079286	0.751212
ENSMUSG00000015980	0.507929	0.999818	-0.146251	0.988625	0.490207	0.999957	0.172993	0.84134	-0.185977	0.795689	-0.0509535	0.951774
ENSMUSG00000015981	1.4001	0.733649	-0.546817	0.968127	0.951283	0.999957	0.0198258	0.978856	-0.20838	0.641752	-0.0664267	0.848857
ENSMUSG00000015994	-0.0579974	0.999818	-0.0764165	0.988625	-0.247081	0.999957	0.150495	0.494326	-0.00473425	0.989333	0.136928	0.370465
ENSMUSG00000016018	-0.146607	0.999818	-0.227017	0.960675	-0.0272723	0.999957	0.142705	0.622438	-0.188116	0.548215	0.175248	0.255218
ENSMUSG00000016024							0.292296	0.849023	0.211233	0.859156	0.0512879	0.966132
ENSMUSG00000016028			0.424611	0.984806
ENSMUSG00000016087					1.4968	0.999957	-0.301628	0.546412	0.0686391	0.930025	0.147508	0.756685
ENSMUSG00000016128	1.02906	0.999818	-2.38922	0.275615	0.873072	0.999957	0.0216927	0.983781	0.389328	0.417389	0.118283	0.83411
ENSMUSG00000016150	0.255142	0.999818	-0.321657	0.96182	-0.160695	0.999957	-0.0524599	0.919142	-0.127235	0.77229	-0.241432	0.464875
ENSMUSG00000016179	0.475479	0.999818	0.309278	0.94862	0.458235	0.999957	0.177088	0.742601	-0.129841	0.816893	-0.0808551	0.853459
ENSMUSG00000016181	-0.786175	0.999818	1.27689	0.755247	-1.07531	0.999957	-0.00513758	0.995011	-0.0734363	0.894566	-0.0578457	0.893553
ENSMUSG00000016194	-3.25542	0.115746			-1.38605	0.999957	0.0950954	0.889687	0.156932	0.86155	0.211121	0.660491
ENSMUSG00000016200	0.334324	0.999818	-0.00754498	0.999456	0.384419	0.999957	-0.030902	0.967731	-0.101971	0.849288	-0.151283	0.764012
ENSMUSG00000016206	-0.521605	0.999818	0.682083	0.96182	-1.90301	0.999957	-0.43098	0.512489	0.0787797	0.933336	-0.415942	0.560056
ENSMUSG00000016239					-1.337	0.999957	0.321813	0.494452	-0.250339	0.610713	0.375261	0.319226
ENSMUSG00000016252	-0.00812047	0.999818	-0.452981	0.652492	-0.0257149	0.999957	-0.0205698	0.965642	-0.0548963	0.891217	0.104894	0.686123
ENSMUSG00000016253	0.039862	0.999818	-0.176527	0.958124	0.102365	0.999957	0.0285057	0.971585	0.0604219	0.911119	-0.159101	0.748032
ENSMUSG00000016256	-0.0736345	0.999818	0.00194943	0.999929	-0.240319	0.999957	-0.214437	0.719367	0.160297	0.815385	0.183972	0.629159
ENSMUSG00000016257	-0.00243703	0.999818	-0.269499	0.864611	-0.0488482	0.999957	0.0857775	0.786839	0.0451476	0.89492	0.15355	0.593069
ENSMUSG00000016262	0.280284	0.999818	-0.0526378	0.996809	0.333418	0.999957	0.0462049	0.929317	0.0447357	0.918083	-0.0191794	0.967899
ENSMUSG00000016283	-0.428199	0.999818	3.98351	0.0593645	-0.589368	0.999957	-0.693496	0.476459	0.169383	0.905477	0.138051	0.887641
ENSMUSG00000016308	-0.0339006	0.999818	-0.0497432	0.990985	-0.145584	0.999957	-0.143427	0.69886	0.210195	0.521196	-0.000109271	0.999774
ENSMUSG00000016319	0.00671638	0.999818	0.0727184	0.980136	0.0137086	0.999957	-0.0799566	0.902574	0.243313	0.676488	0.142532	0.471946
ENSMUSG00000016344	-0.211753	0.999818	0.0529208	0.993601	-0.0202518	0.999957	-0.298422	0.698834	0.315104	0.616957	-0.403698	0.520237
ENSMUSG00000016346	0.15124	0.999818	0.0434215	0.993601	0.165288	0.999957	0.250509	0.498117	-0.226232	0.627736	-0.0840446	0.787698
ENSMUSG00000016349	-1.39539	0.999818	3.38163	0.0321178	0.431976	0.999957	0.140604	0.622438	-0.213993	0.500276	-0.0263364	0.929062
ENSMUSG00000016356	-0.304609	0.999818	-0.461552	0.94862	0.0965193	0.999957
ENSMUSG00000016382	-0.0168946	0.999818	-0.228703	0.96182	-0.260618	0.999957	0.0421364	0.89549	0.00318925	0.994846	-0.000220902	0.999638
ENSMUSG00000016386	0.29894	0.999818	-0.547859	0.903097	-0.290729	0.999957	-0.130904	0.693305	-0.125441	0.784995	-0.254991	0.106011
ENSMUSG00000016409	0.0946269	0.999818	0.102002	0.988292	0.851136	0.999957	-0.0862264	0.825037	-0.00169005	0.996998	-0.0693773	0.809281
ENSMUSG00000016427	0.102291	0.999818	-0.405166	0.783825	0.277209	0.999957	-0.120708	0.855152	0.0516957	0.945088	0.053081	0.787485
ENSMUSG00000016477	-0.347647	0.999818	-0.265638	0.978388	-1.05539	0.999957	0.0634465	0.931222	-0.308395	0.554685	0.0171221	0.973423
ENSMUSG00000016481	0.632502	0.999818	7.16e-05	0.999929	0.648699	0.999957	0.152844	0.643013	0.0219459	0.957678	0.238192	0.365221
ENSMUSG00000016487	0.486236	0.999818	-0.800256	0.494533	0.309024	0.999957	0.0757119	0.868337	-0.0302992	0.955299	0.239728	0.437589
ENSMUSG00000016493	-4.92895	0.0279644			-0.740446	0.999957	0.06762	0.961288	-0.356925	0.706634	-0.36322	0.665899
ENSMUSG00000016494	-1.46936	0.999818	1.02528	0.937374	-0.370036	0.999957	-0.214345	0.745121	0.240509	0.711084	0.292749	0.473296
ENSMUSG00000016495	0.209702	0.999818	-0.380301	0.957425	-0.0966921	0.999957	-0.157588	0.752436	-0.0931113	0.852445	-0.217197	0.473394
ENSMUSG00000016496	-2.75781	0.0546995	2.33934	0.443608	-1.97086	0.479711	-0.449842	0.475333	0.364747	0.577009	0.187228	0.702392
ENSMUSG00000016503	-0.0893484	0.999818	0.0417774	0.996809	-0.108274	0.999957	0.138932	0.751685	-0.0715745	0.875757	0.199454	0.570871
ENSMUSG00000016510	0.826343	0.143177	-0.246238	0.956319	0.302075	0.999957	0.277264	0.443796	-0.305551	0.372327	0.120568	0.754403
ENSMUSG00000016520	-0.586315	0.999818	0.868001	0.880465	0.121165	0.999957	-0.0109448	0.994778	-0.422391	0.636301	0.549598	0.388948
ENSMUSG00000016526	-0.353519	0.999818	-0.275583	0.97955	0.088391	0.999957	0.0870716	0.938738	-0.0828865	0.92919	-0.0806912	0.931262
ENSMUSG00000016528	0.0187607	0.999818	-0.163664	0.986249	-0.75434	0.999957	-0.174431	0.740455	0.221007	0.583917	0.291362	0.348946
ENSMUSG00000016534	-0.105301	0.999818	0.321859	0.893248	-0.310287	0.999957	-0.125392	0.719032	0.280094	0.394211	0.169438	0.453549
ENSMUSG00000016541	-0.157997	0.999818	-0.197001	0.941231	-0.112055	0.999957	0.119653	0.625707	-0.0774723	0.791287	-0.0253369	0.903784
ENSMUSG00000016552	0.649424	0.999818	0.162384	0.97955	0.746112	0.999957	0.20709	0.685015	0.0884729	0.876782	0.0587825	0.902741
ENSMUSG00000016554	0.244479	0.999818	0.146127	0.9757	-0.139638	0.999957	0.122572	0.620076	0.0419925	0.905477	0.164927	0.282571
ENSMUSG00000016559	-0.0882512	0.999818	0.427101	0.817476	-0.0396908	0.999957	-0.12681	0.586591	0.26059	0.556707	-0.0719219	0.676992
ENSMUSG00000016619	0.146256	0.999818	0.11427	0.982902	-0.299294	0.999957	-0.0460528	0.901462	0.126811	0.670973	0.0909664	0.692452
ENSMUSG00000016624	-0.261751	0.999818	1.29775	0.406586	0.762223	0.999957	0.111341	0.928187	0.226808	0.794748	0.186728	0.822251
ENSMUSG00000016637	0.227248	0.999818	-0.455336	0.847386	-0.266746	0.999957	0.214864	0.719367	0.0538826	0.931294	-0.0578489	0.921564
ENSMUSG00000016664	-0.148064	0.999818	-0.0258532	0.99709	-0.104281	0.999957	0.203773	0.729379	-0.19834	0.703287	0.145471	0.796167
ENSMUSG00000016757	0.174524	0.999818	-0.553454	0.947654	0.347611	0.999957	-0.0300602	0.972715	0.0383767	0.95303	0.0413157	0.940551
ENSMUSG00000016763	-1.33956	0.999818	0.432092	0.97955	-0.0133112	0.999957	0.410019	0.794204	0.00426663	0.998141
ENSMUSG00000016831	0.14495	0.999818	-0.340699	0.838156	0.331406	0.999957	-0.0342322	0.93898	-0.0652325	0.829066	-0.08095	0.751334
ENSMUSG00000016833	0.258093	0.999818	0.20345	0.955676	0.121719	0.999957	0.0832049	0.823607	0.0863036	0.840865	-0.0133573	0.973403
ENSMUSG00000016918	0.116483	0.999818	0.363241	0.93242	0.268572	0.999957	-0.375804	0.394338	0.110407	0.848376	0.0259488	0.968669
ENSMUSG00000016921	-0.00495224	0.999818	0.279404	0.906298	0.0234525	0.999957	-0.00583947	0.992104	0.141668	0.649287	0.0329942	0.912612
ENSMUSG00000016933	-0.259816	0.999818	0.0380712	0.996764	-0.0404907	0.999957	0.141195	0.725298	-0.1046	0.811102	-0.0513842	0.883703
ENSMUSG00000016940	-0.527878	0.999818	-0.296793	0.963344	-0.447866	0.999957	0.108241	0.816418	0.0421053	0.916767	-0.0935777	0.756495
ENSMUSG00000016942			0.555944	0.9757	5.02632	0.0299173
ENSMUSG00000016946	-0.0198214	0.999818	0.420227	0.878523	0.0916153	0.999957	-0.0389051	0.957678	0.248662	0.638626	-0.0715262	0.877308
ENSMUSG00000016984	-0.337964	0.999818	-0.561521	0.954436	-0.3752	0.999957	-0.123628	0.822241	0.125883	0.816961	-0.0085987	0.989301
ENSMUSG00000016995							0.0720294	0.911671	-0.131342	0.849288	-0.0328122	0.95489
ENSMUSG00000017002							-0.428854	0.648215	0.693781	0.347802	0.417095	0.54264
ENSMUSG00000017009	0.307056	0.999818	0.529203	0.747062	0.159662	0.999957	0.114609	0.812422	0.214376	0.627893	0.276999	0.15027
ENSMUSG00000017057			-0.0285053	0.999456			-0.137521	0.849306	-0.0696497	0.940002	0.0521853	0.932122
ENSMUSG00000017119	0.0812672	0.999818	-0.113255	0.975621	0.127807	0.999957	0.00287268	0.995906	-0.0672389	0.822482	-0.0590362	0.783953
ENSMUSG00000017132	-0.440426	0.999818	0.33013	0.870693	-0.297369	0.999957	0.199132	0.698203	-0.0694739	0.917436	0.0792894	0.838648
ENSMUSG00000017144	0.189648	0.999818	-0.217764	0.955676	0.373201	0.999957	0.121993	0.7858	-0.0903476	0.852659	0.18506	0.585446
ENSMUSG00000017146	-4.26551	0.0236212			-1.21072	0.999957	-0.311371	0.816418	-0.112559	0.945666	-0.747148	0.281925
ENSMUSG00000017167	-0.298175	0.999818	0.398461	0.955676	-0.238352	0.999957	0.0246176	0.96573	-0.176868	0.685139	-0.199106	0.553677
ENSMUSG00000017176	-0.0080107	0.999818	-0.0850977	0.987741	0.0654923	0.999957	-0.0617709	0.937374	0.0845099	0.886598	-0.188059	0.652488
ENSMUSG00000017188	0.0319544	0.999818	-0.77373	0.572762	0.0294961	0.999957	0.124661	0.574658	-0.174869	0.540467	0.102901	0.585213
ENSMUSG00000017204			-0.872568	0.964144
ENSMUSG00000017210	0.492151	0.772432	-0.57603	0.524146	0.23775	0.999957	-0.201528	0.681819	0.138067	0.800112	-0.19855	0.63007
ENSMUSG00000017221	0.0192019	0.999818	0.157465	0.973721	0.244516	0.999957	0.0392004	0.916022	0.182635	0.629758	0.00457759	0.992704
ENSMUSG00000017264	-0.0180199	0.999818	0.185708	0.96182	0.0167523	0.999957	0.0483252	0.916039	-0.00531478	0.990587	-0.128339	0.586874
ENSMUSG00000017286	0.0614589	0.999818	-0.374291	0.805449	-0.10311	0.999957	0.19847	0.525056	-0.195683	0.530142	0.119484	0.68384
ENSMUSG00000017288	0.127542	0.999818	0.0608126	0.9849	-0.127101	0.999957	0.114108	0.705119	-0.0084066	0.984282	-0.0765993	0.732417
ENSMUSG00000017291	0.482756	0.999818	-0.329307	0.890907	0.469339	0.999957	-0.00434981	0.991928	-0.0116087	0.948209	-0.0116699	0.964373
ENSMUSG00000017299	0.708348	0.999818	-0.519628	0.947654	0.458865	0.999957	0.00415065	0.994264	0.0903929	0.819872	0.0200451	0.963415
ENSMUSG00000017300			0.903358	0.963344					2.02036	0.307831
ENSMUSG00000017307	0.159197	0.999818	-0.0128026	0.99934	0.199234	0.999957	0.00567486	0.994125	-0.0111805	0.983521	0.0071424	0.992736
ENSMUSG00000017309	-3.76539	0.0547204			-3.87736	0.061522
ENSMUSG00000017314	-0.30808	0.999818	-0.0191376	0.997445	0.206023	0.999957	0.058605	0.928351	-0.145132	0.788501	-0.0528542	0.927377
ENSMUSG00000017344	0.0642947	0.999818	0.246989	0.963344	-0.325208	0.999957	-0.150616	0.854435	-0.0860675	0.909585	-0.202265	0.809662
ENSMUSG00000017376	0.180701	0.999818	0.187004	0.945983	0.0459591	0.999957	-0.019394	0.962497	-0.201667	0.574023	-0.214637	0.171161
ENSMUSG00000017386	-2.74714	0.228267	2.67229	0.573646	-0.166705	0.999957	-0.0467105	0.962497	-0.0389788	0.958024	-0.139309	0.833773
ENSMUSG00000017390	-0.0393461	0.999818	-0.0376326	0.990924	-0.0332896	0.999957	0.192373	0.54195	-0.0939348	0.792822	0.0221435	0.94448
ENSMUSG00000017400	-0.160133	0.999818	0.165845	0.971182	0.413992	0.999957	0.211213	0.681819	-0.0956877	0.831746	0.202285	0.637645
ENSMUSG00000017404	0.37036	0.999818	0.244789	0.947919	0.35902	0.999957	0.0627497	0.927421	-0.0811704	0.898717	0.0750392	0.854804
ENSMUSG00000017405	-0.576582	0.999818	0.134824	0.993601	-0.207414	0.999957	-0.262295	0.831649	0.103005	0.932398	0.0593621	0.960635
ENSMUSG00000017412	-0.14778	0.999818	-0.401672	0.862256	0.257763	0.999957	0.0720597	0.798327	-0.011096	0.971596	0.109549	0.598723
ENSMUSG00000017417	-0.872033	0.999818	-0.103357	0.993601	-0.499701	0.999957	0.0727685	0.921138	-0.000526993	0.999623	0.0522499	0.928976
ENSMUSG00000017418	0.0595046	0.999818	1.44632	0.0838416	0.0619041	0.999957	-0.0469872	0.944461	0.139412	0.755232	0.321137	0.291645
ENSMUSG00000017421	0.0936031	0.999818	-0.183578	0.96182	0.350587	0.999957	0.0416098	0.91476	-0.033527	0.929628	0.0683619	0.685448
ENSMUSG00000017428	0.175099	0.999818	0.0979641	0.97571	0.127619	0.999957	-0.145372	0.622438	0.217773	0.41933	-0.025179	0.933526
ENSMUSG00000017446			0.566787	0.975621			0.141359	0.944137
ENSMUSG00000017453	0.00566368	0.999818	-0.542238	0.973721	-0.691553	0.999957	-0.130078	0.89474	-0.307432	0.708227	-0.124713	0.866617
ENSMUSG00000017466	0.564228	0.828471	-0.350876	0.896811	0.137816	0.999957	0.0522778	0.874562	-0.0377834	0.932398	0.0460839	0.783953
ENSMUSG00000017478	-0.0952241	0.999818	-0.105676	0.99077	0.357093	0.999957	-0.0820085	0.792147	-0.035682	0.931921	0.0110907	0.969993
ENSMUSG00000017485	0.129714	0.999818	-0.108657	0.9757	-0.196257	0.999957	0.0863768	0.67362	0.0761696	0.785555	0.0524801	0.726793
ENSMUSG00000017491	-1.33265	0.253224	0.650952	0.941151	-0.930416	0.999957	0.199543	0.806355	-0.482473	0.404469	0.00439406	0.996961
ENSMUSG00000017493	0.0467953	0.999818	0.190284	0.9757	-0.34637	0.999957	-0.306966	0.499912	0.174418	0.791708	-0.0620287	0.88622
ENSMUSG00000017499											-0.161934	0.917271
ENSMUSG00000017548	-0.321972	0.999818	0.523916	0.89053	0.0787941	0.999957	0.0499928	0.892169	-0.180346	0.527435	0.085274	0.735844
ENSMUSG00000017550	0.433794	0.999818	-0.614868	0.891801	-0.464681	0.999957	-0.0125879	0.991203	0.0929394	0.89492	-0.215329	0.569739
ENSMUSG00000017561	0.392973	0.999818	0.105436	0.981381	-0.176441	0.999957	-0.0817379	0.894272	-0.0116445	0.982299	-0.0438827	0.929203
ENSMUSG00000017615	0.128266	0.999818	-0.547777	0.78027	-0.0715958	0.999957	-0.130067	0.681819	0.0701475	0.882617	-0.0770501	0.728581
ENSMUSG00000017631	0.165582	0.999818	0.289647	0.910724	0.142997	0.999957	-0.0352093	0.943904	0.125083	0.70196	-0.155734	0.431475
ENSMUSG00000017639	-0.382711	0.999818	-0.0182699	0.997965	-0.122182	0.999957	0.108807	0.794494	-0.157684	0.658461	0.0761454	0.790475
ENSMUSG00000017652	3.24535	0.145613	-2.04591	0.709383			-0.334124	0.617806	0.251788	0.736805	0.225781	0.582567
ENSMUSG00000017664	-0.27483	0.999818	-0.0241536	0.996809	0.259924	0.999957	0.124188	0.808361	-0.0507588	0.927742	-0.130835	0.703885
ENSMUSG00000017667	0.376802	0.999818	-0.569855	0.815894	0.100978	0.999957	0.120957	0.823427	0.001241	0.998399	0.0210907	0.96574
ENSMUSG00000017670	-0.363338	0.954304	0.114912	0.9757	-0.159449	0.999957	-0.0617895	0.908951	0.0147288	0.975442	-0.11328	0.717603
ENSMUSG00000017677	-0.424562	0.999818	0.187437	0.96182	-0.0243435	0.999957	-0.233762	0.422906	0.130292	0.759558	-0.0661933	0.81503
ENSMUSG00000017679	0.376327	0.999818	-0.556443	0.890907	0.397913	0.999957	-0.0699768	0.930769	0.0562126	0.945424	0.127664	0.793171
ENSMUSG00000017686	0.0167499	0.999818	0.59931	0.451001	0.0300862	0.999957	0.0387471	0.892906	-0.0965447	0.675499	0.000576263	0.99946
ENSMUSG00000017692	-0.689961	0.999818	0.117096	0.993601	-0.192386	0.999957	0.152988	0.758167	-0.395797	0.357471	-0.0016519	0.999119
ENSMUSG00000017697					-0.368936	0.999957			1.00548	0.372031
ENSMUSG00000017707	-0.297406	0.999818	0.440463	0.67928	0.0635271	0.999957	0.0112493	0.976484	0.0909475	0.774721	0.135482	0.517098
ENSMUSG00000017713	1.72382	0.863835	0.0485217	0.998422	1.58612	0.999957	0.412067	0.698203	-0.175981	0.865084	-0.266653	0.801896
ENSMUSG00000017715	-0.10583	0.999818	0.184498	0.960478	-0.295986	0.999957	0.0104282	0.988643	0.0163889	0.974259	0.0565847	0.867401
ENSMUSG00000017716							-0.025296	0.984332	0.0471168	0.953236	0.469782	0.388948
ENSMUSG00000017718	-0.132818	0.999818	-1.04759	0.76118	0.0457259	0.999957
ENSMUSG00000017720	0.194855	0.999818	-0.357047	0.97955	-0.394128	0.999957
ENSMUSG00000017721	-0.187677	0.999818	0.508166	0.769026	0.266332	0.999957	-0.204935	0.721046	0.32643	0.55175	-0.0150665	0.980731
ENSMUSG00000017723	-0.394059	0.999818	1.45541	0.890907	-0.511392	0.999957
ENSMUSG00000017724	0.609861	0.999818	0.851817	0.9334	2.13005	0.272524	0.111578	0.909232	-0.06508	0.947693	0.286427	0.666198
ENSMUSG00000017734	0.727671	0.531264	-0.138029	0.97955	-0.13756	0.999957	0.422092	0.00683659	-0.107513	0.776093	0.464556	0.216352
ENSMUSG00000017737	-0.453195	0.999818	0.592804	0.716695	0.342511	0.999957	-0.0725653	0.943182	0.135639	0.834423	0.513233	0.35577
ENSMUSG00000017740	-0.144046	0.999818	-0.0950266	0.97955	0.0790095	0.999957	0.0202382	0.968669	-0.233583	0.500282	-0.260665	0.355113
ENSMUSG00000017747	0.168035	0.999818	-0.437704	0.941231	0.358502	0.999957	-0.056397	0.94896	-0.35877	0.599205	-0.0784051	0.891908
ENSMUSG00000017754	0.0935245	0.999818	-0.541921	0.941231	-0.0334452	0.999957	-0.225473	0.597524	0.103688	0.885412	-0.236949	0.500523
ENSMUSG00000017756	0.163233	0.999818	0.289954	0.973721	-0.262811	0.999957	-0.484073	0.463961	0.38331	0.526289	0.215104	0.73015
ENSMUSG00000017760	-0.428565	0.515373	0.417763	0.624921	-0.255847	0.999957	-0.195281	0.685015	0.261074	0.564078	0.0601454	0.87159
ENSMUSG00000017764	0.00806777	0.999818	0.493855	0.80473	0.116417	0.999957	0.127839	0.834297	-0.0358158	0.953685	0.189668	0.650336
ENSMUSG00000017765	-0.642552	0.999818	0.603109	0.961481	-1.28918	0.999957	0.107445	0.881331	-0.372448	0.492911	0.00590424	0.993913
ENSMUSG00000017767	-0.372083	0.999818	0.585358	0.96182	-0.299704	0.999957
ENSMUSG00000017774	0.240759	0.999818	-1.13853	0.77945	-0.434674	0.999957	-0.274555	0.698203	0.221631	0.75381	0.068407	0.902323
ENSMUSG00000017776	-0.164049	0.999818	-0.398209	0.885564	-0.253125	0.999957	-0.135799	0.677715	0.0664417	0.861864	-0.0165066	0.959148
ENSMUSG00000017778	0.181652	0.999818	-0.291295	0.88963	0.326402	0.999957	-0.0522767	0.922495	0.117626	0.837136	0.0554639	0.789144
ENSMUSG00000017781	0.171567	0.999818	0.0521696	0.99077	-0.0477913	0.999957	-0.0144711	0.954257	0.0397488	0.847383	-0.0416877	0.796305
ENSMUSG00000017801	0.0668593	0.999818	0.00893268	0.999456	-0.0933531	0.999957	-0.13579	0.700871	0.0225441	0.958441	0.127273	0.65032
ENSMUSG00000017802	0.577459	0.999818	0.0471412	0.994193	0.652955	0.999957	0.33483	0.681819	-0.381915	0.527435	0.114414	0.867401
ENSMUSG00000017817					4.45525	0.0550001	0.717085	0.505438	-0.0541788	0.970725	0.720576	0.435726
ENSMUSG00000017830	-0.0451869	0.999818	-0.37706	0.953457	0.647349	0.999957	-0.356486	0.712176	0.0656568	0.958699	-0.0207545	0.979603
ENSMUSG00000017831	-0.115518	0.999818	0.145488	0.97983	-0.814554	0.862728	0.0314878	0.950539	0.0675781	0.877979	0.0556598	0.867401
ENSMUSG00000017837	0.106145	0.999818	0.25568	0.94862	-0.010232	0.999957	-0.292392	0.615685	0.0698849	0.929672	0.0748538	0.893553
ENSMUSG00000017843	0.0364154	0.999818	0.125891	0.9757	-0.121456	0.999957	0.100807	0.652531	-0.099222	0.717762	0.0790586	0.660491
ENSMUSG00000017858	0.155672	0.999818	-0.388486	0.937374	0.0686373	0.999957	-0.144968	0.682659	-0.0478923	0.901599	-0.0451039	0.895224
ENSMUSG00000017861	-3.08814	0.210656			-2.1213	0.9646
ENSMUSG00000017868							-0.391933	0.72377	-0.410228	0.670877	-0.375728	0.585531
ENSMUSG00000017897	-0.83265	0.999818			-0.527712	0.999957	-0.177725	0.868337	-0.0148326	0.989577	0.0495091	0.948652
ENSMUSG00000017929	0.00089646	0.999818	0.653447	0.962806	0.367452	0.999957	-0.123614	0.826522	0.108286	0.818323	0.0703869	0.83411
ENSMUSG00000017943	-0.134488	0.999818	-0.166638	0.9757	-0.414208	0.999957	0.167268	0.622438	-0.168203	0.668913	-0.0470869	0.902568
ENSMUSG00000017969	0.734682	0.999818	-0.499346	0.963344	0.811381	0.999957	-0.593359	0.443796	0.276594	0.774688	0.0266663	0.972139
ENSMUSG00000017978	0.757228	0.999818	-1.75763	0.67241	-0.521463	0.999957	0.219977	0.682525	-0.000529015	0.999623	0.113406	0.815055
ENSMUSG00000017999	-0.0481856	0.999818	0.911035	0.481881	0.54307	0.999122	0.0387522	0.949463	0.142497	0.776038	0.0367986	0.929459
ENSMUSG00000018001	-0.37191	0.999818	0.747125	0.357562	-0.252104	0.999957	-0.0217659	0.971585	-0.0158852	0.976216	-0.162903	0.65032
ENSMUSG00000018008	2.70613	0.539106	0.948432	0.955676			-0.120707	0.890893	0.213014	0.77972	0.299528	0.511796
ENSMUSG00000018012	0.400134	0.999818	-0.255411	0.963344	0.368243	0.999957	-0.0431021	0.957103	-0.08674	0.897992	-0.0479594	0.941674
ENSMUSG00000018040	-0.24672	0.999818	-0.137714	0.975621	-0.125924	0.999957	0.0579914	0.952856	-0.161466	0.835452	0.130111	0.841773
ENSMUSG00000018042	-0.237808	0.999818	0.297875	0.905944	-0.00889266	0.999957	-0.0337946	0.960848	0.108301	0.815925	0.150307	0.568465
ENSMUSG00000018068	-0.215203	0.999818	0.578896	0.809074	-0.131695	0.999957	0.214563	0.602078	0.119881	0.788284	-0.156207	0.629159
ENSMUSG00000018076	0.133317	0.999818	0.073731	0.989131	-0.235462	0.999957	-0.089129	0.725132	-0.0641752	0.824472	-0.119673	0.614071
ENSMUSG00000018102	0.679794	0.482785	-0.320994	0.960478	0.371857	0.999957	0.0104322	0.982724	-0.0573466	0.89492	0.0698292	0.767611
ENSMUSG00000018143	0.67159	0.999818	0.933534	0.933201	0.544813	0.999957	0.219576	0.751685	0.786235	0.110382	0.294856	0.569221
ENSMUSG00000018160	-0.0720573	0.999818	0.0360206	0.995254	0.241776	0.999957	-0.0641463	0.816453	-0.0784378	0.794264	-0.0453323	0.855167
ENSMUSG00000018166					1.48681	0.999957	-0.0157375	0.990218	-0.238057	0.762657	0.133847	0.834769
ENSMUSG00000018167	-0.342499	0.999818	0.131673	0.977836	-0.18664	0.999957	0.112647	0.812106	0.0250089	0.960945	0.174057	0.583452
ENSMUSG00000018169	-0.685069	0.620537	0.933502	0.371733	-0.3378	0.999957	-0.472588	0.687029	0.151259	0.913118	-0.168005	0.871257
ENSMUSG00000018171	0.036362	0.999818	0.0950692	0.9757	-0.0613563	0.999957	-0.0533764	0.875186	0.165838	0.556909	0.218708	0.215352
ENSMUSG00000018189	0.0877268	0.999818	-0.226289	0.931965	0.109883	0.999957	0.189906	0.417608	-0.166875	0.553566	0.145397	0.438966
ENSMUSG00000018196	0.018801	0.999818	-0.17202	0.963344	0.0738781	0.999957	0.0598882	0.846209	-0.169036	0.388253	0.105219	0.593069
ENSMUSG00000018199	0.164373	0.999818	0.0114453	0.998519	0.168201	0.999957	0.0852384	0.782404	-0.0679167	0.819275	0.128499	0.542134
ENSMUSG00000018209	0.160452	0.999818	-0.755926	0.697812	0.0853105	0.999957	-0.0138731	0.974638	-0.0201303	0.966515	0.0546823	0.84141
ENSMUSG00000018217	-0.239455	0.999818	0.278116	0.968596	-0.814309	0.999957	-0.208646	0.554733	0.148034	0.760388	0.140307	0.685126
ENSMUSG00000018238	-1.37051	0.999818	2.36794	0.488687	0.41146	0.999957	0.324396	0.811475	-1.45023	0.0861725
ENSMUSG00000018239	-0.30293	0.999818	0.469334	0.928312	0.0590479	0.999957	-0.0658075	0.856139	0.0497155	0.893672	-0.00424737	0.993504
ENSMUSG00000018263	-0.375294	0.999818	-1.90532	0.436642	-0.725967	0.999957
ENSMUSG00000018286	0.0130104	0.999818	0.0505772	0.987741	0.020297	0.999957	0.129719	0.708623	0.000894759	0.998642	0.151131	0.486966
ENSMUSG00000018287	0.0416671	0.999818	0.0455001	0.988625	0.0198351	0.999957	0.1059	0.799955	0.101888	0.821657	0.0593192	0.848832
ENSMUSG00000018293	-0.0155305	0.999818	-0.06285	0.983446	0.110645	0.999957	-0.325879	0.714576	0.220503	0.794748	-0.00609466	0.993913
ENSMUSG00000018322	0.183592	0.999818	0.319104	0.849108	0.0435433	0.999957	0.131314	0.797464	-0.21845	0.628226	-0.0244123	0.960371
ENSMUSG00000018326	-0.0312217	0.999818	0.254435	0.900937	-0.0117707	0.999957	0.0316248	0.866667	0.0327597	0.870148	-0.058371	0.549535
ENSMUSG00000018334	-0.74899	0.988101	-0.553052	0.904363	-0.127696	0.999957	-0.115674	0.860142	-0.140156	0.858457	-0.0167488	0.975503
ENSMUSG00000018339	0.127313	0.999818	2.25597	0.157798	0.942774	0.999957	0.263351	0.505438	0.010574	0.986284	0.260697	0.426506
ENSMUSG00000018340	-0.00682474	0.999818	-0.225915	0.963344	-0.321515	0.999957	-0.0631328	0.882104	0.023893	0.959253	-0.0546204	0.868663
ENSMUSG00000018341	0.740212	0.999818	-2.01886	0.544503	0.277535	0.999957	-0.385271	0.756527	0.877804	0.322698	0.223668	0.814962
ENSMUSG00000018347	0.311055	0.999818	-0.254563	0.970138	0.209933	0.999957	0.0153652	0.987214	0.00435421	0.996037	-0.021569	0.969774
ENSMUSG00000018362	0.162741	0.999818	0.394763	0.899907	-0.355127	0.999957
ENSMUSG00000018363	0.443072	0.999818	-0.251171	0.970374	0.241922	0.999957	-0.0785526	0.88718	0.0941006	0.852891	0.0343195	0.934399
ENSMUSG00000018372	0.562516	0.999818	0.401612	0.929025	0.576558	0.999957	0.156005	0.70735	-0.302975	0.536554	0.101772	0.773057
ENSMUSG00000018377	-0.141774	0.999818	0.696404	0.408761	0.111002	0.999957	0.102981	0.587799	-0.183974	0.424478	-0.0353451	0.889635
ENSMUSG00000018378	0.45581	0.999818	0.15503	0.9757	0.341019	0.999957	0.03955	0.929203	-0.205131	0.571694	-0.0259823	0.938212
ENSMUSG00000018379	-0.00473381	0.999818	0.000630588	0.999929	0.186487	0.999957	0.0667258	0.873998	-0.0637637	0.874431	0.0211298	0.919527
ENSMUSG00000018381	0.11821	0.999818	-0.916224	0.937123	-0.340908	0.999957	0.17942	0.824609	-0.281519	0.68333	0.548193	0.256921
ENSMUSG00000018387	-1.2191	0.999818	-0.706307	0.953828	0.894998	0.999957	0.096415	0.948884	-0.452084	0.635649	0.381068	0.642388
ENSMUSG00000018395	-0.0580141	0.999818	-0.279296	0.91953	0.0166765	0.999957	0.10743	0.662868	-0.18268	0.465567	0.0170773	0.931669
ENSMUSG00000018398	-0.226621	0.999818	0.15336	0.9757	0.0905412	0.999957	0.00917399	0.981393	-0.0189456	0.945424	-0.0621268	0.68926
ENSMUSG00000018401	0.09788	0.999818	-0.394913	0.811713	0.00134146	0.999957	0.0720765	0.851141	0.0237223	0.960155	0.0563648	0.878123
ENSMUSG00000018405	0.0325544	0.999818	-0.764313	0.796378	0.103127	0.999957	0.267675	0.622438	-0.0417532	0.958262	0.291373	0.528215
ENSMUSG00000018411	0.217844	0.999818	-0.309042	0.886221	0.263757	0.999957	-0.0519733	0.887616	-0.0973258	0.801753	-0.18125	0.291645
ENSMUSG00000018412	-0.180569	0.999818	0.369904	0.880685	0.00386218	0.999957	-0.0773026	0.870527	0.0936369	0.838424	-0.0737136	0.813038
ENSMUSG00000018415	0.165982	0.999818	-0.302641	0.904363	0.336362	0.999957	0.0155939	0.981393	-0.034408	0.93571	-0.000922141	0.999119
ENSMUSG00000018417	-0.274932	0.999818	-0.217287	0.963344	-0.0743956	0.999957	-0.17576	0.629478	0.125791	0.787064	-0.255565	0.457977
ENSMUSG00000018425	0.290785	0.999818	-0.852563	0.737288	-0.743387	0.998395	0.126837	0.756352	-0.0555329	0.892599	0.14149	0.671604
ENSMUSG00000018427	0.0823514	0.999818	0.603161	0.684847	0.276796	0.999957	0.128719	0.806355	-0.170499	0.670067	0.203452	0.603877
ENSMUSG00000018428	-0.273733	0.999818	0.194707	0.9757	-0.562759	0.999957	-0.331317	0.31804	-0.156098	0.784995	-0.330516	0.255218
ENSMUSG00000018433	0.0710796	0.999818	0.529138	0.613941	-0.0707931	0.999957	-0.0778659	0.818085	0.157591	0.661663	-0.0612718	0.798632
ENSMUSG00000018442	0.510512	0.893414	0.157905	0.973721	0.43615	0.999957	-0.025277	0.963395	-0.00677276	0.988983	0.122596	0.653978
ENSMUSG00000018446	0.0870046	0.999818	0.593273	0.544503	0.0816537	0.999957	0.169175	0.422906	0.0180145	0.962825	0.107682	0.508167
ENSMUSG00000018449	0.193499	0.999818	-0.660328	0.650643	0.101052	0.999957	0.135178	0.763269	-0.105152	0.861455	0.000684055	0.999466
ENSMUSG00000018451	-0.127419	0.999818	-0.170012	0.9757	0.0377402	0.999957	0.141111	0.587799	-0.0229226	0.954541	0.0153871	0.953966
ENSMUSG00000018459							-0.264807	0.588122	-0.0233107	0.973853	-0.113844	0.839529
ENSMUSG00000018470	-0.142458	0.999818	-0.0686062	0.99077	0.150444	0.999957	0.186219	0.698203	-0.14005	0.781391	0.0222171	0.959749
ENSMUSG00000018474	-0.148988	0.999818	-0.0690513	0.990003	0.0794458	0.999957	0.0956162	0.797464	-0.237979	0.395308	-0.0975539	0.698154
ENSMUSG00000018476	0.23627	0.999818	-0.344692	0.826784	0.562453	0.999957	-0.209889	0.761702	0.399747	0.446984	0.0183261	0.973257
ENSMUSG00000018481	-0.0657661	0.999818	0.114368	0.9757	-0.0763036	0.999957	-0.0372795	0.897904	0.0505122	0.870148	-0.02571	0.929957
ENSMUSG00000018486			4.42205	0.0261439
ENSMUSG00000018500	-0.341801	0.999818	-0.780095	0.960478	-0.118339	0.999957	-0.181674	0.820137	-0.0936827	0.9134	-0.349806	0.531633
ENSMUSG00000018501	-0.0242767	0.999818	-0.0370898	0.993601	0.0125008	0.999957	0.0561459	0.774316	-0.0942571	0.711168	-0.058844	0.676567
ENSMUSG00000018507	0.993198	0.999818	-1.46708	0.652275	1.06313	0.999957	-0.408391	0.292027	0.326229	0.452123	0.153598	0.669903
ENSMUSG00000018509	1.26814	0.984382	-0.652031	0.947654	-0.117349	0.999957	-0.0410428	0.93944	-0.233298	0.446005	-0.182684	0.591928
ENSMUSG00000018537	-0.723369	0.749624	-0.193141	0.975621	-0.497467	0.999957	-0.164992	0.709571	0.145021	0.810456	-0.186231	0.614017
ENSMUSG00000018541	0.885154	0.612837	0.264293	0.96182	0.482422	0.999957	-0.0386005	0.943182	0.178794	0.686177	0.144001	0.610685
ENSMUSG00000018547	-1.43289	0.793144	1.32545	0.805156	0.923	0.999957	-0.0129996	0.982359	-0.0402615	0.918858	-0.195433	0.349674
ENSMUSG00000018548	0.00818109	0.999818	-0.28248	0.873924	0.298974	0.999957	0.138308	0.763737	-0.277278	0.470214	0.0214631	0.932596
ENSMUSG00000018554	-0.586464	0.999818	0.515762	0.9757	-2.19835	0.673384			-0.0255226	0.986144
ENSMUSG00000018559	-0.501076	0.999818	-0.130147	0.99077	-0.875789	0.999957	-0.0279126	0.961016	-0.0229487	0.966308	0.13351	0.590356
ENSMUSG00000018565	-0.143108	0.999818	0.0433846	0.993601	-0.0482599	0.999957	0.159227	0.617161	-0.0304373	0.93243	0.226362	0.349496
ENSMUSG00000018566							0.376066	0.721106	0.507267	0.63684	0.835881	0.228002
ENSMUSG00000018567	0.037085	0.999818	0.0966158	0.9757	0.173017	0.999957	0.0401886	0.90084	0.0266774	0.945048	0.129461	0.464571
ENSMUSG00000018570	-2.25297	0.972843	-0.773852	0.969789	-1.97198	0.999957
ENSMUSG00000018572	0.595417	0.973001	-0.434525	0.870415	0.00929569	0.999957	0.0345185	0.928423	-0.0527346	0.88396	0.0630621	0.812559
ENSMUSG00000018574	-0.0248388	0.999818	0.494016	0.785869	0.0230839	0.999957	0.117285	0.708623	-0.0791803	0.82428	0.0662813	0.819928
ENSMUSG00000018581	3.48435	0.0507266	-0.799216	0.947654
ENSMUSG00000018583	0.0744	0.999818	-0.04514	0.99077	0.241833	0.999957	-0.0631299	0.894435	0.095578	0.799334	-0.0486149	0.841969
ENSMUSG00000018585	0.173517	0.999818	-0.502595	0.691041	0.0552361	0.999957	-0.0717795	0.87481	0.0899609	0.853264	0.131924	0.570871
ENSMUSG00000018589	0.203515	0.999818	-0.0999059	0.985958	0.299747	0.999957	0.110166	0.842399	-0.0742331	0.902062	0.014297	0.982118
ENSMUSG00000018593	0.163203	0.999818	0.551618	0.798105	0.15831	0.999957	0.0777019	0.743387	0.0454591	0.869308	0.0405549	0.863433
ENSMUSG00000018595	-0.258815	0.999818	2.08057	0.599181	1.89889	0.999957
ENSMUSG00000018599	0.371849	0.999818	-0.226994	0.973721	0.289268	0.999957	0.187101	0.773757	0.130306	0.824791	0.0672227	0.916181
ENSMUSG00000018604	0.457002	0.999818	0.559573	0.903097	0.0245513	0.999957	0.311692	0.797211	0.686734	0.394211	0.567189	0.480249
ENSMUSG00000018634	-1.11986	0.639504	-0.810743	0.873924	-0.689267	0.999957	0.0253985	0.984745	-0.104831	0.901345	-0.170514	0.798966
ENSMUSG00000018648	0.162198	0.999818	1.2454	0.608029	0.450261	0.999957	0.00789095	0.993188	-0.0752486	0.890015	0.24743	0.55818
ENSMUSG00000018651	0.357606	0.999818	-0.316761	0.893274	0.00375551	0.999957	0.101213	0.748851	-0.263026	0.317568	0.0335156	0.890805
ENSMUSG00000018654	-4.3485	0.0463292			-0.474527	0.999957	-0.357281	0.681819	0.47846	0.429076	0.41071	0.34912
ENSMUSG00000018659	0.0216722	0.999818	0.0662219	0.992044	0.345478	0.999957	-4.13e-05	0.999888	-0.109634	0.806524	-0.11611	0.720394
ENSMUSG00000018661	-0.187167	0.999818	0.135233	0.9757	-0.136856	0.999957	0.111723	0.819753	-0.0596637	0.906517	-0.0817003	0.832523
ENSMUSG00000018666	-0.389674	0.999818	0.222521	0.963344	-0.0633889	0.999957	0.0726469	0.777426	-0.220781	0.505665	0.0873107	0.68384
ENSMUSG00000018669	-0.156807	0.999818	0.225817	0.94862	-0.0946412	0.999957	-0.167963	0.734314	0.371758	0.294231	0.0131645	0.980802
ENSMUSG00000018672	1.0563	0.999818	0.936276	0.922227	2.05893	0.844941	-0.177146	0.833249	-0.445457	0.53443	-0.0533623	0.93698
ENSMUSG00000018677	-0.0564762	0.999818	-0.226078	0.947654	0.0706908	0.999957	0.167289	0.666641	-0.197442	0.55346	0.0715307	0.814962
ENSMUSG00000018678	-0.17603	0.999818	0.506987	0.947681	0.272873	0.999957	-0.385189	0.613718	0.527665	0.520441	-0.178187	0.796949
ENSMUSG00000018697	0.325758	0.999818	-0.308414	0.941231	0.573586	0.999957	-0.201364	0.700871	0.402757	0.310841	-0.290238	0.433942
ENSMUSG00000018698	0.355064	0.999818	0.32906	0.975621	-0.447278	0.999957	-0.228771	0.590954	0.200263	0.776093	-0.400435	0.279662
ENSMUSG00000018707	0.0544206	0.999818	-0.027489	0.994575	0.0375836	0.999957	0.127054	0.685015	-0.0740067	0.859676	-0.0186608	0.957844
ENSMUSG00000018727			1.7848	0.864611
ENSMUSG00000018733	0.480922	0.999818	0.0184638	0.999456	0.878618	0.90307	0.137547	0.848974	-0.40806	0.442507	0.11784	0.820099
ENSMUSG00000018736	-0.00841668	0.999818	0.113396	0.975621	0.13787	0.999957	0.097415	0.773757	0.115931	0.648131	0.0877244	0.703885
ENSMUSG00000018740	0.0856351	0.999818	-0.29673	0.963344	0.0452558	0.999957	0.040633	0.980133	-0.183994	0.859579	-0.857293	0.167748
ENSMUSG00000018750	0.24202	0.999818	-0.479567	0.755766	0.265659	0.999957	-0.0329753	0.920525	-0.179243	0.608766	-0.0864883	0.6828
ENSMUSG00000018752	0.831255	0.999818	-1.43811	0.89957	-0.363917	0.999957	-0.578289	0.775613
ENSMUSG00000018761	-0.0847788	0.999818	0.000560159	0.999929	-0.193804	0.999957	-0.0164021	0.979995	-0.0290196	0.93621	-0.171304	0.465641
ENSMUSG00000018765	0.198566	0.999818	0.105136	0.983921	0.311721	0.999957	0.0831917	0.765533	-0.0941288	0.817108	0.109088	0.63768
ENSMUSG00000018770	0.0279456	0.999818	0.200083	0.931389	0.109854	0.999957	0.00624687	0.985823	0.0723009	0.774688	0.0397903	0.716893
ENSMUSG00000018774	-0.308042	0.999818	1.08393	0.945983	1.25408	0.999957	-0.339072	0.622438	0.231659	0.767306	0.0666244	0.910914
ENSMUSG00000018796	-0.55977	0.794709	1.17941	0.155529	-0.026937	0.999957	-0.108461	0.766988	0.138222	0.71887	0.0882185	0.783953
ENSMUSG00000018800	0.850599	0.490515	-0.258418	0.973721	0.723363	0.669536	-0.0118851	0.987214	0.19186	0.624397	-0.0310953	0.934201
ENSMUSG00000018809	0.494418	0.999818	0.172642	0.975621	0.0853735	0.999957	0.101768	0.87959	-0.00934362	0.988807	-0.198517	0.653667
ENSMUSG00000018819					0.861527	0.999957	-0.482838	0.370835	0.437048	0.547384	0.0588478	0.930762
ENSMUSG00000018820	-0.050307	0.999818	0.142184	0.973721	0.00829313	0.999957	0.0471757	0.926716	0.077052	0.85934	0.0158522	0.96574
ENSMUSG00000018821	0.246714	0.999818	-0.0214304	0.997048	0.174787	0.999957	0.0818267	0.900241	0.0416198	0.955076	0.113504	0.786577
ENSMUSG00000018822	-1.80986	0.999818	0.177864	0.993601			0.188932	0.72833	0.0973202	0.885412	0.201739	0.557188
ENSMUSG00000018830	-1.04265	0.999818	1.0534	0.918841	0.843256	0.999957	-0.88961	0.422906	0.174978	0.845177	-1.18544	0.181414
ENSMUSG00000018841	-0.0738352	0.999818	-0.413674	0.9334	0.131329	0.999957	-0.0908327	0.869972	-0.129418	0.81998	-0.135152	0.715103
ENSMUSG00000018844	-2.89563	0.443128			-0.63235	0.999957
ENSMUSG00000018846	-0.429769	0.999818	0.311417	0.9757	-0.363985	0.999957	0.0313214	0.930004	0.0620601	0.847383	0.0463031	0.862447
ENSMUSG00000018848	0.144393	0.999818	-0.0178399	0.997965	-0.142956	0.999957	0.0551564	0.87481	0.0888437	0.788457	0.155059	0.459679
ENSMUSG00000018849	0.0704198	0.999818	-0.331529	0.97955	-1.55633	0.816835	0.108345	0.724596	-0.253534	0.451718	-0.00779556	0.984543
ENSMUSG00000018858	-0.0596574	0.999818	-0.182166	0.956426	-0.0234815	0.999957	0.0729558	0.819698	-0.0720699	0.819275	-0.010211	0.972739
ENSMUSG00000018861	0.22926	0.999818	-0.67574	0.912274	-0.386707	0.999957	0.0160907	0.986095	-0.084768	0.885412	-0.335489	0.502946
ENSMUSG00000018862	0.536172	0.999818	0.176833	0.976736	-0.218996	0.999957
ENSMUSG00000018865	-0.0210832	0.999818	-0.314114	0.932028	-0.0696683	0.999957	0.113163	0.810141	-0.0270901	0.955571	-0.00767855	0.983168
ENSMUSG00000018882	-0.0464817	0.999818	-0.447467	0.836724	-0.048672	0.999957	0.0847276	0.789936	-0.169153	0.572929	0.0975612	0.669607
ENSMUSG00000018893			3.64061	0.052741	-0.23348	0.999957
ENSMUSG00000018899	-0.157094	0.999818	0.474595	0.955676	-0.0710247	0.999957	-0.410582	0.496515	0.400528	0.537858	0.20015	0.701651
ENSMUSG00000018900	-0.771695	0.999818	0.530123	0.968127	0.226658	0.999957	-0.16751	0.878603	0.0921249	0.929367	0.0870451	0.924183
ENSMUSG00000018906	-0.292054	0.999818	0.323709	0.922227	0.174929	0.999957	-0.0442264	0.964659	0.136849	0.859676	0.160304	0.765901
ENSMUSG00000018909	0.21184	0.999818	-0.389503	0.846063	0.26301	0.999957	0.130191	0.681959	-0.186766	0.54875	-0.0601273	0.840185
ENSMUSG00000018919									0.372601	0.752158	0.850666	0.355113
ENSMUSG00000018920	-0.061464	0.999818	0.996453	0.679655	0.47504	0.999957	-0.27632	0.73083	0.18752	0.818323	0.202759	0.66571
ENSMUSG00000018921	-1.01773	0.999818	1.84611	0.0526287	0.629208	0.999957	-0.288111	0.5367	-0.0777864	0.898717	-0.0344999	0.942782
ENSMUSG00000018923	0.470289	0.999818	-0.772824	0.832545	0.359134	0.999957	-0.0312837	0.968915	0.108211	0.872279	0.0292252	0.958303
ENSMUSG00000018927							-0.176652	0.817703	0.0995552	0.893319	0.254812	0.61807
ENSMUSG00000018930							-0.392871	0.694607	0.238301	0.774553	0.342619	0.631904
ENSMUSG00000018931	0.358368	0.999818	0.0596448	0.994705	0.0507399	0.999957	-0.192582	0.822607	0.13951	0.830374	-0.304622	0.59417
ENSMUSG00000018932	0.170156	0.999818	-0.0860989	0.986249	-0.000891136	0.999957	-0.233509	0.559797	0.353887	0.464593	0.0663249	0.867401
ENSMUSG00000018965	0.150518	0.999818	-0.527463	0.74517	-0.0393227	0.999957	-0.102803	0.812106	0.0358233	0.941424	-0.148412	0.569176
ENSMUSG00000018974	-0.717974	0.384501	0.584634	0.651251	-0.202806	0.999957	0.0748106	0.87481	0.0110322	0.98206	-0.00428047	0.994142
ENSMUSG00000018983					3.82842	0.0579205	-0.215518	0.831127	0.094659	0.932398	0.378078	0.519735
ENSMUSG00000018995	-0.309097	0.999818	-0.283413	0.96182	-0.00715168	0.999957	-0.182558	0.799955	-0.00590228	0.995881	-0.0701301	0.908288
ENSMUSG00000018999	0.145772	0.999818	-0.486809	0.769026	-0.0297787	0.999957	0.0504333	0.908206	-0.0766085	0.850437	-0.0123757	0.970653
ENSMUSG00000019027	-0.0985462	0.999818	-0.730567	0.922227	-0.135918	0.999957	0.170799	0.884663	-0.0745799	0.940163	0.00456077	0.998611
ENSMUSG00000019039	-0.060788	0.999818	-0.185926	0.955676	-0.050251	0.999957	0.0328443	0.949465	-0.136652	0.676488	-0.0545448	0.860649
ENSMUSG00000019054	-0.0407228	0.999818	0.100366	0.9757	0.152441	0.999957	0.188427	0.408876	-0.0349456	0.940281	0.125851	0.586874
ENSMUSG00000019055	-0.159029	0.999818	0.450306	0.912333	0.0396196	0.999957	-0.119222	0.798992	-0.0739605	0.899452	-0.0981746	0.768457
ENSMUSG00000019066	0.284015	0.999818	0.418886	0.9757	1.35584	0.999957	-0.117778	0.911223	0.488495	0.489862	0.13866	0.803691
ENSMUSG00000019080	-0.462489	0.999818	-1.31507	0.608029	-1.33387	0.808072	0.184431	0.804286	-0.0866487	0.899785	0.0769139	0.931669
ENSMUSG00000019082	-0.213474	0.999818	0.288044	0.94862	0.275253	0.999957	-0.157556	0.825037	0.0343306	0.971596	-0.207141	0.482308
ENSMUSG00000019087	-0.0662474	0.999818	0.0346847	0.993601	0.091189	0.999957	0.0417831	0.909988	-0.0208778	0.947693	-0.0742681	0.784878
ENSMUSG00000019088	-1.34567	0.999818	0.39188	0.982287	0.332794	0.999957	-0.035951	0.978267	0.220942	0.791708	0.632752	0.133336
ENSMUSG00000019122	0.549839	0.999818	-0.30568	0.97955	0.179695	0.999957	-0.333777	0.681819	0.402726	0.571694	0.356826	0.391019
ENSMUSG00000019124	-0.122245	0.999818	-0.141621	0.963344	-0.015402	0.999957	0.0951776	0.776902	-0.0601073	0.850437	-0.0379546	0.863154
ENSMUSG00000019132	-0.0861132	0.999818	0.182563	0.955676	0.102449	0.999957	-0.136943	0.512489	0.0496427	0.862638	-0.0231023	0.934472
ENSMUSG00000019139	0.207057	0.999818	-0.809477	0.571115	0.251005	0.999957	-0.176903	0.718776	-0.0279541	0.956252	-0.0979624	0.87159
ENSMUSG00000019143	0.0897317	0.999818	-0.184946	0.973721	0.0160427	0.999957	0.100002	0.843827	0.181764	0.647783	0.00107796	0.99946
ENSMUSG00000019146	0.0992903	0.999818	0.12991	0.97955	0.125651	0.999957	0.0769943	0.885171	-0.0496135	0.915425	-0.0895031	0.785398
ENSMUSG00000019158	-0.314616	0.999818	-0.262918	0.941231	-0.00695792	0.999957	0.173292	0.476459	-0.0831812	0.81935	0.172415	0.334992
ENSMUSG00000019173	0.220381	0.999818	0.189827	0.96182	0.0565792	0.999957	-0.0228271	0.945589	0.00489153	0.988516	0.0375811	0.87159
ENSMUSG00000019178	-0.136734	0.999818			1.51489	0.999957
ENSMUSG00000019179	-0.0191221	0.999818	0.0279903	0.993601	-0.130257	0.999957	0.0902785	0.622438	-0.0334316	0.869386	0.0410983	0.768457
ENSMUSG00000019188	0.0762801	0.999818	0.334639	0.779866	0.215304	0.999957	0.0530817	0.892339	-0.0405589	0.931294	0.0201692	0.936196
ENSMUSG00000019189	0.0528199	0.999818	-0.103087	0.978388	-0.0599897	0.999957	0.0620032	0.846117	-0.060425	0.846844	0.0405512	0.861544
ENSMUSG00000019194	0.125792	0.999818	1.10388	0.453502	1.00192	0.999957	0.226039	0.394338	-0.161498	0.635649	0.0466874	0.863112
ENSMUSG00000019210	-0.0678649	0.999818	0.0453966	0.99077	0.0136247	0.999957	0.133954	0.624416	-0.0871819	0.792393	0.131643	0.48469
ENSMUSG00000019214	-0.0161905	0.999818	-0.12129	0.977678	0.0315185	0.999957
ENSMUSG00000019230	-0.33163	0.999818	0.0387656	0.997965	-0.600431	0.999957	0.112559	0.756527	-0.176707	0.572732	0.155766	0.574113
ENSMUSG00000019232	-0.540238	0.999818	2.02334	0.364716	0.148056	0.999957	0.170607	0.654025	0.0397591	0.927202	0.290073	0.184034
ENSMUSG00000019235	-0.204568	0.999818	0.328179	0.941231	-0.061461	0.999957	0.0935089	0.860898	-0.0740958	0.885412	-0.0747023	0.889461
ENSMUSG00000019254	0.379399	0.999818	-0.233085	0.960478	0.200862	0.999957	0.121563	0.730534	-0.282518	0.255514	0.0831593	0.746116
ENSMUSG00000019256	0.190451	0.999818	1.912	0.389242	0.231324	0.999957	-0.452251	0.512489	0.0483462	0.962202	-0.588611	0.387553
ENSMUSG00000019261	-0.173298	0.999818	-0.0176599	0.998519	-0.102568	0.999957	-0.0388834	0.952341	0.0187927	0.976216	-0.0786189	0.867401
ENSMUSG00000019295	-0.118639	0.999818	0.200058	0.967677	-0.337523	0.999957	-0.149083	0.7861	-0.00463172	0.995159	-0.241805	0.507294
ENSMUSG00000019297	-0.157913	0.999818	0.534362	0.777587	-0.251358	0.999957	0.0678206	0.918767	-0.0521311	0.939322	0.0521252	0.913263
ENSMUSG00000019302	-0.294103	0.999818	0.49541	0.769907	0.135236	0.999957	0.0454074	0.901945	-0.00858614	0.986833	-0.149669	0.450356
ENSMUSG00000019303	0.0951536	0.999818	-0.946145	0.831067	-0.702576	0.999957	-0.310264	0.805171	0.0583842	0.964469	-0.2689	0.775517
ENSMUSG00000019312	-1.39683	0.999818	1.18669	0.832545	-1.47354	0.999957	0.392768	0.765341	-0.474582	0.676488	0.00299462	0.999466
ENSMUSG00000019320	-0.369334	0.999818	-0.695395	0.944369	-0.180449	0.999957	-0.308454	0.758169	0.0816202	0.941189	-0.845636	0.196192
ENSMUSG00000019338	0.871399	0.711054	-0.157692	0.977836	0.282536	0.999957	-0.000852566	0.998947	0.0946152	0.834959	-0.0244475	0.95922
ENSMUSG00000019359	0.221655	0.999818	-0.831622	0.956426	0.965002	0.999957	0.286035	0.600055	-0.0237152	0.973849	-0.0915051	0.887698
ENSMUSG00000019362	0.130944	0.999818	-0.1731	0.953457	0.168365	0.999957	0.0588906	0.884709	0.0200514	0.958024	0.075618	0.765864
ENSMUSG00000019370	-0.0742336	0.999818	-0.0566458	0.990451	0.171696	0.999957	0.00554192	0.99219	0.00319191	0.994161	-0.0489838	0.833142
ENSMUSG00000019373	0.0436267	0.999818	0.146912	0.96182	0.100272	0.999957	0.0458896	0.89549	0.140462	0.682338	0.149652	0.521844
ENSMUSG00000019428	-0.270015	0.999818	0.0250224	0.995969	0.197054	0.999957	0.138649	0.482381	-0.0636844	0.840828	0.0341467	0.874687
ENSMUSG00000019432	0.194998	0.999818	-0.1751	0.955676	-0.363698	0.90307	0.121307	0.782359	0.0423219	0.932343	0.0680294	0.823815
ENSMUSG00000019433	-0.0733692	0.999818	-0.0511256	0.99077	0.162531	0.999957	-0.154593	0.810243	0.141404	0.79941	0.0474359	0.927377
ENSMUSG00000019437	0.304771	0.999818	0.216954	0.975621	0.336569	0.999957	-0.0471359	0.921138	-0.0201878	0.972577	-0.141167	0.610393
ENSMUSG00000019461	-0.0137352	0.999818	-0.790635	0.893274	0.221946	0.999957	-0.367875	0.470068	0.144047	0.825992	0.000133819	0.999774
ENSMUSG00000019464	-1.75936	0.740644	2.15906	0.544503	-0.546141	0.999957
ENSMUSG00000019467	-0.384136	0.999818	0.295509	0.968127	-0.246893	0.999957	-0.110641	0.733482	-0.0447137	0.930199	-0.0957517	0.674649
ENSMUSG00000019470	-0.110473	0.999818	0.0629208	0.984021	-0.219475	0.999957	0.0272711	0.971585	0.140047	0.767215	-0.124509	0.79943
ENSMUSG00000019471	-0.170019	0.999818	-0.258663	0.922227	0.0595131	0.999957	0.0696714	0.819593	-0.113224	0.757821	0.133137	0.360434
ENSMUSG00000019478	-0.0679977	0.999818	-0.30225	0.880465	-0.303586	0.999957	0.232983	0.424136	-0.0388085	0.931709	-0.00828966	0.983168
ENSMUSG00000019487	-0.459839	0.999818	0.937753	0.825239	0.0820006	0.999957	-0.316762	0.643013	0.359343	0.611154	0.108852	0.839111
ENSMUSG00000019494	-0.179228	0.999818	0.0403997	0.992466	0.124169	0.999957	0.093553	0.70044	-0.029236	0.931626	0.201555	0.110822
ENSMUSG00000019505	-0.0391824	0.999818	0.128236	0.971215	-0.0218525	0.999957	0.0328811	0.954257	0.0410942	0.932398	-0.0456059	0.900639
ENSMUSG00000019518	0.708183	0.999818	-0.0521175	0.99669	-0.352558	0.999957	0.0172415	0.989308	-0.0987321	0.924371	-0.0933543	0.898249
ENSMUSG00000019528	-0.00588591	0.999818	-0.509707	0.67928	0.195997	0.999957	-0.104441	0.876173	0.12491	0.809803	0.18843	0.609486
ENSMUSG00000019539	-0.443858	0.999818	1.55637	0.75425	-0.467303	0.999957	-0.0770201	0.933156	0.0712485	0.936186	0.259012	0.55627
ENSMUSG00000019558	-0.0597801	0.999818	0.344859	0.928312	0.0437269	0.999957	-0.0813966	0.831262	0.0633659	0.872819	0.00235552	0.996961
ENSMUSG00000019564	0.37392	0.999818	1.64531	0.80473	0.0787864	0.999957	-0.289487	0.498216	0.227265	0.649361	0.00639827	0.993504
ENSMUSG00000019577							0.208125	0.88123	0.502072	0.64734	0.259133	0.750294
ENSMUSG00000019578	-0.140352	0.999818	-0.0794881	0.97983	0.0488652	0.999957	0.064085	0.860036	-0.0896017	0.819275	0.027671	0.928976
ENSMUSG00000019579	0.0809913	0.999818	0.0512335	0.989131	0.128785	0.999957	-0.11717	0.68119	-0.0127453	0.979014	0.0564403	0.844906
ENSMUSG00000019590	-0.73764	0.999818	0.295886	0.9757	-0.343986	0.999957	0.0525627	0.932264	0.041448	0.935751	-0.239037	0.511723
ENSMUSG00000019647	-0.54697	0.999818	0.256303	0.957425	-0.37216	0.999957	-0.129606	0.818734	0.187903	0.652851	-0.161553	0.714386
ENSMUSG00000019659	-0.139311	0.999818	0.0966891	0.97955	-0.178642	0.999957	0.0210509	0.965813	0.111449	0.754676	0.19179	0.411488
ENSMUSG00000019689	0.336268	0.999818	-0.578585	0.848616	0.12284	0.999957	0.204024	0.443796	-0.127234	0.706937	0.121422	0.653978
ENSMUSG00000019699	-0.225363	0.999818	-0.174256	0.9757	-0.475805	0.999957	0.0426811	0.925045	-0.316925	0.259383	-0.000283308	0.999638
ENSMUSG00000019710	-0.0591539	0.999818	-0.341234	0.927832	-0.394517	0.999957	0.09159	0.743387	-0.116528	0.775579	0.133013	0.473394
ENSMUSG00000019715	0.252813	0.999818	-0.375118	0.78027	-0.248109	0.999957	0.029201	0.949465	0.226338	0.551975	-0.130476	0.59417
ENSMUSG00000019718	0.343418	0.999818	0.935606	0.849108	0.567055	0.999957	-0.260839	0.642372	-0.0964108	0.885412	-0.413147	0.369116
ENSMUSG00000019726	-0.579998	0.999818	0.171911	0.983921	-0.404677	0.999957	0.149232	0.725132	-0.126387	0.829326	0.0148628	0.976061
ENSMUSG00000019731	0.128013	0.999818	-0.604534	0.88963	-0.386603	0.999957	0.0552931	0.926716	-0.178931	0.633394	-0.115618	0.751212
ENSMUSG00000019732	0.988472	0.999818	-0.359272	0.97955	0.48594	0.999957
ENSMUSG00000019734	-1.26848	0.999818	2.3987	0.220332	-0.0567732	0.999957	-0.333411	0.808352	-0.345972	0.789287	-0.270486	0.799726
ENSMUSG00000019737	-0.0747333	0.999818	-0.807434	0.928312	0.95329	0.999957	0.0842012	0.951257	-0.0756006	0.942323	-0.280862	0.72249
ENSMUSG00000019738	0.0609666	0.999818	0.230206	0.946546	0.145629	0.999957	-0.0999029	0.751636	0.131243	0.694812	-0.0612489	0.805167
ENSMUSG00000019761	0.445937	0.999818	-0.614895	0.625041	0.300095	0.999957	0.270219	0.682659	-0.266796	0.711489	0.142504	0.732506
ENSMUSG00000019762	0.955996	0.999818	-2.23487	0.78027
ENSMUSG00000019763	0.773981	0.057287	-0.461754	0.922227	0.510846	0.999957	0.453046	0.435609	-0.858972	0.0496766	0.1984	0.698844
ENSMUSG00000019768	0.774004	0.999818	-1.27809	0.715857	-0.333554	0.999957	0.107098	0.934138	-0.124676	0.890015	-0.545419	0.440432
ENSMUSG00000019772	-0.404041	0.999818	0.33385	0.961194	0.787863	0.999957	-0.461914	0.463961	0.16449	0.881213	0.0441054	0.95744
ENSMUSG00000019773	-0.509061	0.999818	-0.155812	0.990924	-0.324266	0.999957	-0.623354	0.419263	0.50938	0.461033	-0.230024	0.742864
ENSMUSG00000019774	-0.299188	0.999818	-0.210667	0.973721	-0.279467	0.999957	0.188397	0.721631	-0.218038	0.776093	0.231483	0.55627
ENSMUSG00000019775	0.531763	0.999818	-0.481419	0.93585	0.664275	0.999957	0.064579	0.815623	-0.0622315	0.862329	0.0561594	0.79444
ENSMUSG00000019777	0.038028	0.999818	-0.636683	0.770016	-0.0439166	0.999957	0.0999686	0.609701	-0.219382	0.382939	0.0331967	0.880567
ENSMUSG00000019779	0.215562	0.999818	-4.67588	0.0480344	0.178651	0.999957	-0.701685	0.442261	0.448246	0.654725	0.107949	0.910931
ENSMUSG00000019782	-0.170715	0.999818	0.455864	0.817122	-0.197254	0.999957	0.202281	0.552465	-0.163924	0.71147	0.175111	0.566842
ENSMUSG00000019785	0.297184	0.999818	-0.952139	0.854482	-0.521865	0.999957	0.116342	0.811814	-0.105595	0.825125	0.0589306	0.895643
ENSMUSG00000019789	0.122313	0.999818	1.37549	0.848616	0.55654	0.999957	-0.194051	0.829981	0.437018	0.500282	0.0383495	0.962742
ENSMUSG00000019790	-0.045792	0.999818	0.246891	0.94862	0.171328	0.999957	-0.144593	0.649212	0.155774	0.647913	-0.200749	0.377617
ENSMUSG00000019791	1.81259	0.863835	-0.964519	0.937618	0.31736	0.999957	-0.211377	0.7861	-0.00316033	0.998185	-0.0431789	0.948729
ENSMUSG00000019792	0.0564765	0.999818	-0.159424	0.9757	0.148319	0.999957	-0.152059	0.818607	0.10343	0.878944	-0.0623499	0.917212
ENSMUSG00000019794	0.142782	0.999818	-0.399407	0.954532	-0.0846721	0.999957	-0.213765	0.554733	-0.08618	0.870148	0.0197436	0.963415
ENSMUSG00000019795	0.0129361	0.999818	0.0691366	0.983967	-0.0200602	0.999957	0.0200647	0.956808	-0.051911	0.868522	-0.0017195	0.996785
ENSMUSG00000019796	0.0425807	0.999818	0.0545692	0.993601	-0.134752	0.999957	-0.0446377	0.921138	0.0408032	0.931668	-0.112528	0.667585
ENSMUSG00000019797	0.284707	0.999818	-0.503386	0.796378	0.21273	0.999957	0.210913	0.525056	-0.141283	0.743241	0.150696	0.542134
ENSMUSG00000019802	-0.422937	0.999818	0.332464	0.963344	-0.292001	0.999957	0.102212	0.611846	0.0037852	0.991544	0.0272956	0.929322
ENSMUSG00000019803	-0.407996	0.999818	0.354944	0.97571	-0.57933	0.999957	0.265989	0.721686	-0.587827	0.317568	-0.269435	0.707223
ENSMUSG00000019804	0.122236	0.999818	-0.123156	0.975621	0.06444	0.999957	-0.0119593	0.988844	0.121008	0.818323	0.0481074	0.769291
ENSMUSG00000019806	-0.0317039	0.999818	-0.0454306	0.990845	-0.12147	0.999957	0.104833	0.700871	-0.123073	0.638626	0.000249451	0.999638
ENSMUSG00000019808	-0.40868	0.999818	-0.772164	0.905944	-0.0158331	0.999957	0.181887	0.796642	-0.464494	0.524025	0.14173	0.829756
ENSMUSG00000019809	0.0968769	0.999818	-0.389196	0.811713	0.289788	0.999957	0.0814025	0.820762	-0.166287	0.562889	0.0562278	0.848832
ENSMUSG00000019810	0.087285	0.999818	0.0237811	0.996809	0.159516	0.999957	-0.0538173	0.911671	0.100103	0.826942	-0.0350534	0.915935
ENSMUSG00000019813	0.85493	0.393228	-1.35037	0.515787	0.167219	0.999957	0.179582	0.765656	-0.251085	0.776093	-0.0502123	0.928976
ENSMUSG00000019814	-0.0884939	0.999818	-0.247901	0.96182	0.270945	0.999957	0.125644	0.811814	-0.0923271	0.867864	0.346569	0.23073
ENSMUSG00000019817	0.130928	0.999818	-0.250087	0.976185	0.401471	0.999957	-0.208192	0.704054	0.408328	0.383141	0.13431	0.731323
ENSMUSG00000019818	-0.158183	0.999818	0.757954	0.362933	-0.218391	0.999957	-0.0823264	0.812106	0.243735	0.363336	0.133472	0.625177
ENSMUSG00000019820	-0.571279	0.999818	-0.0218152	0.998083	-0.414884	0.999957	-0.0776572	0.824609	-0.10776	0.711168	-0.0232898	0.946528
ENSMUSG00000019822	0.0502099	0.999818	0.996394	0.613125	0.18754	0.999957	-0.0728168	0.909232	0.0955166	0.852237	-0.0730981	0.874956
ENSMUSG00000019823					3.43896	0.153636	-0.0770649	0.93898	0.167743	0.80501	0.261475	0.618359
ENSMUSG00000019826	0.215198	0.999818	0.482327	0.876515	0.14872	0.999957	-0.131884	0.855128	-0.219361	0.749589	-0.537878	0.18601
ENSMUSG00000019828	0.280345	0.999818	-0.661033	0.78857	0.0977093	0.999957	-0.0367103	0.945589	-0.0592547	0.911119	-0.26398	0.282571
ENSMUSG00000019831	-0.248185	0.999818	0.17266	0.9757	-0.331391	0.999957	-0.0877133	0.842399	0.0496009	0.929672	-0.238017	0.349674
ENSMUSG00000019832	-0.311525	0.999818	-0.854266	0.956426	-0.0593807	0.999957	-0.284077	0.684528	0.262118	0.68247	0.158643	0.741213
ENSMUSG00000019836			1.62737	0.849108
ENSMUSG00000019837	-0.198516	0.999818	0.138797	0.98045	0.363688	0.999957	0.0797882	0.878535	-0.198748	0.552213	0.162613	0.641082
ENSMUSG00000019838	0.239572	0.999818	1.03855	0.941324	-0.36353	0.999957	-0.0945237	0.945222	-0.202903	0.823621	0.0393745	0.959155
ENSMUSG00000019841	0.299423	0.999818	-0.222461	0.963344	0.356525	0.999957	-0.00138024	0.998153	0.116492	0.81935	-0.0701609	0.824834
ENSMUSG00000019842	0.131738	0.999818	-0.249497	0.976014	-0.425433	0.999957	0.420467	0.731708	0.123062	0.923166	0.49181	0.499868
ENSMUSG00000019843	-0.0820851	0.999818	0.260781	0.962173	0.597005	0.999957	-0.0667587	0.766906	0.170983	0.497907	-0.0219093	0.908755
ENSMUSG00000019845	-0.0550052	0.999818	0.372185	0.941151	0.122398	0.999957	0.207635	0.847603	-0.0880528	0.931709	-0.0633555	0.951774
ENSMUSG00000019846	-1.23178	0.999818			-0.200042	0.999957	-0.690086	0.31804	0.226529	0.81258	-0.367747	0.610393
ENSMUSG00000019848	0.835556	0.999818	0.604619	0.96182	-1.04413	0.999957	1.309	0.217924	-0.671321	0.534889
ENSMUSG00000019849	-0.00757161	0.999818	-0.572574	0.832545	-0.126629	0.999957	-0.117595	0.848552	0.172708	0.711489	-0.134663	0.798389
ENSMUSG00000019850	0.084101	0.999818	0.430521	0.890907	-0.197258	0.999957	0.027432	0.987547	0.205434	0.849835	0.22552	0.750934
ENSMUSG00000019851	0.90035	0.999818	0.0481019	0.998519	0.684896	0.999957	-0.0861027	0.934766	0.44253	0.510726	0.176341	0.7733
ENSMUSG00000019852	-0.13796	0.999818	-0.109924	0.978388	0.0996942	0.999957	-0.105604	0.831127	0.0669499	0.905372	-0.161454	0.66144
ENSMUSG00000019853	-0.404715	0.999818	-0.595046	0.966391	-0.00535376	0.999957	-0.279221	0.685015	0.117403	0.861765	0.0598101	0.918958
ENSMUSG00000019854	-0.478353	0.999818	0.365595	0.93624	-0.148348	0.999957	0.119748	0.785048	0.143969	0.696791	-0.00978829	0.98404
ENSMUSG00000019856	0.0204248	0.999818	-0.444524	0.89957	0.17274	0.999957	0.205372	0.463961	-0.133829	0.743949	0.0103411	0.972701
ENSMUSG00000019857	0.4783	0.919788	-0.0368774	0.994892	0.239263	0.999957	0.0837702	0.885613	-0.10155	0.812529	0.0914644	0.811212
ENSMUSG00000019861	0.874126	0.681807	-0.165462	0.976567	0.329692	0.999957	-0.0279933	0.949203	0.0504698	0.911582	-0.0461743	0.886582
ENSMUSG00000019863	-0.172576	0.999818	-0.331423	0.941135	-0.0972173	0.999957	0.0839864	0.84112	-0.154551	0.699298	0.0379304	0.924674
ENSMUSG00000019864	-0.44445	0.999818	-0.657962	0.842481	-0.10419	0.999957	0.237063	0.681819	-0.366071	0.481107	0.202042	0.668942
ENSMUSG00000019865	-0.83203	0.999818	-0.168587	0.992466	0.439405	0.999957
ENSMUSG00000019866	2.45502	0.555074	-1.20866	0.931541			-0.703746	0.38293	0.471753	0.61852	0.0199296	0.981555
ENSMUSG00000019868	0.084197	0.999818	-0.460475	0.755991	0.00106339	0.999957	-0.0342293	0.956435	-0.0463488	0.937147	0.0912969	0.747444
ENSMUSG00000019872	-0.84899	0.999818	2.27629	0.342785	0.979352	0.999957	-0.143569	0.765533	0.169169	0.750051	0.144284	0.63943
ENSMUSG00000019873	-0.582822	0.999818	-0.0190984	0.999456	0.0168263	0.999957	-0.00152624	0.997732	0.0716995	0.847516	0.109892	0.643953
ENSMUSG00000019874	2.09896	0.338082	-1.01082	0.922227	0.0688213	0.999957	-0.218361	0.840085	-0.339762	0.711168	-0.226485	0.613642
ENSMUSG00000019876	0.0281487	0.999818	-1.02652	0.294839	0.0778762	0.999957	-0.063014	0.928493	0.0763568	0.889236	0.221591	0.526354
ENSMUSG00000019877	-0.0355315	0.999818	0.18418	0.956426	0.0415766	0.999957	0.0427647	0.88718	0.0722921	0.872336	0.0226981	0.947025
ENSMUSG00000019878	-0.0333379	0.999818	0.520803	0.854482	0.474493	0.999957	0.0687425	0.838944	-0.0440641	0.910476	0.0100259	0.974534
ENSMUSG00000019880							0.0549788	0.944461	-0.326504	0.546624	0.13252	0.806001
ENSMUSG00000019883	-0.18134	0.999818	0.657059	0.491232	0.133597	0.999957	-0.066949	0.892298	-0.189716	0.604618	-0.124081	0.698844
ENSMUSG00000019888	0.780233	0.498893	0.0169051	0.998083	0.577229	0.999957	-0.0380352	0.927828	-0.0793469	0.846844	-0.0605062	0.83248
ENSMUSG00000019889	-0.126937	0.999818	-0.127924	0.982287	-0.0266354	0.999957	0.0107487	0.985823	0.00244115	0.996483	-0.038901	0.915764
ENSMUSG00000019890							0.0565149	0.955611	0.204179	0.788501	0.10137	0.882181
ENSMUSG00000019891	-0.37791	0.999818	0.642324	0.840551	-0.551225	0.999957	-0.168671	0.73451	0.178691	0.676304	-0.654423	0.0191787
ENSMUSG00000019892							0.106715	0.942674	-0.38806	0.717603	-0.416875	0.528672
ENSMUSG00000019894	-0.22405	0.999818	0.638853	0.454844	0.0467798	0.999957	-0.10422	0.82189	0.190207	0.710017	-0.0256132	0.94509
ENSMUSG00000019897	-0.172072	0.999818	0.0275381	0.996168	-0.19548	0.999957	0.112602	0.572952	-0.0465935	0.850046	0.0462003	0.813989
ENSMUSG00000019899	-0.0677483	0.999818	-0.314814	0.989131			-0.195066	0.724596	0.0934928	0.872819	-0.0211348	0.974193
ENSMUSG00000019906	-0.02234	0.999818	-0.221487	0.955676	0.0307207	0.999957	0.0327839	0.944586	-0.298262	0.245785	0.0368253	0.893553
ENSMUSG00000019907	0.115774	0.999818	0.069339	0.99077	0.468749	0.999957	0.0573303	0.816418	-0.196544	0.259242	0.0235156	0.911481
ENSMUSG00000019916	0.403723	0.999818	-0.387574	0.893462	0.217726	0.999957	-0.0262538	0.971462	-0.183539	0.664862	0.156227	0.500968
ENSMUSG00000019917	1.16416	0.999818	-0.746522	0.957755	0.0126778	0.999957	-0.0188699	0.983781	-0.315957	0.577009	0.179411	0.674156
ENSMUSG00000019920	0.874876	0.772432	0.731761	0.797631	0.661436	0.999957	-0.126915	0.818085	0.0772053	0.893868	0.102159	0.75169
ENSMUSG00000019923	0.0222092	0.999818	0.231378	0.94862	0.00195735	0.999957	0.0397536	0.937374	0.216401	0.650011	0.113397	0.523383
ENSMUSG00000019927	-0.0732842	0.999818	-0.217486	0.956426	-0.172179	0.999957	-0.0404575	0.943904	0.208316	0.577793	-0.0324144	0.937031
ENSMUSG00000019929							-0.278318	0.724596	0.0895794	0.885402	-0.142881	0.838268
ENSMUSG00000019935	-1.81483	0.999818	-0.331646	0.97983	-0.855666	0.999957
ENSMUSG00000019936							-0.373489	0.582765	0.468101	0.494884	-0.473226	0.344901
ENSMUSG00000019942	-1.15365	0.999818	-0.0437354	0.998519			-0.333531	0.74964	0.0861447	0.933678	0.126387	0.88402
ENSMUSG00000019943	0.0355401	0.999818	0.184315	0.945983	0.263237	0.999957	-0.0130842	0.958661	0.0323065	0.899785	-0.0282005	0.84158
ENSMUSG00000019944	0.927368	0.999818	-0.626852	0.941151	0.825844	0.999957	-0.4597	0.578909	0.369116	0.598542	0.0144373	0.989062
ENSMUSG00000019945			-0.364839	0.980136
ENSMUSG00000019947	0.295642	0.999818	0.692014	0.734511	0.755667	0.95776	-0.053039	0.892169	0.0871796	0.844361	-0.0508609	0.863211
ENSMUSG00000019948	0.0196724	0.999818	-0.156038	0.9757	0.116188	0.999957	-0.0814316	0.857412	-0.147462	0.77188	-0.0566785	0.870481
ENSMUSG00000019951	0.0913059	0.999818	-0.131701	0.9757	0.0980935	0.999957	-0.0664729	0.816418	0.156395	0.497907	0.0446257	0.855267
ENSMUSG00000019952	-0.784545	0.999818	0.846484	0.890907	-0.619312	0.999957	-0.257907	0.482381	0.0199841	0.972577	-0.177987	0.599322
ENSMUSG00000019960	-0.496996	0.999818	0.337793	0.930202	-0.348407	0.999957	-0.101181	0.846862	0.422529	0.163759	0.345555	0.136344
ENSMUSG00000019961	0.0607676	0.999818	0.00750886	0.999456	0.232651	0.999957	-0.0965259	0.778692	0.126999	0.727243	-0.0657599	0.789144
ENSMUSG00000019966	-0.279824	0.999818	0.342159	0.98045	-0.598863	0.999957	-0.0025017	0.996844	-0.2273	0.624282	-0.0189133	0.963074
ENSMUSG00000019969	-0.113103	0.999818	0.00689007	0.999456	-0.00636377	0.999957	0.000299156	0.999457	-0.194717	0.619605	-0.165128	0.616922
ENSMUSG00000019970	0.470608	0.999818	0.482551	0.880465	-0.217402	0.999957	0.21069	0.774316	0.930982	0.189838	0.424055	0.55266
ENSMUSG00000019971	0.0650874	0.999818	-0.103758	0.984806	0.118268	0.999957	-0.0134581	0.983102	-0.204412	0.575743	-0.0194144	0.959853
ENSMUSG00000019975	-0.386736	0.999818	-0.259381	0.975621	-0.452472	0.999957	-0.0591461	0.89604	-0.142814	0.743304	0.120823	0.61121
ENSMUSG00000019977	0.0628901	0.999818	0.34808	0.840992	0.191536	0.999957	0.0974736	0.778082	0.131999	0.70196	0.0610227	0.841969
ENSMUSG00000019978	-0.0240746	0.999818	0.24575	0.96182	-0.220706	0.999957	-0.142261	0.678163	0.101334	0.743696	-0.0191097	0.940207
ENSMUSG00000019979	-0.454948	0.999818	0.387987	0.97571	-0.0345894	0.999957	-0.173483	0.816453	0.123585	0.867586	-0.123806	0.83411
ENSMUSG00000019982	-0.9082	0.999818	-1.13828	0.926806	-0.789259	0.999957					-0.579906	0.63768
ENSMUSG00000019984	-0.34606	0.999818	0.619292	0.613739	0.253885	0.999957	-0.0674793	0.911671	0.119119	0.794402	-0.104764	0.809446
ENSMUSG00000019986	0.183537	0.999818	0.235637	0.939344	0.18123	0.999957	0.176258	0.562657	-0.238473	0.424478	-0.0697055	0.780734
ENSMUSG00000019987			1.74721	0.780142
ENSMUSG00000019988	0.559264	0.999818	-0.346523	0.9757	-0.850529	0.999957	-0.325774	0.638725	-0.151198	0.847915	-0.135631	0.841773
ENSMUSG00000019989	1.85843	0.999818			0.768172	0.999957
ENSMUSG00000019990	0.0536594	0.999818	0.685399	0.96182	-0.189151	0.999957	0.351176	0.657863	-1.02329	0.108342	0.207555	0.801522
ENSMUSG00000019992							0.463612	0.727009	-0.0622671	0.964198	1.06577	0.214978
ENSMUSG00000019996	-0.00501499	0.999818	0.357838	0.707651	0.189182	0.999957	0.20292	0.472511	-0.0704652	0.853264	0.137656	0.629159
ENSMUSG00000019997	0.883871	0.999818	1.07653	0.681738	-0.813163	0.999957	-0.478807	0.549547	0.594827	0.500949	0.1967	0.666198
ENSMUSG00000019998	-0.143963	0.999818	0.0562677	0.983332	-0.15682	0.999957	-0.0205866	0.946833	0.138243	0.668913	0.116067	0.464875
ENSMUSG00000020000	-0.26783	0.999818	-0.0258243	0.997965	0.298394	0.999957	-0.11174	0.948056	0.432302	0.66826	0.0449741	0.972176
ENSMUSG00000020003	0.0672222	0.999818	-0.1771	0.97569	0.0345853	0.999957	-0.160056	0.810141	0.252962	0.626099	-0.111948	0.78998
ENSMUSG00000020007	-3.72059	0.0465303	4.20439	0.0531456	1.16289	0.999957
ENSMUSG00000020009	0.321103	0.999818	-0.0280085	0.995969	0.284168	0.999957	-0.0115092	0.987547	0.0740328	0.873165	0.13282	0.696979
ENSMUSG00000020014	-3.27765	0.0527446	0.338696	0.980136	-2.8042	0.157401	0.124926	0.89604	0.00641941	0.99574	-0.100141	0.911968
ENSMUSG00000020015	0.0282038	0.999818	0.240787	0.9757	0.0588707	0.999957	-0.0652998	0.885177	0.188392	0.611165	-0.095219	0.743662
ENSMUSG00000020017					-1.3051	0.999957			0.426919	0.758549
ENSMUSG00000020018	0.129136	0.999818	0.208991	0.96182	0.147944	0.999957	0.0172277	0.983781	0.0942263	0.89492	0.110541	0.73224
ENSMUSG00000020019							-0.459123	0.319755	0.103568	0.882103	-0.150429	0.801288
ENSMUSG00000020021	0.0230968	0.999818	-0.0958906	0.989131	-0.143282	0.999957	-0.0897239	0.929467	0.10702	0.891063	-0.116173	0.874687
ENSMUSG00000020022	0.109018	0.999818	-0.11105	0.975621	0.0339087	0.999957	0.378985	0.313675	-0.207807	0.670973	0.258426	0.391019
ENSMUSG00000020023	-0.267812	0.999818	0.570826	0.742822	-0.323031	0.999957	-0.0122502	0.98703	0.294166	0.567268	0.0107939	0.96574
ENSMUSG00000020024	-0.840885	0.999818	-0.276903	0.975621	-0.806512	0.999957	0.166405	0.693611	-0.41337	0.313995	0.137891	0.693904
ENSMUSG00000020027	-0.0998684	0.999818	0.153715	0.9757	-0.0444447	0.999957	-0.162154	0.755144	0.0164215	0.978198	-0.046031	0.929459
ENSMUSG00000020029	0.0740069	0.999818	0.216315	0.963344	0.157981	0.999957	0.00126061	0.997888	-0.0392394	0.899452	0.0118612	0.95922
ENSMUSG00000020032	0.623436	0.999818	-0.111478	0.995869	0.539016	0.999957	0.00724008	0.989355	0.0878595	0.794748	-0.104098	0.659181
ENSMUSG00000020034	-0.0539462	0.999818	-0.0923097	0.978899	-0.274056	0.999957	-0.307272	0.532096	0.224342	0.680751	-0.265786	0.519864
ENSMUSG00000020037	1.12919	0.999818	0.094972	0.997965			-0.0703682	0.892298	-0.0693149	0.899785	-0.307453	0.317887
ENSMUSG00000020038	-0.48428	0.802379	1.46076	0.0443855	-0.22347	0.999957	0.0123184	0.99137	0.50449	0.404469	0.0708884	0.888455
ENSMUSG00000020042	-0.508941	0.999818	0.315439	0.962806	0.101508	0.999957	0.140696	0.644337	-0.103796	0.784226	-0.0856595	0.805724
ENSMUSG00000020044	0.18605	0.999818	0.493986	0.914206	0.000305596	0.999957	-0.0666603	0.895938	0.128496	0.771957	-0.157818	0.57502
ENSMUSG00000020048	0.0968641	0.999818	0.0752981	0.983446	0.412614	0.999957	0.056887	0.865905	-0.176201	0.197375	0.186394	0.393287
ENSMUSG00000020052	-1.39496	0.999818	0.454023	0.973721	-0.83449	0.999957	0.0265808	0.983678	-0.106057	0.901599	0.36229	0.508712
ENSMUSG00000020053	0.0836961	0.999818	-0.163509	0.975631	0.0813556	0.999957	-0.244089	0.6225	0.155431	0.773404	0.113323	0.751799
ENSMUSG00000020056	0.0179913	0.999818	-0.154633	0.983921	-0.372964	0.999957	-0.0743944	0.915272	-0.225549	0.723573	0.095748	0.72497
ENSMUSG00000020057							-0.46123	0.494452	0.29745	0.738582	0.224121	0.643474
ENSMUSG00000020059	0.189946	0.999818	-0.754039	0.96182			-0.0225028	0.992104	0.902951	0.294639	-0.277572	0.800137
ENSMUSG00000020061							-0.736626	0.443796	-0.113342	0.933678	-0.29251	0.732417
ENSMUSG00000020062	-0.904268	0.988119	0.368921	0.96182	-0.806948	0.999957
ENSMUSG00000020063	-0.163556	0.999818	-0.0285162	0.997965	0.0303476	0.999957	0.0281951	0.96428	0.224682	0.592438	0.163206	0.632884
ENSMUSG00000020064	0.169844	0.999818	0.163204	0.978899	0.141285	0.999957	-0.261507	0.317039	-0.0873557	0.818372	-0.0585154	0.841773
[truncated: 18,187 more rows]

## Sheet: RGC_OHT
GeneID	logFC	FDR
ENSMUSG00000094344	4.69869	4.53e-05
ENSMUSG00000059751	5.87152	9.95e-05
ENSMUSG00000042353	-5.66452	0.000259679
ENSMUSG00000068151	-4.30112	0.000578108
ENSMUSG00000065126	-5.88315	0.00070185
ENSMUSG00000080888	5.56359	0.00116377
ENSMUSG00000083813	5.15754	0.00138399
ENSMUSG00000000037	-5.59805	0.00183215
ENSMUSG00000045318	4.86008	0.001939
ENSMUSG00000104179	-4.97078	0.00217304
ENSMUSG00000098905	-5.78434	0.00273274
ENSMUSG00000092193	5.59404	0.00337593
ENSMUSG00000054582	-4.73808	0.00337593
ENSMUSG00000104052	-5.60504	0.00390725
ENSMUSG00000086483	-5.77805	0.00390725
ENSMUSG00000039115	-5.38807	0.00390725
ENSMUSG00000086916	5.15382	0.00396716
ENSMUSG00000026126	-4.42351	0.00648964
ENSMUSG00000096385	-8.26092	0.00839073
ENSMUSG00000059003	5.56332	0.00949561
ENSMUSG00000055538	-5.27858	0.00962248
ENSMUSG00000075015	-4.80559	0.0112389
ENSMUSG00000026807	5.55295	0.0112389
ENSMUSG00000100593	5.88354	0.0112389
ENSMUSG00000028197	-3.9147	0.0112389
ENSMUSG00000085466	4.36886	0.0112389
ENSMUSG00000063535	3.37409	0.0112389
ENSMUSG00000097386	-5.84448	0.0112389
ENSMUSG00000025017	-5.00433	0.0117488
ENSMUSG00000053175	-4.74775	0.0117488
ENSMUSG00000047773	4.22566	0.0117488
ENSMUSG00000097947	-5.38994	0.0117488
ENSMUSG00000063001	-4.15685	0.0117488
ENSMUSG00000089709	4.4564	0.0117488
ENSMUSG00000029797	-4.19362	0.0124234
ENSMUSG00000096201	-6.25908	0.0128695
ENSMUSG00000075014	-4.55834	0.0128695
ENSMUSG00000083974	5.54364	0.0128695
ENSMUSG00000101722	-5.06111	0.0128695
ENSMUSG00000024300	-5.35111	0.0128695
ENSMUSG00000029414	-5.39089	0.0128929
ENSMUSG00000060166	-1.91855	0.0128929
ENSMUSG00000015085	5.99157	0.0128929
ENSMUSG00000097312	-6.39521	0.0144924
ENSMUSG00000097296	-5.04226	0.0145993
ENSMUSG00000033063	5.13663	0.0159828
ENSMUSG00000043850	3.81601	0.0175681
ENSMUSG00000083798	4.34215	0.0175681
ENSMUSG00000098640	-4.94738	0.0176087
ENSMUSG00000095547	-7.35327	0.0176087
ENSMUSG00000103662	-4.38682	0.0176087
ENSMUSG00000086837	-4.73206	0.0176087
ENSMUSG00000084869	4.56314	0.0176087
ENSMUSG00000059498	-5.10556	0.0176087
ENSMUSG00000066090	-4.83777	0.0176087
ENSMUSG00000042284	-5.12539	0.0176087
ENSMUSG00000041633	3.9327	0.0176087
ENSMUSG00000021223	-4.82832	0.0176087
ENSMUSG00000046523	4.87101	0.0176558
ENSMUSG00000094249	-4.92026	0.0176558
ENSMUSG00000028976	-4.45878	0.0176558
ENSMUSG00000085204	-4.80931	0.0176558
ENSMUSG00000098169	-5.45971	0.0176558
ENSMUSG00000022090	-4.89643	0.0176558
ENSMUSG00000035431	-4.87065	0.0176558
ENSMUSG00000084930	-4.6457	0.0176558
ENSMUSG00000081851	-5.87084	0.0176558
ENSMUSG00000104299	5.20821	0.0176558
ENSMUSG00000083014	5.09549	0.0176558
ENSMUSG00000081136	-4.49283	0.0176558
ENSMUSG00000047534	-4.48773	0.0180065
ENSMUSG00000074847	-4.98902	0.0180065
ENSMUSG00000021835	4.91112	0.0180065
ENSMUSG00000097321	5.20557	0.0181738
ENSMUSG00000032492	-4.62777	0.0181757
ENSMUSG00000100475	-4.90474	0.0186811
ENSMUSG00000056771	4.60726	0.0186811
ENSMUSG00000069439	4.76379	0.0186811
ENSMUSG00000044149	-1.17999	0.0186811
ENSMUSG00000082920	4.56514	0.0186811
ENSMUSG00000049625	-4.6592	0.0186811
ENSMUSG00000099423	-4.4606	0.0186811
ENSMUSG00000028191	1.26656	0.0196336
ENSMUSG00000035551	-4.28085	0.0196336
ENSMUSG00000032089	5.56642	0.0200234
ENSMUSG00000032985	-3.74746	0.0205675
ENSMUSG00000092269	-5.55228	0.0211673
ENSMUSG00000085782	4.42527	0.0211673
ENSMUSG00000102967	-5.5245	0.0212604
ENSMUSG00000039313	-4.66152	0.0212604
ENSMUSG00000074500	-4.38541	0.021736
ENSMUSG00000027297	-4.39667	0.021736
ENSMUSG00000085586	4.41578	0.0218497
ENSMUSG00000102443	-5.55664	0.0218497
ENSMUSG00000087475	4.47169	0.0218497
ENSMUSG00000095280	-4.54494	0.0218497
ENSMUSG00000103408	4.01784	0.022279
ENSMUSG00000038535	-1.13519	0.0223202
ENSMUSG00000081421	-4.4978	0.0223202
ENSMUSG00000006345	-4.43005	0.0223202
ENSMUSG00000098165	-5.63433	0.0223202
ENSMUSG00000054006	4.05222	0.0223202
ENSMUSG00000086873	-4.14634	0.0223202
ENSMUSG00000020573	-4.25024	0.0223202
ENSMUSG00000092375	2.81363	0.0223202
ENSMUSG00000097113	-4.21655	0.0223481
ENSMUSG00000046794	5.24793	0.0235011
ENSMUSG00000096736	-5.65048	0.0235517
ENSMUSG00000103358	-4.9605	0.0235517
ENSMUSG00000082163	4.78956	0.0235517
ENSMUSG00000094962	-4.27817	0.0235517
ENSMUSG00000095186	-5.37848	0.0236212
ENSMUSG00000083116	4.13656	0.0236212
ENSMUSG00000017146	-4.26551	0.0236212
ENSMUSG00000032942	-4.23235	0.0236212
ENSMUSG00000090561	-4.58521	0.023997
ENSMUSG00000085238	4.46458	0.023997
ENSMUSG00000097372	-3.96703	0.0241717
ENSMUSG00000085583	5.21858	0.0241717
ENSMUSG00000020974	-4.6964	0.0249001
ENSMUSG00000085578	4.07784	0.0249001
ENSMUSG00000103636	-4.68686	0.0249001
ENSMUSG00000103494	-4.7663	0.0250662
ENSMUSG00000091269	-4.39648	0.0250662
ENSMUSG00000102380	-5.23987	0.0251032
ENSMUSG00000042351	5.02099	0.0251032
ENSMUSG00000097081	-3.35277	0.0253099
ENSMUSG00000095891	-4.74577	0.0253752
ENSMUSG00000097261	-4.81716	0.0255618
ENSMUSG00000098039	-4.37002	0.0259653
ENSMUSG00000032999	-4.7194	0.0261382
ENSMUSG00000082234	-4.67788	0.0261382
ENSMUSG00000035429	-4.5414	0.0261382
ENSMUSG00000099913	-4.53925	0.0261382
ENSMUSG00000087293	-4.48268	0.0262008
ENSMUSG00000086915	-4.7872	0.0262966
ENSMUSG00000100009	-4.86353	0.0265543
ENSMUSG00000091237	-4.91313	0.0266054
ENSMUSG00000084564	-5.16115	0.0266297
ENSMUSG00000050141	-4.49433	0.0266297
ENSMUSG00000092392	-4.5226	0.0266297
ENSMUSG00000051627	-4.30981	0.0266297
ENSMUSG00000071192	-4.29371	0.0267758
ENSMUSG00000102533	-4.63292	0.0279644
ENSMUSG00000016493	-4.92895	0.0279644
ENSMUSG00000093989	-4.3421	0.0279829
ENSMUSG00000090406	-4.41679	0.0279829
ENSMUSG00000097989	-2.92827	0.0279829
ENSMUSG00000085950	-5.14978	0.0279829
ENSMUSG00000041301	-4.66619	0.0284301
ENSMUSG00000081684	-2.68698	0.0284301
ENSMUSG00000097902	-4.66394	0.0284301
ENSMUSG00000103883	-4.61762	0.0284548
ENSMUSG00000078134	-2.22357	0.0286984
ENSMUSG00000037580	-4.19292	0.0289278
ENSMUSG00000075524	4.17172	0.0290132
ENSMUSG00000068154	-4.63942	0.0290394
ENSMUSG00000049649	-4.19697	0.029148
ENSMUSG00000029204	-4.26553	0.029148
ENSMUSG00000056162	-4.49144	0.0291661
ENSMUSG00000082901	4.75055	0.0293284
ENSMUSG00000068373	-3.49362	0.0293583
ENSMUSG00000032744	-4.32402	0.0293583
ENSMUSG00000103995	-4.39615	0.0293583
ENSMUSG00000085961	-4.45212	0.0293583
ENSMUSG00000023232	-4.32761	0.030061
ENSMUSG00000091996	-4.37274	0.030061
ENSMUSG00000031756	4.56633	0.0301691
ENSMUSG00000104432	4.8927	0.0301691
ENSMUSG00000026622	-4.10807	0.0301695
ENSMUSG00000102166	-4.58705	0.030422
ENSMUSG00000085755	-4.56214	0.031085
ENSMUSG00000087364	-4.59075	0.0312257
ENSMUSG00000100860	4.77827	0.0328333
ENSMUSG00000097462	-3.95269	0.0328333
ENSMUSG00000096727	4.70558	0.0328333
ENSMUSG00000020961	3.53066	0.0329629
ENSMUSG00000022383	-4.24272	0.0329629
ENSMUSG00000096279	-4.15282	0.032986
ENSMUSG00000064231	4.45711	0.032986
ENSMUSG00000074647	4.26017	0.0334294
ENSMUSG00000097774	-4.01628	0.0337598
ENSMUSG00000050936	3.59589	0.0337598
ENSMUSG00000049123	-4.48347	0.0337598
ENSMUSG00000099684	-4.51175	0.0337598
ENSMUSG00000101803	-4.40745	0.0338547
ENSMUSG00000050150	-4.4047	0.0338843
ENSMUSG00000004895	-2.27766	0.0338843
ENSMUSG00000031880	4.14	0.0339248
ENSMUSG00000021139	-3.88174	0.0339248
ENSMUSG00000073658	-6.68446	0.0339248
ENSMUSG00000022622	4.17609	0.0339248
ENSMUSG00000078234	-5.43719	0.0339403
ENSMUSG00000090235	3.71547	0.0340808
ENSMUSG00000043659	-5.39628	0.0342412
ENSMUSG00000059588	-4.39121	0.0349364
ENSMUSG00000074292	-5.25792	0.0349516
ENSMUSG00000083915	4.56788	0.0349516
ENSMUSG00000082193	-4.44192	0.0352191
ENSMUSG00000096549	-4.01185	0.0352191
ENSMUSG00000082609	3.85475	0.0357254
ENSMUSG00000027939	-4.13443	0.0357254
ENSMUSG00000066258	3.56301	0.0357513
ENSMUSG00000085085	-4.02486	0.0361762
ENSMUSG00000104107	-3.81229	0.0362178
ENSMUSG00000045075	-4.24366	0.0373147
ENSMUSG00000102662	-4.15757	0.0378263
ENSMUSG00000050107	-3.76854	0.0378263
ENSMUSG00000052549	5.46289	0.0379034
ENSMUSG00000022803	-3.81742	0.0379113
ENSMUSG00000091383	4.21987	0.0382363
ENSMUSG00000028464	4.49752	0.0382732
ENSMUSG00000086103	4.07413	0.0383891
ENSMUSG00000035576	-3.34933	0.0390385
ENSMUSG00000041052	-4.20442	0.0390385
ENSMUSG00000033854	4.25999	0.0390385
ENSMUSG00000100680	-5.15604	0.0391121
ENSMUSG00000044139	-3.83385	0.0393566
ENSMUSG00000084541	-3.88093	0.0395069
ENSMUSG00000060860	3.47162	0.0395069
ENSMUSG00000056973	-4.96824	0.0401588
ENSMUSG00000086150	4.39225	0.0401588
ENSMUSG00000034205	3.32116	0.0401588
ENSMUSG00000063415	-3.74996	0.0401588
ENSMUSG00000086199	-4.92552	0.0401588
ENSMUSG00000085135	-3.89226	0.0401588
ENSMUSG00000063656	4.1991	0.0401588
ENSMUSG00000045813	3.98664	0.0401588
ENSMUSG00000043065	2.301	0.0401999
ENSMUSG00000039985	4.01571	0.040261
ENSMUSG00000084223	4.66049	0.0417273
ENSMUSG00000104476	-4.83705	0.041932
ENSMUSG00000037621	-4.83673	0.041932
ENSMUSG00000103744	-4.81908	0.042222
ENSMUSG00000084038	-3.74815	0.042222
ENSMUSG00000079681	-3.88819	0.042222
ENSMUSG00000092323	-3.84012	0.0423994
ENSMUSG00000101505	-4.99247	0.0426193
ENSMUSG00000074412	-4.13809	0.0428291
ENSMUSG00000100702	-3.6462	0.0429129
ENSMUSG00000103373	-3.78133	0.0429669
ENSMUSG00000087633	-4.63605	0.0431048
ENSMUSG00000088712	-4.71345	0.0431048
ENSMUSG00000085421	-4.73762	0.0431048
ENSMUSG00000097749	5.0664	0.0431048
ENSMUSG00000060034	-3.90083	0.0431048
ENSMUSG00000041482	-4.66958	0.0433365
ENSMUSG00000066620	-3.74245	0.0435397
ENSMUSG00000087121	-3.68617	0.0435397
ENSMUSG00000029135	-3.14662	0.0435397
ENSMUSG00000096157	3.91765	0.0435397
ENSMUSG00000049929	-4.51058	0.0435397
ENSMUSG00000031258	-3.96509	0.0435397
ENSMUSG00000053684	-4.94745	0.0435397
ENSMUSG00000103329	-4.69824	0.0435397
ENSMUSG00000045915	-4.63478	0.0435397
ENSMUSG00000104280	-4.50531	0.0435397
ENSMUSG00000035963	-4.71605	0.0435397
ENSMUSG00000067276	-3.86277	0.0435397
ENSMUSG00000057143	-3.81175	0.0435397
ENSMUSG00000024734	5.02357	0.0435397
ENSMUSG00000098979	-4.6959	0.0443771
ENSMUSG00000102423	-4.23979	0.0443771
ENSMUSG00000027938	4.06691	0.0443771
ENSMUSG00000041669	4.98496	0.0443771
ENSMUSG00000086555	-3.18791	0.0443771
ENSMUSG00000015314	-4.43698	0.0443771
ENSMUSG00000013611	4.01034	0.0448751
ENSMUSG00000038725	-4.55317	0.0448751
ENSMUSG00000054951	3.88347	0.0448751
ENSMUSG00000097800	-4.40491	0.0450697
ENSMUSG00000008730	1.48631	0.0450697
ENSMUSG00000024349	-3.89629	0.0450697
ENSMUSG00000085870	-4.49925	0.0450697
ENSMUSG00000086468	-4.51566	0.0450697
ENSMUSG00000074199	-4.38179	0.0452942
ENSMUSG00000025877	-3.68316	0.0452942
ENSMUSG00000032384	0.852098	0.0452942
ENSMUSG00000087030	-4.19521	0.0452942
ENSMUSG00000031994	-4.48779	0.0452942
ENSMUSG00000048126	-4.49939	0.0452942
ENSMUSG00000079017	4.61227	0.0452942
ENSMUSG00000086032	-4.22176	0.0452942
ENSMUSG00000037337	-4.35205	0.0452942
ENSMUSG00000069476	-4.43069	0.0453615
ENSMUSG00000104010	3.87422	0.0453615
ENSMUSG00000068794	4.69768	0.0453615
ENSMUSG00000053395	4.30621	0.0453615
ENSMUSG00000050876	-4.41292	0.0453615
ENSMUSG00000100255	-4.43334	0.0453615
ENSMUSG00000084851	4.49397	0.0458864
ENSMUSG00000036526	3.60157	0.0461461
ENSMUSG00000051314	-4.28423	0.0461568
ENSMUSG00000004296	-4.3141	0.0461568
ENSMUSG00000073402	-2.34809	0.0461568
ENSMUSG00000084221	3.5202	0.0461568
ENSMUSG00000087036	4.61286	0.046257
ENSMUSG00000042425	-4.13209	0.046257
ENSMUSG00000010021	-3.41961	0.046257
ENSMUSG00000097007	-4.36953	0.0463292
ENSMUSG00000091378	3.76743	0.0463292
ENSMUSG00000078154	4.56921	0.0463292
ENSMUSG00000086965	4.62903	0.0463292
ENSMUSG00000027859	-3.63156	0.0463292
ENSMUSG00000018654	-4.3485	0.0463292
ENSMUSG00000065999	-4.38686	0.0463292
ENSMUSG00000101731	-4.1892	0.0463292
ENSMUSG00000091594	-4.3498	0.0463292
ENSMUSG00000033016	-4.2972	0.0463292
ENSMUSG00000097174	-4.07386	0.0463292
ENSMUSG00000087063	-3.50212	0.0463292
ENSMUSG00000029123	2.07258	0.0463292
ENSMUSG00000087473	4.53668	0.0463292
ENSMUSG00000041440	-3.26028	0.0463292
ENSMUSG00000050808	-4.31928	0.0463292
ENSMUSG00000020007	-3.72059	0.0465303
ENSMUSG00000074934	-3.42273	0.0465303
ENSMUSG00000044456	4.84759	0.0465303
ENSMUSG00000053687	-3.23757	0.0465303
ENSMUSG00000095343	-4.32585	0.0465303
ENSMUSG00000063060	-4.28844	0.0465303
ENSMUSG00000084785	-4.27858	0.0465303
ENSMUSG00000024910	-4.16268	0.0466044
ENSMUSG00000079554	-4.26052	0.0466044
ENSMUSG00000082929	-4.11451	0.0466044
ENSMUSG00000015401	-4.0141	0.0470292
ENSMUSG00000072720	-4.23474	0.0470292
ENSMUSG00000031189	-4.1965	0.0470516
ENSMUSG00000084992	-4.11246	0.0470819
ENSMUSG00000024402	-4.23194	0.0470819
ENSMUSG00000094410	-4.13285	0.0470819
ENSMUSG00000009654	-3.66401	0.0470819
ENSMUSG00000067780	-4.19637	0.0473351
ENSMUSG00000073489	-3.95769	0.0476839
ENSMUSG00000080748	4.27589	0.0478845
ENSMUSG00000021260	4.45638	0.0483106
ENSMUSG00000098138	-1.8951	0.0491591
ENSMUSG00000054932	-4.14294	0.0497178
ENSMUSG00000040710	4.2118	0.0497178
ENSMUSG00000067297	4.48725	0.0497178
ENSMUSG00000071671	-4.23312	0.0497178
ENSMUSG00000081496	-4.01501	0.0497178
ENSMUSG00000087541	4.28274	0.0498752
ENSMUSG00000027824	4.24067	0.0498752
ENSMUSG00000080726	4.4188	0.0498752
ENSMUSG00000097667	-4.19558	0.0498752
ENSMUSG00000084050	-4.00529	0.0498752
ENSMUSG00000042228	3.56525	0.0498752
ENSMUSG00000086306	3.61063	0.0498752
ENSMUSG00000025176	-4.60404	0.0498752
ENSMUSG00000103062	-3.99803	0.0498752
ENSMUSG00000097166	-3.90558	0.0498752
ENSMUSG00000026834	-4.18438	0.0498752
ENSMUSG00000084884	4.20204	0.0498752
ENSMUSG00000097912	-3.874	0.0498752
ENSMUSG00000030849	4.20039	0.0498752
ENSMUSG00000073000	4.19236	0.0498752
ENSMUSG00000074575	-4.01737	0.0499398
ENSMUSG00000104240	3.57986	0.0500028
ENSMUSG00000056612	4.24561	0.0500028
ENSMUSG00000065469	4.30617	0.0500028
ENSMUSG00000090753	-3.49051	0.0505952
ENSMUSG00000031325	4.2615	0.0506986
ENSMUSG00000018581	3.48435	0.0507266
ENSMUSG00000062464	4.3174	0.0507266
ENSMUSG00000000125	4.27992	0.0507639
ENSMUSG00000044021	-4.12194	0.0507855
ENSMUSG00000028635	3.85703	0.0507855
ENSMUSG00000022243	4.3701	0.0507855
ENSMUSG00000027699	-3.86032	0.0507855
ENSMUSG00000101586	3.07103	0.0507855
ENSMUSG00000065874	-4.05232	0.0507855
ENSMUSG00000102874	-4.06541	0.0507855
ENSMUSG00000071714	-3.93116	0.0507855
ENSMUSG00000073492	-3.98662	0.0507855
ENSMUSG00000092577	4.17665	0.0507855
ENSMUSG00000032085	4.26117	0.0507855
ENSMUSG00000104034	-3.86106	0.0507855
ENSMUSG00000057762	4.10022	0.0507855
ENSMUSG00000097738	-3.74988	0.0507855
ENSMUSG00000042895	4.17943	0.0507855
ENSMUSG00000073514	-4.0586	0.0507855
ENSMUSG00000087286	3.09398	0.0507855
ENSMUSG00000032246	4.10389	0.0507855
ENSMUSG00000074232	-3.96871	0.0508175
ENSMUSG00000050035	4.29864	0.0511654
ENSMUSG00000026062	3.90803	0.0512718
ENSMUSG00000095419	-2.97441	0.0513064
ENSMUSG00000002791	4.11173	0.0518388
ENSMUSG00000022504	-3.74346	0.0519605
ENSMUSG00000040133	-1.31745	0.0519605
ENSMUSG00000056071	-3.98106	0.052212
ENSMUSG00000039616	-3.89271	0.052212
ENSMUSG00000072688	4.03223	0.052212
ENSMUSG00000080880	-3.62002	0.0522702
ENSMUSG00000081083	3.96092	0.0522702
ENSMUSG00000039462	-3.84753	0.0522702
ENSMUSG00000102483	-3.85489	0.0522702
ENSMUSG00000023984	-4.15206	0.0522702
ENSMUSG00000102232	-3.76932	0.0525109
ENSMUSG00000029710	-3.9815	0.0525109
ENSMUSG00000081233	-3.90393	0.0525109
ENSMUSG00000020014	-3.27765	0.0527446
ENSMUSG00000075225	-3.86877	0.0527446
ENSMUSG00000030867	-4.29187	0.0529995
ENSMUSG00000002076	-3.66365	0.0529995
ENSMUSG00000102403	4.09851	0.0530081
ENSMUSG00000085428	-3.84582	0.0537171
ENSMUSG00000071083	3.77141	0.0541674
ENSMUSG00000064366	-3.87256	0.0544699
ENSMUSG00000002699	4.04734	0.0545039
ENSMUSG00000083431	3.49933	0.0546995
ENSMUSG00000039496	-3.79242	0.0546995
ENSMUSG00000016496	-2.75781	0.0546995
ENSMUSG00000017309	-3.76539	0.0547204
ENSMUSG00000054418	-3.63172	0.0547204
ENSMUSG00000081156	-3.56709	0.0549348
ENSMUSG00000049598	-3.76837	0.0549786
ENSMUSG00000032281	3.7308	0.0549786
ENSMUSG00000104149	4.01479	0.0551059
ENSMUSG00000039315	3.93088	0.0551746
ENSMUSG00000039977	3.99068	0.0551746
ENSMUSG00000053977	-3.75595	0.055294
ENSMUSG00000102009	3.71827	0.055294
ENSMUSG00000093256	-3.5988	0.0556512
ENSMUSG00000081773	-3.0958	0.0556512
ENSMUSG00000093119	3.87273	0.0560225
ENSMUSG00000049799	-3.64806	0.0570989
ENSMUSG00000092592	-4.01554	0.0571073
ENSMUSG00000087198	-3.75431	0.057287
ENSMUSG00000083764	2.7418	0.057287
ENSMUSG00000019763	0.773981	0.057287
ENSMUSG00000032948	-3.73395	0.057287
ENSMUSG00000083674	-2.51143	0.057287
ENSMUSG00000056912	-3.72491	0.057287
ENSMUSG00000087008	3.89723	0.057287
ENSMUSG00000021965	3.21062	0.057287
ENSMUSG00000082171	-3.61145	0.057287
ENSMUSG00000035296	-3.73131	0.057287
ENSMUSG00000064792	3.86285	0.057287
ENSMUSG00000101514	-3.64016	0.057287
ENSMUSG00000020846	3.56547	0.057287
ENSMUSG00000036959	-2.89005	0.057287
ENSMUSG00000067144	-3.62153	0.0574032
ENSMUSG00000009114	3.05175	0.0574032
ENSMUSG00000081285	-2.54481	0.0582249
ENSMUSG00000032056	-3.62652	0.0582287
ENSMUSG00000011154	-3.5919	0.0587044
ENSMUSG00000102770	-3.97398	0.0589958
ENSMUSG00000026697	-3.71122	0.0596537
ENSMUSG00000103419	-3.46496	0.0599213
ENSMUSG00000022262	-3.67271	0.0602467
ENSMUSG00000092887	3.81516	0.0603895
ENSMUSG00000090099	-3.65978	0.0607885
ENSMUSG00000091277	-3.44839	0.0607885
ENSMUSG00000086474	3.86622	0.0607885
ENSMUSG00000053228	3.80145	0.0611559
ENSMUSG00000007122	-2.88541	0.0611559
ENSMUSG00000097434	3.76265	0.0612997
ENSMUSG00000079235	-3.41022	0.0612997
ENSMUSG00000103828	-3.36795	0.0614519
ENSMUSG00000015947	-3.67642	0.0618219
ENSMUSG00000030897	-3.50495	0.0622546
ENSMUSG00000026237	3.7666	0.0623065
ENSMUSG00000085143	3.67582	0.0626737
ENSMUSG00000045802	3.77407	0.0626916
ENSMUSG00000102844	-3.68973	0.0628633
ENSMUSG00000054457	3.13905	0.0628633
ENSMUSG00000040102	1.64764	0.063568
ENSMUSG00000070443	-3.23375	0.0652247
ENSMUSG00000103940	-3.17392	0.0657875
ENSMUSG00000103945	3.54908	0.0658189
ENSMUSG00000037727	3.61974	0.0659365
ENSMUSG00000095332	3.60672	0.0659913
ENSMUSG00000021798	-3.07948	0.0660736
ENSMUSG00000015340	3.62629	0.0666829
ENSMUSG00000064967	3.53395	0.068223
ENSMUSG00000087685	3.7668	0.068223
ENSMUSG00000037206	-3.34162	0.068737
ENSMUSG00000073821	3.62663	0.069927
ENSMUSG00000102762	3.58615	0.0705041
ENSMUSG00000085501	-3.53729	0.0710972
ENSMUSG00000038037	-3.79132	0.0710972
ENSMUSG00000097473	-3.26661	0.0718458
ENSMUSG00000098889	-3.15419	0.0721259
ENSMUSG00000065907	3.55038	0.0721259
ENSMUSG00000040706	3.69221	0.0721259
ENSMUSG00000096712	-3.4406	0.0721259
ENSMUSG00000100755	-3.32159	0.0729801
ENSMUSG00000079834	3.69881	0.0732847
ENSMUSG00000028480	-3.27224	0.0732847
ENSMUSG00000025270	-3.70923	0.0738355
ENSMUSG00000060566	3.63118	0.0738402
ENSMUSG00000102419	-4.49498	0.0748451
ENSMUSG00000082179	2.96481	0.0750091
ENSMUSG00000051278	-2.44828	0.0750091
ENSMUSG00000084809	3.45248	0.0771962
ENSMUSG00000043448	3.23874	0.0776738
ENSMUSG00000028690	-0.799415	0.0776738
ENSMUSG00000078772	-3.6712	0.0776738
ENSMUSG00000025431	3.57255	0.0776738
ENSMUSG00000093826	-3.02628	0.0782462
ENSMUSG00000022575	3.67182	0.0822704
ENSMUSG00000080877	3.35647	0.0833072
ENSMUSG00000082524	-3.26004	0.0833072
ENSMUSG00000025963	3.40556	0.0837767
ENSMUSG00000048603	-1.50522	0.0852826
ENSMUSG00000045679	3.5711	0.0854244
ENSMUSG00000102142	4.34578	0.0854709
ENSMUSG00000097616	-4.199	0.0856325
ENSMUSG00000101964	3.54447	0.0857151
ENSMUSG00000021207	3.62114	0.0865647
ENSMUSG00000103094	-3.43624	0.0889741
ENSMUSG00000053070	-2.51566	0.0889741
ENSMUSG00000099998	-3.71377	0.0898137
ENSMUSG00000083332	3.24044	0.09103
ENSMUSG00000097842	-2.7166	0.09103
ENSMUSG00000082815	2.72638	0.0921429
ENSMUSG00000093383	-3.37779	0.094436
ENSMUSG00000087056	-3.34815	0.0948754
ENSMUSG00000103445	-3.55735	0.0955869
ENSMUSG00000103151	-4.26863	0.0982008
ENSMUSG00000074817	-3.0681	0.0984562
ENSMUSG00000080895	-3.15775	0.0988122
ENSMUSG00000030510	-4.16821	0.0988122
ENSMUSG00000050473	-2.74295	0.101655
ENSMUSG00000037708	3.54473	0.101689
ENSMUSG00000028794	3.05836	0.103267
ENSMUSG00000102758	3.06788	0.103267
ENSMUSG00000025776	4.14802	0.103267
ENSMUSG00000103032	3.00972	0.103669
ENSMUSG00000021611	-4.2362	0.104464
ENSMUSG00000036528	-3.22692	0.105268
ENSMUSG00000054622	3.62172	0.107506
ENSMUSG00000102305	-3.47701	0.107506
ENSMUSG00000000085	-0.691253	0.107666
ENSMUSG00000066175	1.10328	0.107959
ENSMUSG00000055480	2.884	0.110615
ENSMUSG00000085629	3.13154	0.112705
ENSMUSG00000054426	1.16665	0.115655
ENSMUSG00000033282	1.94669	0.115655
ENSMUSG00000016194	-3.25542	0.115746
ENSMUSG00000063506	-2.65176	0.117433
ENSMUSG00000080902	1.3155	0.117818
ENSMUSG00000030838	3.70347	0.118972
ENSMUSG00000089909	-3.21778	0.119325
ENSMUSG00000001281	-2.61744	0.119908
ENSMUSG00000063314	3.12208	0.119908
ENSMUSG00000050164	-3.27375	0.12131
ENSMUSG00000101729	-3.46705	0.121841
ENSMUSG00000026527	0.777057	0.122127
ENSMUSG00000049460	-3.26635	0.122917
ENSMUSG00000071750	-3.24062	0.126074
ENSMUSG00000029386	-1.31305	0.126074
ENSMUSG00000048458	0.792325	0.126151
ENSMUSG00000052305	-3.00327	0.126679
ENSMUSG00000047443	-3.78318	0.127098
ENSMUSG00000081389	2.84859	0.127343
ENSMUSG00000074178	-3.94118	0.127343
ENSMUSG00000049532	-0.722394	0.128458
ENSMUSG00000048285	2.33649	0.129175
ENSMUSG00000082396	-2.95588	0.129175
ENSMUSG00000096789	3.98868	0.129452
ENSMUSG00000097285	2.87621	0.133634
ENSMUSG00000029596	-2.87034	0.13477
ENSMUSG00000086594	-3.63867	0.136703
ENSMUSG00000027412	3.57448	0.13769
ENSMUSG00000086630	3.45332	0.138427
ENSMUSG00000103881	-3.25871	0.138741
ENSMUSG00000036292	3.15036	0.138741
ENSMUSG00000085239	-3.13365	0.138884
ENSMUSG00000030125	2.96552	0.141057
ENSMUSG00000069805	-3.01479	0.141225
ENSMUSG00000016510	0.826343	0.143177
ENSMUSG00000095385	-3.0781	0.143228
ENSMUSG00000081309	-3.14592	0.143228
ENSMUSG00000037990	-1.34352	0.143228
ENSMUSG00000085434	3.92319	0.143917
ENSMUSG00000058093	-1.6265	0.144209
ENSMUSG00000097591	-2.66716	0.144543
ENSMUSG00000103903	-3.07578	0.145424
ENSMUSG00000030737	-2.34672	0.145424
ENSMUSG00000017652	3.24535	0.145613
ENSMUSG00000024491	1.01956	0.148045
ENSMUSG00000097240	-2.91589	0.148045
ENSMUSG00000024431	1.02744	0.148045
ENSMUSG00000005611	2.84842	0.148045
ENSMUSG00000035095	3.70443	0.151899
ENSMUSG00000098713	-3.30474	0.156552
ENSMUSG00000081789	2.41353	0.15722
ENSMUSG00000100813	-2.88411	0.158924
ENSMUSG00000074108	-3.18135	0.159793
ENSMUSG00000079363	-3.63346	0.160327
ENSMUSG00000048489	3.16474	0.160327
ENSMUSG00000026564	-3.43382	0.160327
ENSMUSG00000078972	-3.45903	0.160414
ENSMUSG00000085946	3.06843	0.160414
ENSMUSG00000080303	-3.09021	0.160885
ENSMUSG00000102268	-3.44651	0.16184
ENSMUSG00000039000	0.853008	0.162409
ENSMUSG00000032845	-3.04611	0.162409
ENSMUSG00000102344	-3.45782	0.162409
ENSMUSG00000038534	-1.23146	0.163866
ENSMUSG00000032841	-3.02107	0.165117
ENSMUSG00000096768	1.68169	0.166171
ENSMUSG00000045083	-1.00678	0.166171
ENSMUSG00000087455	-2.66838	0.166171
ENSMUSG00000060509	2.88335	0.166171
ENSMUSG00000046805	4.16907	0.166295
ENSMUSG00000021990	-2.42905	0.166525
ENSMUSG00000036863	2.70901	0.166525
ENSMUSG00000027520	2.05715	0.166792
ENSMUSG00000087515	1.89982	0.166984
ENSMUSG00000033967	-3.1352	0.166984
ENSMUSG00000074001	-2.90357	0.16856
ENSMUSG00000098221	-4.03469	0.16856
ENSMUSG00000082532	-3.2542	0.16856
ENSMUSG00000034471	2.44767	0.170723
ENSMUSG00000014686	2.93784	0.178284
ENSMUSG00000040121	3.50967	0.178608
ENSMUSG00000020122	-2.58965	0.179923
ENSMUSG00000098003	-3.15072	0.179923
ENSMUSG00000091523	-3.57846	0.180076
ENSMUSG00000055150	1.68352	0.180076
ENSMUSG00000102776	2.91778	0.180362
ENSMUSG00000097669	-2.8709	0.180928
ENSMUSG00000002104	-3.39986	0.186816
ENSMUSG00000081151	-2.94681	0.188049
ENSMUSG00000082431	1.30341	0.190105
ENSMUSG00000097045	-3.13979	0.192318
ENSMUSG00000074793	-2.1137	0.192783
ENSMUSG00000005672	-1.97768	0.194043
ENSMUSG00000002324	-1.85945	0.194077
ENSMUSG00000044548	3.20712	0.194296
ENSMUSG00000046982	0.780465	0.19461
ENSMUSG00000020914	-3.15784	0.198806
ENSMUSG00000020542	-2.85053	0.198806
ENSMUSG00000089940	-3.14613	0.198806
ENSMUSG00000052392	3.40686	0.198806
ENSMUSG00000039321	-2.81761	0.198906
ENSMUSG00000050064	2.95486	0.198925
ENSMUSG00000103343	-3.21416	0.198925
ENSMUSG00000085211	-2.63232	0.198925
ENSMUSG00000031875	-3.16624	0.199486
ENSMUSG00000022824	-3.26736	0.199929
ENSMUSG00000039628	3.54185	0.20035
ENSMUSG00000056724	-2.38342	0.20035
ENSMUSG00000050377	-3.93455	0.200402
ENSMUSG00000043913	-3.38866	0.200931
ENSMUSG00000031652	0.93196	0.201079
ENSMUSG00000024831	-1.38825	0.20175
ENSMUSG00000069919	-2.20499	0.202596
ENSMUSG00000028068	-2.71545	0.202945
ENSMUSG00000092186	-2.77594	0.202945
ENSMUSG00000070025	-2.71873	0.202964
ENSMUSG00000017861	-3.08814	0.210656
ENSMUSG00000055216	2.71896	0.21244
ENSMUSG00000101320	-2.23971	0.213015
ENSMUSG00000082121	-2.65199	0.213441
ENSMUSG00000081023	-2.48606	0.213441
ENSMUSG00000081664	-3.16007	0.215373
ENSMUSG00000085929	2.97549	0.215373
ENSMUSG00000033106	-1.73794	0.216402
ENSMUSG00000079480	-1.43116	0.216826
ENSMUSG00000040189	-3.14121	0.217535
ENSMUSG00000096810	2.76012	0.218144
ENSMUSG00000097954	1.52554	0.218716
ENSMUSG00000042507	2.49934	0.221649
ENSMUSG00000029507	-1.48518	0.221853
ENSMUSG00000074876	3.1454	0.223639
ENSMUSG00000023781	-3.07979	0.22562
ENSMUSG00000021091	3.17861	0.225692
ENSMUSG00000083449	3.26822	0.225945
ENSMUSG00000020642	-1.88938	0.225945
ENSMUSG00000100025	-1.76706	0.226844
ENSMUSG00000015672	0.612317	0.228148
ENSMUSG00000017386	-2.74714	0.228267
ENSMUSG00000041688	-2.75926	0.228267
ENSMUSG00000080896	-3.37538	0.229027
ENSMUSG00000098037	-3.03252	0.230075
ENSMUSG00000100891	3.38439	0.230075
ENSMUSG00000022715	-2.51787	0.231839
ENSMUSG00000082678	-2.57785	0.2328
ENSMUSG00000053414	-0.739121	0.232841
ENSMUSG00000037801	3.27097	0.233325
ENSMUSG00000031373	-2.76409	0.233325
ENSMUSG00000087272	-2.94493	0.233742
ENSMUSG00000027287	1.21431	0.233911
ENSMUSG00000028521	-1.3598	0.235236
ENSMUSG00000093507	3.15182	0.235236
ENSMUSG00000081683	-2.39149	0.235557
ENSMUSG00000043410	2.32977	0.237615
ENSMUSG00000020743	0.751377	0.238021
ENSMUSG00000086542	-2.994	0.23808
ENSMUSG00000021613	-3.14039	0.23808
ENSMUSG00000063953	2.4788	0.241567
ENSMUSG00000061762	-0.974798	0.242931
ENSMUSG00000033684	0.750923	0.246739
ENSMUSG00000086188	2.84042	0.246739
ENSMUSG00000027933	-0.768567	0.249631
ENSMUSG00000060735	-1.6429	0.249796
ENSMUSG00000097482	-2.18601	0.250122
ENSMUSG00000086108	-2.8483	0.251534
ENSMUSG00000072847	1.99087	0.25199
ENSMUSG00000017491	-1.33265	0.253224
ENSMUSG00000052160	-3.25465	0.253224
ENSMUSG00000026683	-3.74248	0.255949
ENSMUSG00000020513	2.44418	0.255949
ENSMUSG00000087299	3.22885	0.255949
ENSMUSG00000103137	2.66551	0.255949
ENSMUSG00000056267	-0.921661	0.256841
ENSMUSG00000039747	-1.5225	0.258388
ENSMUSG00000022297	2.3505	0.258673
ENSMUSG00000033544	3.08759	0.259372
ENSMUSG00000035164	-2.66418	0.262343
ENSMUSG00000034361	-3.11476	0.263196
ENSMUSG00000063129	-1.47259	0.263196
ENSMUSG00000099019	2.55982	0.265616
ENSMUSG00000093470	2.72828	0.2698
ENSMUSG00000046807	-1.39422	0.271543
ENSMUSG00000084211	-2.78124	0.272103
ENSMUSG00000085516	-2.4818	0.272767
ENSMUSG00000051504	-2.86924	0.272798
ENSMUSG00000049620	-3.22038	0.272989
ENSMUSG00000024534	-3.079	0.277582
ENSMUSG00000073640	-2.81948	0.277753
ENSMUSG00000096993	2.88856	0.277753
ENSMUSG00000053617	3.04192	0.282082
ENSMUSG00000025646	1.09223	0.282169
ENSMUSG00000024030	0.664145	0.28257
ENSMUSG00000056708	2.24768	0.287266
ENSMUSG00000032782	-1.79868	0.287772
ENSMUSG00000090624	2.44111	0.289126
ENSMUSG00000071724	-2.89564	0.289126
ENSMUSG00000081695	-3.16268	0.291106
ENSMUSG00000102767	-1.01139	0.29225
ENSMUSG00000083879	-1.89645	0.29225
ENSMUSG00000036560	-2.71733	0.292574
ENSMUSG00000029868	2.5194	0.294759
ENSMUSG00000026649	-2.71701	0.295152
ENSMUSG00000086942	3.26669	0.295152
ENSMUSG00000082018	-2.73175	0.297826
ENSMUSG00000020812	-1.08742	0.303247
ENSMUSG00000029864	-2.83904	0.306593
ENSMUSG00000082424	-2.25686	0.307136
ENSMUSG00000085433	2.44741	0.30824
ENSMUSG00000038604	1.22296	0.309437
ENSMUSG00000028990	-1.08651	0.30994
ENSMUSG00000097254	2.56295	0.310341
ENSMUSG00000033658	0.928748	0.310341
ENSMUSG00000085826	-3.15287	0.311856
ENSMUSG00000060429	-2.64025	0.313014
ENSMUSG00000036282	-1.11044	0.314809
ENSMUSG00000053716	-1.79085	0.317716
ENSMUSG00000084925	2.14622	0.317819
ENSMUSG00000091028	-4.14075	0.318549
ENSMUSG00000045176	-0.916186	0.320672
ENSMUSG00000068011	-2.41925	0.321546
ENSMUSG00000032375	-1.04138	0.32227
ENSMUSG00000056427	-2.95361	0.322802
ENSMUSG00000033014	0.73069	0.322897
ENSMUSG00000042390	1.74124	0.326711
ENSMUSG00000079111	0.897133	0.327156
ENSMUSG00000025784	-2.91338	0.32745
ENSMUSG00000020831	-2.47744	0.328215
ENSMUSG00000030643	1.24744	0.328215
ENSMUSG00000100876	-2.10865	0.328215
ENSMUSG00000043487	2.7061	0.328909
ENSMUSG00000025059	0.765288	0.331614
ENSMUSG00000087396	-1.57351	0.332518
ENSMUSG00000043190	0.987626	0.334107
ENSMUSG00000098016	-3.47039	0.33699
ENSMUSG00000014599	2.15703	0.337262
ENSMUSG00000096990	-1.53382	0.337262
ENSMUSG00000019874	2.09896	0.338082
ENSMUSG00000097680	-1.59366	0.340128
ENSMUSG00000072774	-1.74939	0.340848
ENSMUSG00000082816	1.74865	0.34149
ENSMUSG00000022453	0.719341	0.342445
ENSMUSG00000103251	-2.78472	0.342445
ENSMUSG00000074576	2.50886	0.342445
ENSMUSG00000046691	-0.861933	0.342445
ENSMUSG00000032528	-2.90162	0.34287
ENSMUSG00000026768	-2.66328	0.343133
ENSMUSG00000100922	-2.89417	0.343133
ENSMUSG00000101693	-2.66856	0.343133
ENSMUSG00000103921	3.04454	0.343133
ENSMUSG00000090113	2.74167	0.344492
ENSMUSG00000038292	-2.90268	0.346571
ENSMUSG00000006732	-0.941145	0.346717
ENSMUSG00000037735	-2.71766	0.346717
ENSMUSG00000040112	0.768304	0.34704
ENSMUSG00000046192	-2.71026	0.347131
ENSMUSG00000071193	2.73601	0.347425
ENSMUSG00000092550	-2.33229	0.347425
ENSMUSG00000028664	-1.05564	0.35057
ENSMUSG00000090381	-2.84287	0.351112
ENSMUSG00000054453	-2.81671	0.352439
ENSMUSG00000070643	3.00365	0.354941
ENSMUSG00000020090	3.45301	0.355201
ENSMUSG00000005947	-2.72464	0.35921
ENSMUSG00000073565	1.22408	0.361325
ENSMUSG00000028468	-1.1101	0.36227
ENSMUSG00000096971	-2.96227	0.362536
ENSMUSG00000104302	3.30357	0.363165
ENSMUSG00000097812	-2.99259	0.365147
ENSMUSG00000035032	3.56771	0.365942
ENSMUSG00000085669	2.88572	0.365942
ENSMUSG00000055945	3.34645	0.366974
ENSMUSG00000097592	2.80937	0.366974
ENSMUSG00000056493	-2.15002	0.367992
ENSMUSG00000001627	0.65119	0.367992
ENSMUSG00000090118	2.55433	0.367992
ENSMUSG00000103284	-2.5338	0.370662
ENSMUSG00000001506	-2.82203	0.376632
ENSMUSG00000021427	0.770746	0.376632
ENSMUSG00000087611	3.13701	0.378102
ENSMUSG00000083534	-2.42694	0.378102
ENSMUSG00000034591	-2.27743	0.378102
ENSMUSG00000033863	0.67155	0.378687
ENSMUSG00000097103	-1.74914	0.381051
ENSMUSG00000030965	-0.849992	0.382455
ENSMUSG00000027985	3.21741	0.383597
ENSMUSG00000018974	-0.717974	0.384501
ENSMUSG00000012114	-0.819253	0.385614
ENSMUSG00000047485	-2.02656	0.387696
ENSMUSG00000090474	-2.88314	0.387696
ENSMUSG00000102735	2.63689	0.387895
ENSMUSG00000026544	-1.13929	0.389343
ENSMUSG00000075229	-1.4205	0.389783
ENSMUSG00000048174	2.92025	0.392104
ENSMUSG00000091426	2.96014	0.392104
ENSMUSG00000092549	2.21117	0.392793
ENSMUSG00000078184	1.04755	0.393228
ENSMUSG00000019813	0.85493	0.393228
ENSMUSG00000072324	2.53811	0.393228
ENSMUSG00000039988	-0.91163	0.393583
ENSMUSG00000020335	1.87255	0.39613
ENSMUSG00000022272	-1.07211	0.39613
ENSMUSG00000026248	0.823117	0.396991
ENSMUSG00000024818	2.80275	0.398108
ENSMUSG00000039304	-2.18003	0.398108
ENSMUSG00000033554	0.753813	0.40025
ENSMUSG00000057133	-0.568589	0.400985
ENSMUSG00000005225	1.05314	0.400985
ENSMUSG00000056515	0.987406	0.401869
ENSMUSG00000039543	-2.62232	0.401869
ENSMUSG00000097091	3.19455	0.401869
ENSMUSG00000030623	1.17748	0.402461
ENSMUSG00000033213	2.96919	0.402671
ENSMUSG00000063488	2.99792	0.402717
ENSMUSG00000041309	2.5123	0.402717
ENSMUSG00000046607	2.72444	0.402717
ENSMUSG00000083579	-3.05189	0.402717
ENSMUSG00000081034	2.05268	0.403892
ENSMUSG00000068240	-1.4678	0.406994
ENSMUSG00000077524	-2.56172	0.406994
ENSMUSG00000092260	-1.2698	0.407565
ENSMUSG00000100707	1.38785	0.407778
ENSMUSG00000043439	2.69728	0.40846
ENSMUSG00000020788	2.5653	0.40846
ENSMUSG00000090877	-2.52766	0.409353
ENSMUSG00000103646	-2.80608	0.409375
ENSMUSG00000038648	-1.19688	0.411596
ENSMUSG00000052105	-0.652582	0.413024
ENSMUSG00000026840	-2.33445	0.413024
ENSMUSG00000103658	-2.68804	0.413024
ENSMUSG00000097615	-2.73125	0.413712
ENSMUSG00000086119	-2.05929	0.413954
ENSMUSG00000103303	2.59164	0.415747
ENSMUSG00000029859	-3.02234	0.416585
ENSMUSG00000039545	-2.67873	0.416585
ENSMUSG00000097640	-2.81232	0.41694
ENSMUSG00000100481	2.98644	0.417427
ENSMUSG00000092390	-1.81688	0.417427
ENSMUSG00000050730	-2.89511	0.417427
ENSMUSG00000073482	-2.33623	0.417427
ENSMUSG00000025332	0.696306	0.423377
ENSMUSG00000075245	-1.93671	0.423381
ENSMUSG00000083985	-2.42677	0.423559
ENSMUSG00000081227	1.24913	0.423818
ENSMUSG00000030922	-1.01323	0.424086
ENSMUSG00000093708	-3.41273	0.430782
ENSMUSG00000073752	2.6383	0.434053
ENSMUSG00000021720	1.11208	0.434053
ENSMUSG00000035580	-3.10324	0.435644
ENSMUSG00000086392	-2.22742	0.436443
ENSMUSG00000028137	-0.967529	0.436624
ENSMUSG00000079334	-1.10919	0.439524
ENSMUSG00000050855	-0.856318	0.440534
ENSMUSG00000018844	-2.89563	0.443128
ENSMUSG00000036480	2.79407	0.443195
ENSMUSG00000059183	0.93106	0.444045
ENSMUSG00000029061	2.28956	0.444259
ENSMUSG00000097378	-2.43734	0.444259
ENSMUSG00000074892	-1.23983	0.444495
ENSMUSG00000099891	-1.54952	0.445631
ENSMUSG00000048997	1.27023	0.445631
ENSMUSG00000039037	-1.11075	0.445631
ENSMUSG00000030034	-1.94942	0.446769
ENSMUSG00000027082	-2.59535	0.449159
ENSMUSG00000023953	-2.10574	0.450718
ENSMUSG00000024479	-1.41132	0.451146
ENSMUSG00000010080	-2.32963	0.451146
ENSMUSG00000029518	-0.738326	0.451146
ENSMUSG00000068263	-2.64403	0.451146
ENSMUSG00000035914	-1.8043	0.451312
ENSMUSG00000098825	-3.06538	0.451312
ENSMUSG00000041324	2.87532	0.451312
ENSMUSG00000022656	-1.04019	0.453156
ENSMUSG00000075033	1.08911	0.453508
ENSMUSG00000089844	-2.56705	0.459027
ENSMUSG00000031394	0.621765	0.462113
ENSMUSG00000068299	-1.31038	0.462113
ENSMUSG00000097574	1.51882	0.462113
ENSMUSG00000087479	-1.6788	0.462113
ENSMUSG00000038894	-1.39187	0.462427
ENSMUSG00000100078	2.21321	0.462427
ENSMUSG00000056836	-1.71166	0.462427
ENSMUSG00000079671	-3.3047	0.462427
ENSMUSG00000098146	-2.00458	0.462608
ENSMUSG00000032062	2.91343	0.463501
ENSMUSG00000075528	-2.85361	0.464117
ENSMUSG00000089993	-1.48663	0.46553
ENSMUSG00000098220	1.23961	0.46553
ENSMUSG00000010066	-0.713491	0.46553
ENSMUSG00000024430	1.89114	0.466617
ENSMUSG00000032724	1.2034	0.469308
ENSMUSG00000001864	-1.86808	0.47007
ENSMUSG00000028044	-2.33777	0.47007
ENSMUSG00000087331	1.77388	0.473492
ENSMUSG00000103624	-2.76398	0.476569
ENSMUSG00000082535	2.35866	0.476569
ENSMUSG00000025271	2.40161	0.479229
ENSMUSG00000006519	2.28814	0.480633
ENSMUSG00000087143	-1.5134	0.480633
ENSMUSG00000023484	2.66723	0.480633
ENSMUSG00000018102	0.679794	0.482785
ENSMUSG00000004929	-1.0566	0.483714
ENSMUSG00000097796	-3.17096	0.486265
ENSMUSG00000022748	1.30351	0.486484
ENSMUSG00000033751	-0.491075	0.487104
ENSMUSG00000085698	-2.52649	0.488043
ENSMUSG00000024383	1.26397	0.488043
ENSMUSG00000097561	-2.59259	0.488043
ENSMUSG00000084881	-2.66969	0.488043
ENSMUSG00000035547	-1.39402	0.488083
ENSMUSG00000039254	0.865614	0.490515
ENSMUSG00000018800	0.850599	0.490515
ENSMUSG00000026502	0.902479	0.490515
ENSMUSG00000044024	1.05839	0.490515
ENSMUSG00000053399	-1.74357	0.490515
ENSMUSG00000102299	2.15978	0.490515
ENSMUSG00000030094	-0.906907	0.490806
ENSMUSG00000041445	-1.35129	0.490814
ENSMUSG00000036098	-2.63314	0.490822
ENSMUSG00000097628	1.92348	0.490822
ENSMUSG00000029054	-0.750556	0.490822
ENSMUSG00000051339	1.34365	0.491471
ENSMUSG00000030917	-0.911266	0.495332
ENSMUSG00000087307	-2.73609	0.495704
ENSMUSG00000103761	-1.78683	0.497115
ENSMUSG00000097838	-2.78646	0.497521
ENSMUSG00000074872	2.75485	0.497979
ENSMUSG00000019888	0.780233	0.498893
ENSMUSG00000026342	0.997622	0.499354
ENSMUSG00000048720	-1.58306	0.499735
ENSMUSG00000087240	2.5189	0.500793
ENSMUSG00000049971	2.76962	0.501342
ENSMUSG00000097752	1.90457	0.501342
ENSMUSG00000024537	0.531138	0.503575
ENSMUSG00000053835	0.778571	0.504057
ENSMUSG00000079470	-1.14058	0.504057
ENSMUSG00000030226	3.07349	0.504528
ENSMUSG00000040423	0.724539	0.506356
ENSMUSG00000078380	2.22487	0.507812
ENSMUSG00000083289	-2.30998	0.507812
ENSMUSG00000038002	-0.764929	0.508234
ENSMUSG00000052539	0.90147	0.508693
ENSMUSG00000063704	2.93761	0.508693
ENSMUSG00000090386	1.37257	0.508693
ENSMUSG00000093424	2.8733	0.509713
ENSMUSG00000036019	-0.980641	0.509713
ENSMUSG00000103825	-2.60632	0.514451
ENSMUSG00000073406	-1.32228	0.514451
ENSMUSG00000087366	-1.71111	0.515005
ENSMUSG00000017760	-0.428565	0.515373
ENSMUSG00000091105	2.32075	0.515373
ENSMUSG00000053830	-2.11846	0.515373
ENSMUSG00000021255	0.782269	0.515373
ENSMUSG00000043881	-0.487306	0.515373
ENSMUSG00000034265	-1.09392	0.516412
ENSMUSG00000102570	-2.59671	0.520804
ENSMUSG00000037437	-2.73439	0.521087
ENSMUSG00000034706	-1.99128	0.521087
ENSMUSG00000009246	-2.18045	0.521087
ENSMUSG00000086603	1.72698	0.522074
ENSMUSG00000000253	-0.67251	0.523528
ENSMUSG00000099488	-1.99859	0.526461
ENSMUSG00000040188	0.773226	0.527342
ENSMUSG00000002897	-2.08488	0.528943
ENSMUSG00000025060	1.02835	0.529662
ENSMUSG00000097920	-2.47251	0.529662
ENSMUSG00000017734	0.727671	0.531264
ENSMUSG00000022070	2.22216	0.532044
ENSMUSG00000089657	-2.37198	0.532044
ENSMUSG00000039323	-0.657734	0.532044
ENSMUSG00000022438	1.45116	0.532044
ENSMUSG00000022742	2.32242	0.532407
ENSMUSG00000015467	-2.55421	0.533403
ENSMUSG00000006638	1.43178	0.533525
ENSMUSG00000006235	-1.91264	0.53436
ENSMUSG00000091510	1.08536	0.53681
ENSMUSG00000055809	-2.3087	0.53681
ENSMUSG00000086296	-2.24601	0.53681
ENSMUSG00000020929	-0.546869	0.538299
ENSMUSG00000018008	2.70613	0.539106
ENSMUSG00000044952	1.17715	0.539351
ENSMUSG00000084846	-1.58722	0.539351
ENSMUSG00000042099	-0.705766	0.539793
ENSMUSG00000032334	1.32352	0.540025
ENSMUSG00000102997	-2.33285	0.540025
ENSMUSG00000097833	-1.79111	0.541523
ENSMUSG00000102760	-2.20073	0.541523
ENSMUSG00000040488	-1.53273	0.541993
ENSMUSG00000081052	-2.60314	0.543194
ENSMUSG00000097907	1.01296	0.544153
ENSMUSG00000057329	1.00995	0.544153
ENSMUSG00000030592	-2.27331	0.544153
ENSMUSG00000098789	2.41111	0.544153
ENSMUSG00000030727	-0.970779	0.54506
ENSMUSG00000024427	0.913141	0.545102
ENSMUSG00000028405	-0.926104	0.545921
ENSMUSG00000061718	1.52362	0.545921
ENSMUSG00000025912	2.4243	0.545921
ENSMUSG00000078485	1.47811	0.54636
ENSMUSG00000094153	-2.16806	0.546562
ENSMUSG00000083595	2.2181	0.546772
ENSMUSG00000041729	-0.561241	0.550943
ENSMUSG00000004105	2.65795	0.550943
ENSMUSG00000028333	0.698404	0.553614
ENSMUSG00000028737	1.32179	0.553614
ENSMUSG00000097017	2.34952	0.555074
ENSMUSG00000019866	2.45502	0.555074
ENSMUSG00000083512	-2.14754	0.555074
ENSMUSG00000092741	-2.10409	0.555074
ENSMUSG00000081043	2.43745	0.555074
ENSMUSG00000080962	2.10024	0.559854
ENSMUSG00000028634	-0.862374	0.560366
ENSMUSG00000035226	-1.17312	0.560938
ENSMUSG00000103057	-1.40044	0.561301
ENSMUSG00000048992	2.56947	0.561301
ENSMUSG00000078903	1.78423	0.561301
ENSMUSG00000055413	-2.24259	0.562726
ENSMUSG00000097284	-2.4263	0.563162
ENSMUSG00000098203	-1.75517	0.563176
ENSMUSG00000040489	2.79364	0.565445
ENSMUSG00000104279	2.05399	0.565497
ENSMUSG00000053141	-0.753912	0.566161
ENSMUSG00000006398	2.6166	0.569257
ENSMUSG00000096923	-1.0856	0.569508
ENSMUSG00000036381	-1.68557	0.569709
ENSMUSG00000032842	-1.17477	0.570428
ENSMUSG00000071113	-2.5841	0.572143
ENSMUSG00000058833	-0.550895	0.572217
ENSMUSG00000028653	-1.2813	0.572217
ENSMUSG00000060680	-1.39263	0.572217
ENSMUSG00000029359	-2.33314	0.572217
ENSMUSG00000096232	0.503899	0.573248
ENSMUSG00000032383	-0.372234	0.57469
ENSMUSG00000104315	2.56007	0.57527
ENSMUSG00000020354	2.62121	0.575592
ENSMUSG00000089762	2.26504	0.575592
ENSMUSG00000037253	-1.19322	0.575592
ENSMUSG00000004187	-0.766058	0.575658
ENSMUSG00000024773	-0.830904	0.57575
ENSMUSG00000037523	-1.24063	0.576342
ENSMUSG00000098120	1.77418	0.576608
ENSMUSG00000083306	2.22146	0.579163
ENSMUSG00000047259	2.44417	0.579163
ENSMUSG00000103657	-2.20384	0.579163
ENSMUSG00000094626	2.4155	0.585673
ENSMUSG00000032611	-2.36735	0.589199
ENSMUSG00000047904	-0.942315	0.589977
ENSMUSG00000028080	-0.541707	0.589977
ENSMUSG00000028211	-1.03717	0.593711
ENSMUSG00000031790	2.33955	0.594247
ENSMUSG00000052934	-0.685134	0.594247
ENSMUSG00000040424	-1.9686	0.596937
ENSMUSG00000028896	-0.702699	0.596937
ENSMUSG00000066938	2.16564	0.596937
ENSMUSG00000031389	-1.81783	0.596937
ENSMUSG00000030098	-1.30012	0.596937
ENSMUSG00000083326	2.1823	0.596937
ENSMUSG00000030306	0.963252	0.596937
ENSMUSG00000057818	1.4151	0.596937
ENSMUSG00000096976	-0.603654	0.596937
ENSMUSG00000087597	-2.35415	0.596937
ENSMUSG00000035129	0.92258	0.596937
ENSMUSG00000027932	-1.08917	0.596937
ENSMUSG00000011254	-1.03994	0.596937
ENSMUSG00000086040	-1.94287	0.596937
ENSMUSG00000104283	1.4069	0.596937
ENSMUSG00000083019	-1.81407	0.596937
ENSMUSG00000103351	-2.52337	0.596937
ENSMUSG00000060019	1.3887	0.597582
ENSMUSG00000066191	-1.88305	0.598716
ENSMUSG00000029168	-0.751396	0.598716
ENSMUSG00000075420	-2.19683	0.598716
ENSMUSG00000098143	1.55079	0.598716
ENSMUSG00000096917	2.19774	0.598716
ENSMUSG00000067736	-0.537171	0.599147
ENSMUSG00000031712	-1.76453	0.599147
ENSMUSG00000031351	2.40384	0.599147
ENSMUSG00000037552	1.72978	0.601685
ENSMUSG00000005958	1.13639	0.601685
ENSMUSG00000006289	0.366584	0.601685
ENSMUSG00000031156	0.8508	0.601997
ENSMUSG00000048521	-2.79793	0.602469
ENSMUSG00000041444	-1.03312	0.602469
ENSMUSG00000087207	-2.99958	0.604977
ENSMUSG00000048148	1.60016	0.605508
ENSMUSG00000029638	2.23389	0.605508
ENSMUSG00000081524	-2.43902	0.605508
ENSMUSG00000038126	0.921501	0.605508
ENSMUSG00000032537	-1.03738	0.605508
ENSMUSG00000100396	-2.11171	0.605508
ENSMUSG00000039623	-1.03452	0.605508
ENSMUSG00000036769	1.20862	0.605508
ENSMUSG00000098108	2.53448	0.605508
ENSMUSG00000090258	0.598854	0.606281
ENSMUSG00000035279	-1.22601	0.608001
ENSMUSG00000067430	0.67043	0.608001
ENSMUSG00000026088	-0.723116	0.608001
ENSMUSG00000029075	-2.67032	0.608284
ENSMUSG00000067847	0.36165	0.608284
ENSMUSG00000086697	-1.45674	0.609009
ENSMUSG00000030847	-2.2387	0.609723
ENSMUSG00000079101	2.16573	0.612837
ENSMUSG00000022253	0.720359	0.612837
ENSMUSG00000100280	-1.39899	0.612837
ENSMUSG00000055660	1.72175	0.612837
ENSMUSG00000005102	-1.04081	0.612837
ENSMUSG00000018541	0.885154	0.612837
ENSMUSG00000060743	0.473905	0.612837
ENSMUSG00000027525	-0.723785	0.612837
ENSMUSG00000040964	0.885291	0.612837
ENSMUSG00000097560	-2.13387	0.612837
ENSMUSG00000099964	-1.68224	0.612908
ENSMUSG00000035007	0.66693	0.614783
ENSMUSG00000020892	-1.05115	0.615411
ENSMUSG00000006641	-0.458775	0.615744
ENSMUSG00000031360	0.717614	0.615744
ENSMUSG00000074305	1.28269	0.616602
ENSMUSG00000034974	1.44326	0.620537
ENSMUSG00000103037	1.80376	0.620537
ENSMUSG00000104298	1.971	0.620537
ENSMUSG00000064120	2.14506	0.620537
ENSMUSG00000012429	0.877347	0.620537
ENSMUSG00000018169	-0.685069	0.620537
ENSMUSG00000098154	-1.74002	0.620755
ENSMUSG00000054893	1.08651	0.621347
ENSMUSG00000082530	1.30851	0.621347
ENSMUSG00000052949	0.490534	0.622988
ENSMUSG00000030216	-0.600885	0.622988
ENSMUSG00000053574	0.87359	0.623914
ENSMUSG00000002748	0.655939	0.623914
ENSMUSG00000032525	0.519513	0.624366
ENSMUSG00000087132	1.50243	0.62511
ENSMUSG00000027380	-2.13588	0.62511
ENSMUSG00000024429	-0.573397	0.62716
ENSMUSG00000103719	-0.91254	0.62716
ENSMUSG00000020589	-0.65799	0.628805
ENSMUSG00000020067	-2.18497	0.628805
ENSMUSG00000093157	-2.31476	0.628805
ENSMUSG00000070639	-1.04238	0.628805
ENSMUSG00000103651	-0.506414	0.628805
ENSMUSG00000021311	1.95372	0.628805
ENSMUSG00000097977	-1.95702	0.628805
ENSMUSG00000020280	-1.11912	0.628805
ENSMUSG00000015016	-1.16563	0.628805
ENSMUSG00000021716	0.665408	0.628805
ENSMUSG00000073532	-1.38764	0.628805
ENSMUSG00000057948	-2.45571	0.628805
ENSMUSG00000033287	-1.40907	0.628805
ENSMUSG00000068487	1.61133	0.629441
ENSMUSG00000098008	-0.994193	0.629768
ENSMUSG00000053626	-1.53054	0.630347
ENSMUSG00000000579	-1.48982	0.631357
ENSMUSG00000100153	-2.00713	0.633112
ENSMUSG00000034201	1.42381	0.633425
ENSMUSG00000037210	-0.69815	0.637412
ENSMUSG00000039942	-1.01874	0.639504
ENSMUSG00000018634	-1.11986	0.639504
ENSMUSG00000097018	2.39683	0.639504
ENSMUSG00000103377	2.44352	0.641977
ENSMUSG00000029036	-0.558394	0.642599
ENSMUSG00000024261	0.669324	0.643842
ENSMUSG00000042055	-0.513004	0.643842
ENSMUSG00000083346	-2.15259	0.644859
ENSMUSG00000089698	2.14249	0.645185
ENSMUSG00000010936	0.802597	0.645185
ENSMUSG00000037815	-0.486409	0.645185
ENSMUSG00000027435	-3.05718	0.645185
ENSMUSG00000085830	-0.910516	0.645185
ENSMUSG00000045730	2.18167	0.645185
ENSMUSG00000083072	-1.64792	0.645185
ENSMUSG00000028469	-0.597756	0.645275
ENSMUSG00000048612	-2.33775	0.64533
ENSMUSG00000097594	-2.72604	0.64533
ENSMUSG00000084967	2.02551	0.64533
ENSMUSG00000040620	-0.852204	0.64533
ENSMUSG00000036862	-1.67192	0.645961
ENSMUSG00000043340	2.05985	0.645961
ENSMUSG00000104512	-2.27901	0.646571
ENSMUSG00000037375	-2.77679	0.6468
ENSMUSG00000098085	-2.10683	0.646856
ENSMUSG00000003355	-1.76966	0.649999
ENSMUSG00000049265	-0.507828	0.649999
ENSMUSG00000034292	1.07184	0.652148
ENSMUSG00000020532	-0.77563	0.65274
ENSMUSG00000064105	-1.06182	0.655912
ENSMUSG00000096938	-2.42814	0.656118
ENSMUSG00000032186	0.490041	0.656118
ENSMUSG00000090093	0.756374	0.656118
ENSMUSG00000062846	1.79465	0.657225
ENSMUSG00000099632	0.963703	0.657225
ENSMUSG00000024829	-0.574235	0.657225
ENSMUSG00000029591	-2.50299	0.657414
ENSMUSG00000082848	1.57965	0.658262
ENSMUSG00000029470	-0.669209	0.658262
ENSMUSG00000104121	2.33843	0.658262
ENSMUSG00000069769	0.519492	0.65877
ENSMUSG00000021392	-0.875593	0.65877
ENSMUSG00000069011	1.08859	0.65877
ENSMUSG00000032198	-1.71294	0.65877
ENSMUSG00000028580	-0.437728	0.65877
ENSMUSG00000085166	1.9981	0.65877
ENSMUSG00000055692	-0.546559	0.65877
ENSMUSG00000075587	-2.7639	0.65877
ENSMUSG00000038732	1.61441	0.659299
ENSMUSG00000097737	0.6952	0.659299
ENSMUSG00000015133	-2.82634	0.659299
ENSMUSG00000101862	-1.76318	0.659299
ENSMUSG00000102861	2.48611	0.659299
ENSMUSG00000084141	-2.45233	0.659299
ENSMUSG00000040219	-2.16564	0.661498
ENSMUSG00000096755	-2.05194	0.66493
ENSMUSG00000055771	-1.4421	0.66594
ENSMUSG00000020331	2.03552	0.666603
ENSMUSG00000032289	-1.47204	0.666603
ENSMUSG00000078091	-2.26291	0.667938
ENSMUSG00000021725	-0.721264	0.668402
ENSMUSG00000075592	-1.63713	0.668747
ENSMUSG00000032060	1.1428	0.669074
ENSMUSG00000045903	2.19711	0.669495
ENSMUSG00000028793	-1.16996	0.674862
ENSMUSG00000083834	-1.57531	0.674862
ENSMUSG00000074056	1.6678	0.674862
ENSMUSG00000099966	-1.50211	0.674862
ENSMUSG00000075719	-2.40254	0.674862
ENSMUSG00000081277	-2.41546	0.676158
ENSMUSG00000049957	-0.581372	0.67695
ENSMUSG00000100261	-1.74533	0.680067
ENSMUSG00000040473	1.2667	0.680067
ENSMUSG00000044854	1.94064	0.680067
ENSMUSG00000098112	1.93859	0.680831
ENSMUSG00000099954	-2.06224	0.681007
ENSMUSG00000082246	2.10668	0.681255
ENSMUSG00000070713	-1.95603	0.681673
ENSMUSG00000003354	1.91708	0.681807
ENSMUSG00000001288	2.4968	0.681807
ENSMUSG00000049562	2.51618	0.681807
ENSMUSG00000036928	-1.20358	0.681807
ENSMUSG00000019861	0.874126	0.681807
ENSMUSG00000052146	-0.763012	0.684558
ENSMUSG00000081975	1.34923	0.685083
ENSMUSG00000008976	0.570304	0.685438
ENSMUSG00000026930	-0.580116	0.686458
ENSMUSG00000020674	-0.937318	0.686759
ENSMUSG00000082624	-1.99727	0.687519
ENSMUSG00000029122	-1.42166	0.687519
ENSMUSG00000039804	0.684577	0.690742
ENSMUSG00000054598	-1.83639	0.690742
ENSMUSG00000073940	-2.88721	0.690742
ENSMUSG00000081769	1.23551	0.690742
ENSMUSG00000039358	-2.07683	0.690742
ENSMUSG00000041199	-0.422349	0.690742
ENSMUSG00000023911	-0.392895	0.690742
ENSMUSG00000070544	0.555196	0.690742
ENSMUSG00000031323	1.33346	0.690757
ENSMUSG00000082253	-1.10754	0.690757
ENSMUSG00000032318	1.44248	0.691312
ENSMUSG00000020752	-0.727578	0.691312
ENSMUSG00000097665	-2.05914	0.691357
ENSMUSG00000024958	-0.848354	0.691476
ENSMUSG00000039599	1.05007	0.691608
ENSMUSG00000074622	1.55239	0.69349
ENSMUSG00000102136	2.31813	0.693992
ENSMUSG00000101767	-1.27678	0.693994
ENSMUSG00000024982	0.46013	0.694366
ENSMUSG00000084755	-2.3884	0.697438
ENSMUSG00000031220	-2.43978	0.697438
ENSMUSG00000081537	-2.56901	0.69882
ENSMUSG00000035161	-1.11168	0.69882
ENSMUSG00000034656	-0.597405	0.69882
ENSMUSG00000010025	-0.616272	0.69882
ENSMUSG00000085083	-1.72735	0.699318
ENSMUSG00000097343	1.58786	0.699318
ENSMUSG00000069917	-1.77923	0.700562
ENSMUSG00000062933	1.74233	0.706154
ENSMUSG00000044626	-2.02502	0.707287
ENSMUSG00000061510	1.69415	0.707287
ENSMUSG00000035131	1.09673	0.707689
ENSMUSG00000026121	-2.41005	0.708162
ENSMUSG00000083344	-1.99134	0.708162
ENSMUSG00000026866	2.149	0.708162
ENSMUSG00000055424	-0.983161	0.708162
ENSMUSG00000093223	2.08354	0.708162
ENSMUSG00000020143	-2.47287	0.708162
ENSMUSG00000020680	2.23178	0.708388
ENSMUSG00000082561	-2.60857	0.709443
ENSMUSG00000055932	0.445557	0.710957
ENSMUSG00000019338	0.871399	0.711054
ENSMUSG00000023952	-0.537975	0.711054
ENSMUSG00000020718	0.860861	0.711054
ENSMUSG00000089889	2.09275	0.711054
ENSMUSG00000074925	0.848918	0.711054
ENSMUSG00000044328	0.853297	0.711054
ENSMUSG00000049321	-0.514937	0.712076
ENSMUSG00000031298	2.85737	0.712076
ENSMUSG00000028247	-0.636324	0.712076
ENSMUSG00000068758	-1.78469	0.712076
ENSMUSG00000071653	-1.6371	0.712637
ENSMUSG00000104017	1.70185	0.714141
ENSMUSG00000081640	-1.35958	0.715737
ENSMUSG00000040812	-2.29379	0.715737
ENSMUSG00000032014	1.34334	0.720034
ENSMUSG00000029253	0.829019	0.720034
ENSMUSG00000098194	-0.939026	0.720034
ENSMUSG00000103178	-1.93881	0.720034
ENSMUSG00000083953	2.09737	0.720034
ENSMUSG00000022322	-2.67476	0.720034
ENSMUSG00000022897	0.772627	0.720211
ENSMUSG00000029816	2.0778	0.720211
ENSMUSG00000054708	-0.512156	0.720648
ENSMUSG00000049307	1.8063	0.720648
ENSMUSG00000041607	-0.823384	0.722101
ENSMUSG00000047766	0.387393	0.723346
ENSMUSG00000073737	-2.33897	0.723346
ENSMUSG00000020598	-0.457504	0.724924
ENSMUSG00000102742	-1.83006	0.725168
ENSMUSG00000037306	-0.640769	0.725173
ENSMUSG00000037752	1.64819	0.727052
ENSMUSG00000009145	1.07672	0.727062
ENSMUSG00000027276	0.732257	0.727062
ENSMUSG00000032017	-1.56672	0.727062
ENSMUSG00000049939	0.788602	0.727186
ENSMUSG00000030621	0.706715	0.728269
ENSMUSG00000026669	-2.5451	0.728382
ENSMUSG00000084328	1.21214	0.728954
ENSMUSG00000022533	0.802065	0.728954
ENSMUSG00000020882	-0.949555	0.728954
ENSMUSG00000021998	-2.08779	0.728954
ENSMUSG00000048230	-2.07134	0.728954
ENSMUSG00000038463	1.89948	0.728954
ENSMUSG00000064317	1.32736	0.728954
ENSMUSG00000033847	-1.95752	0.728954
ENSMUSG00000022124	0.641168	0.730515
ENSMUSG00000020300	0.618945	0.730515
ENSMUSG00000035699	-2.3498	0.732201
ENSMUSG00000087610	0.899894	0.732401
ENSMUSG00000055963	1.16465	0.732401
ENSMUSG00000015981	1.4001	0.733649
ENSMUSG00000074771	1.97768	0.73428
ENSMUSG00000055782	-0.480523	0.734489
ENSMUSG00000030002	0.596023	0.734489
ENSMUSG00000024899	-2.42925	0.734489
ENSMUSG00000066440	-0.776509	0.734489
ENSMUSG00000059970	0.962052	0.734489
ENSMUSG00000095677	1.96566	0.737166
ENSMUSG00000085955	-0.804033	0.740644
ENSMUSG00000028565	0.689044	0.740644
ENSMUSG00000020476	-0.432656	0.740644
ENSMUSG00000035202	0.497269	0.740644
ENSMUSG00000019464	-1.75936	0.740644
ENSMUSG00000083097	0.943998	0.740962
ENSMUSG00000026648	-1.95195	0.749186
ENSMUSG00000020648	1.07342	0.749562
ENSMUSG00000018537	-0.723369	0.749624
ENSMUSG00000102143	-1.88041	0.751746
ENSMUSG00000082005	1.9137	0.755614
ENSMUSG00000084106	-0.455965	0.75589
ENSMUSG00000097703	-0.803391	0.755937
ENSMUSG00000005994	-1.97135	0.756008
ENSMUSG00000087131	-1.75392	0.756778
ENSMUSG00000103515	0.98498	0.757353
ENSMUSG00000099924	2.59656	0.759924
ENSMUSG00000090027	-2.02578	0.759924
ENSMUSG00000038623	1.17366	0.761576
ENSMUSG00000021385	-0.922613	0.765517
ENSMUSG00000002083	-1.91663	0.766665
ENSMUSG00000025645	-0.780289	0.766665
ENSMUSG00000087405	2.01568	0.766665
ENSMUSG00000021621	0.792521	0.766665
ENSMUSG00000025787	-1.38101	0.766665
ENSMUSG00000091955	0.84988	0.767006
ENSMUSG00000039157	0.751243	0.768786
ENSMUSG00000034303	1.95752	0.768786
ENSMUSG00000015843	0.84045	0.769822
ENSMUSG00000036985	-0.797752	0.769883
ENSMUSG00000074873	2.38772	0.772432
ENSMUSG00000024912	1.80491	0.772432
ENSMUSG00000019920	0.874876	0.772432
ENSMUSG00000017210	0.492151	0.772432
ENSMUSG00000022177	-0.602454	0.772432
ENSMUSG00000027778	-0.624358	0.772432
ENSMUSG00000099083	0.713576	0.772432
ENSMUSG00000023964	-2.6284	0.772432
ENSMUSG00000070695	0.983502	0.772432
ENSMUSG00000047347	-1.55281	0.775628
ENSMUSG00000092223	1.94447	0.775628
ENSMUSG00000081159	-1.47252	0.775628
ENSMUSG00000085263	-2.5381	0.775837
ENSMUSG00000063434	-0.729907	0.775837
ENSMUSG00000104211	-2.76464	0.775837
ENSMUSG00000022350	0.778957	0.775837
ENSMUSG00000042766	0.898422	0.775837
ENSMUSG00000038344	-1.05649	0.77629
ENSMUSG00000028051	-0.722569	0.77629
ENSMUSG00000096215	2.2944	0.777486
ENSMUSG00000036208	-1.1726	0.777486
ENSMUSG00000022091	-1.09085	0.777631
ENSMUSG00000082064	-1.68849	0.777631
ENSMUSG00000004383	0.716802	0.777807
ENSMUSG00000032352	-0.88412	0.77863
ENSMUSG00000089707	2.3717	0.781675
ENSMUSG00000042524	1.86744	0.784726
ENSMUSG00000032330	0.360727	0.784726
ENSMUSG00000063611	1.62374	0.784726
ENSMUSG00000102834	2.21558	0.784726
ENSMUSG00000032763	-0.444826	0.784726
ENSMUSG00000097119	-0.956149	0.784726
ENSMUSG00000028030	-1.61731	0.784726
ENSMUSG00000020086	-0.488375	0.784726
ENSMUSG00000028709	1.16786	0.784726
ENSMUSG00000047554	0.550166	0.784726
ENSMUSG00000085828	-0.609297	0.784948
ENSMUSG00000023118	-0.81434	0.784948
ENSMUSG00000101872	-2.3466	0.784948
ENSMUSG00000061650	-0.508132	0.784948
ENSMUSG00000079003	-2.17433	0.784948
ENSMUSG00000071540	2.59304	0.784948
ENSMUSG00000026678	-0.710159	0.784991
ENSMUSG00000032262	0.376199	0.785115
ENSMUSG00000029913	1.21656	0.785786
ENSMUSG00000045648	-0.973885	0.786335
ENSMUSG00000004508	-0.822474	0.787049
ENSMUSG00000036492	-2.17038	0.787049
ENSMUSG00000081985	2.3575	0.788071
ENSMUSG00000104277	-2.57279	0.788982
ENSMUSG00000049357	1.43629	0.788982
ENSMUSG00000084025	-2.11299	0.789144
ENSMUSG00000097035	-2.43464	0.789193
ENSMUSG00000092438	-1.34892	0.789447
ENSMUSG00000061410	-0.74072	0.789447
ENSMUSG00000047733	-1.95946	0.789447
ENSMUSG00000034152	0.40077	0.790184
ENSMUSG00000096964	-1.56867	0.790286
ENSMUSG00000026393	0.691414	0.791169
ENSMUSG00000027678	0.76342	0.791521
ENSMUSG00000024948	-0.558999	0.791952
ENSMUSG00000104060	1.55319	0.791952
ENSMUSG00000083280	-1.50262	0.792045
ENSMUSG00000048826	-1.53222	0.792758
ENSMUSG00000018547	-1.43289	0.793144
ENSMUSG00000098238	-1.88041	0.79388
ENSMUSG00000039057	-1.3687	0.79388
ENSMUSG00000097217	-1.83885	0.79388
ENSMUSG00000038827	-0.815854	0.79388
ENSMUSG00000030282	-0.751138	0.79388
ENSMUSG00000038013	0.470364	0.794709
ENSMUSG00000018796	-0.55977	0.794709
ENSMUSG00000069135	0.58789	0.794789
ENSMUSG00000063672	-1.9772	0.794789
ENSMUSG00000039263	1.25822	0.794789
ENSMUSG00000025515	-1.91445	0.794789
ENSMUSG00000023025	0.723093	0.794789
ENSMUSG00000096847	0.645832	0.79508
ENSMUSG00000078789	-1.27386	0.796313
ENSMUSG00000102411	-1.91496	0.796585
ENSMUSG00000040167	-0.686089	0.797503
ENSMUSG00000029563	-1.32618	0.797503
ENSMUSG00000091831	0.654961	0.799157
ENSMUSG00000027955	-1.99188	0.799157
ENSMUSG00000084411	-1.17577	0.799157
ENSMUSG00000098227	-1.76038	0.799157
ENSMUSG00000041552	-2.00828	0.799944
ENSMUSG00000037646	0.605813	0.800857
ENSMUSG00000031605	-1.0653	0.800857
ENSMUSG00000042256	1.29848	0.802006
ENSMUSG00000072969	-0.761306	0.802379
ENSMUSG00000020038	-0.48428	0.802379
ENSMUSG00000036430	-0.39787	0.802379
ENSMUSG00000084277	-1.94404	0.802379
ENSMUSG00000024647	-0.627704	0.803342
ENSMUSG00000093079	2.14606	0.803364
ENSMUSG00000028373	2.00276	0.804122
ENSMUSG00000020778	0.516892	0.804156
ENSMUSG00000010825	-2.49599	0.804156
ENSMUSG00000094374	2.19168	0.804156
ENSMUSG00000041205	-0.544836	0.804156
ENSMUSG00000038205	-0.636781	0.805722
ENSMUSG00000030322	1.00074	0.805997
ENSMUSG00000038384	0.908169	0.808324
ENSMUSG00000039167	-2.02644	0.808868
ENSMUSG00000079450	2.33869	0.808868
ENSMUSG00000021069	0.908427	0.808936
ENSMUSG00000048677	2.16374	0.808936
ENSMUSG00000096974	1.98701	0.809065
ENSMUSG00000047371	-1.20895	0.809065
ENSMUSG00000038268	-1.10829	0.809395
ENSMUSG00000057816	2.68332	0.809395
ENSMUSG00000024927	-0.689628	0.809583
ENSMUSG00000060467	-0.743448	0.811823
ENSMUSG00000044134	-1.35371	0.811823
ENSMUSG00000082108	1.98844	0.811823
ENSMUSG00000102827	-2.61517	0.813818
ENSMUSG00000083465	-1.80661	0.814432
ENSMUSG00000079499	1.71942	0.814976
ENSMUSG00000101438	1.14528	0.814976
ENSMUSG00000020696	0.996154	0.815909
ENSMUSG00000099868	2.17057	0.816261
ENSMUSG00000066151	-0.718766	0.816794
ENSMUSG00000058388	-1.09162	0.820196
ENSMUSG00000038347	1.16138	0.821288
ENSMUSG00000036908	-2.17645	0.821822
ENSMUSG00000028539	1.79526	0.824538
ENSMUSG00000098105	-1.35318	0.824538
ENSMUSG00000063160	-0.909965	0.824538
ENSMUSG00000028164	-1.2204	0.824538
ENSMUSG00000030761	0.994513	0.824538
ENSMUSG00000010392	-0.630398	0.824538
ENSMUSG00000032041	1.03687	0.824538
ENSMUSG00000098828	-1.59713	0.824538
ENSMUSG00000039154	-0.574623	0.824538
ENSMUSG00000097353	-1.37268	0.824538
ENSMUSG00000028952	-0.958237	0.824538
ENSMUSG00000064254	0.675445	0.824538
ENSMUSG00000031221	0.609773	0.824538
ENSMUSG00000098102	-1.58377	0.825068
ENSMUSG00000024873	-1.03496	0.825233
ENSMUSG00000034317	-1.30583	0.828471
ENSMUSG00000098148	1.14544	0.828471
ENSMUSG00000082927	-1.22096	0.828471
ENSMUSG00000017466	0.564228	0.828471
ENSMUSG00000024312	-1.04222	0.829778
ENSMUSG00000090150	0.752227	0.829937
ENSMUSG00000073478	-0.907546	0.829937
ENSMUSG00000032193	-0.817173	0.832899
ENSMUSG00000082893	-1.9733	0.832899
ENSMUSG00000087082	1.5336	0.832899
ENSMUSG00000075478	-1.07973	0.836151
ENSMUSG00000028271	0.513976	0.836201
ENSMUSG00000031958	0.77062	0.836813
ENSMUSG00000056153	1.21805	0.838303
ENSMUSG00000083012	0.81411	0.839406
ENSMUSG00000048581	-0.864283	0.839406
ENSMUSG00000062352	0.484154	0.842276
ENSMUSG00000045211	0.417538	0.842313
ENSMUSG00000085007	-1.66127	0.842313
ENSMUSG00000103006	-1.96037	0.842313
ENSMUSG00000097781	-1.95632	0.842313
ENSMUSG00000026102	-0.548572	0.843185
ENSMUSG00000102426	0.72218	0.843616
ENSMUSG00000103432	-2.26311	0.843616
ENSMUSG00000048758	-0.653661	0.845132
ENSMUSG00000091363	2.08428	0.846691
ENSMUSG00000023949	0.67193	0.847295
ENSMUSG00000057409	0.696958	0.84731
ENSMUSG00000002769	1.72969	0.847632
ENSMUSG00000005813	0.552517	0.849092
ENSMUSG00000052616	-1.39288	0.849275
ENSMUSG00000029524	-0.55559	0.851012
ENSMUSG00000009013	0.446007	0.851012
ENSMUSG00000085944	2.29143	0.851611
ENSMUSG00000026027	0.647035	0.851611
ENSMUSG00000020782	-1.00685	0.851611
ENSMUSG00000031807	-0.613041	0.851611
ENSMUSG00000059552	-0.594964	0.851611
ENSMUSG00000063885	1.22718	0.851611
ENSMUSG00000030188	1.11053	0.852225
ENSMUSG00000087408	-0.862416	0.852225
ENSMUSG00000097468	2.65448	0.853336
ENSMUSG00000042628	-0.654148	0.853336
ENSMUSG00000015476	-0.830019	0.854032
ENSMUSG00000040441	2.28345	0.856295
ENSMUSG00000041096	-0.38524	0.856295
ENSMUSG00000081964	-1.98254	0.860155
ENSMUSG00000004902	1.97669	0.860275
ENSMUSG00000052336	-1.86979	0.860275
ENSMUSG00000001911	0.528771	0.860275
ENSMUSG00000080855	1.98855	0.860561
ENSMUSG00000100104	0.995237	0.860561
ENSMUSG00000026893	0.774335	0.861268
ENSMUSG00000020608	0.463225	0.861369
ENSMUSG00000055937	-2.14732	0.861369
ENSMUSG00000096006	-1.44842	0.861369
ENSMUSG00000055917	0.635083	0.861369
ENSMUSG00000031327	-0.749644	0.861522
ENSMUSG00000021943	-1.16782	0.86348
ENSMUSG00000032733	-2.16198	0.863835
ENSMUSG00000062960	-0.520307	0.863835
ENSMUSG00000032128	1.91141	0.863835
ENSMUSG00000050440	1.99653	0.863835
ENSMUSG00000036898	-0.580889	0.863835
ENSMUSG00000020922	0.883152	0.863835
ENSMUSG00000040034	0.810612	0.863835
ENSMUSG00000023279	-2.34039	0.863835
ENSMUSG00000103558	-0.9482	0.863835
ENSMUSG00000017713	1.72382	0.863835
ENSMUSG00000096972	1.24008	0.863835
ENSMUSG00000028354	-0.619591	0.863835
ENSMUSG00000055762	-0.632149	0.863835
ENSMUSG00000029832	-2.53191	0.863835
ENSMUSG00000028295	-0.458824	0.863835
ENSMUSG00000019791	1.81259	0.863835
ENSMUSG00000031737	1.70519	0.864037
ENSMUSG00000093739	-2.33748	0.864037
ENSMUSG00000074228	-0.759885	0.864037
ENSMUSG00000004113	0.566103	0.864037
ENSMUSG00000084957	0.471445	0.864037
ENSMUSG00000005087	1.39803	0.865454
ENSMUSG00000096973	-1.88506	0.865637
ENSMUSG00000033207	-2.13758	0.866886
ENSMUSG00000027530	0.674004	0.867116
ENSMUSG00000034486	2.27947	0.867116
ENSMUSG00000044551	1.3402	0.867116
ENSMUSG00000052533	-0.801433	0.86736
ENSMUSG00000031916	-0.436453	0.869442
ENSMUSG00000075391	-0.695776	0.869442
ENSMUSG00000093536	1.73752	0.870552
ENSMUSG00000044712	-2.0958	0.870926
ENSMUSG00000035237	-2.20015	0.872888
ENSMUSG00000068115	-2.14307	0.873174
ENSMUSG00000096944	0.47709	0.873431
ENSMUSG00000052920	1.61388	0.873431
ENSMUSG00000025777	0.40568	0.874137
ENSMUSG00000062031	2.18897	0.874137
ENSMUSG00000043279	-2.20434	0.874648
ENSMUSG00000035258	-2.50092	0.874648
ENSMUSG00000035455	1.5747	0.874648
ENSMUSG00000046240	-2.43978	0.87527
ENSMUSG00000067860	-1.96442	0.875342
ENSMUSG00000021647	-0.64691	0.875968
ENSMUSG00000006411	-1.10617	0.876339
ENSMUSG00000025892	-0.464785	0.876339
ENSMUSG00000097000	1.97447	0.876339
ENSMUSG00000098456	-2.28635	0.876339
ENSMUSG00000101952	-0.972191	0.876348
ENSMUSG00000044148	0.558329	0.876784
ENSMUSG00000026104	-0.498638	0.876784
ENSMUSG00000098243	1.32501	0.876853
ENSMUSG00000025069	-2.0977	0.876853
ENSMUSG00000032806	1.78382	0.877149
ENSMUSG00000027244	-0.42817	0.878641
ENSMUSG00000092257	1.58134	0.878641
ENSMUSG00000031155	-0.80399	0.878936
ENSMUSG00000098141	-1.31806	0.878936
ENSMUSG00000081429	-1.71061	0.878936
ENSMUSG00000102961	1.56664	0.878936
ENSMUSG00000020614	-1.46873	0.878936
ENSMUSG00000021033	-0.431815	0.879083
ENSMUSG00000082360	-1.38354	0.879459
ENSMUSG00000042655	1.69479	0.880446
ENSMUSG00000036561	-1.03791	0.880446
ENSMUSG00000027353	-0.729985	0.880798
ENSMUSG00000069072	0.451457	0.880798
ENSMUSG00000031813	0.750439	0.881081
ENSMUSG00000032743	-0.771461	0.882385
ENSMUSG00000022951	0.537333	0.883231
ENSMUSG00000090659	-1.83069	0.885227
ENSMUSG00000041920	0.633565	0.885227
ENSMUSG00000063430	-0.847437	0.885227
ENSMUSG00000082229	-0.396053	0.885227
ENSMUSG00000102254	2.28955	0.886671
ENSMUSG00000083699	-1.91491	0.886671
ENSMUSG00000098702	1.11148	0.889456
ENSMUSG00000087519	1.38032	0.889766
ENSMUSG00000032727	0.598	0.889766
ENSMUSG00000084866	-0.7366	0.889766
ENSMUSG00000038250	0.654271	0.891407
ENSMUSG00000022548	-2.59281	0.891407
ENSMUSG00000036545	-1.78148	0.891407
ENSMUSG00000091864	1.27017	0.891407
ENSMUSG00000018442	0.510512	0.893414
ENSMUSG00000094685	-0.976724	0.89473
ENSMUSG00000080914	-1.84391	0.89473
ENSMUSG00000093577	-1.9351	0.89473
ENSMUSG00000038180	-1.84017	0.89473
ENSMUSG00000093552	-2.10301	0.89473
ENSMUSG00000040152	2.1671	0.89473
ENSMUSG00000028741	0.674823	0.895207
ENSMUSG00000070284	-0.728729	0.895524
ENSMUSG00000026437	-1.46741	0.895539
ENSMUSG00000034987	-2.24799	0.895807
ENSMUSG00000069631	0.656722	0.897099
ENSMUSG00000031883	1.2598	0.897099
ENSMUSG00000008226	0.565007	0.898908
ENSMUSG00000054256	0.636974	0.898908
ENSMUSG00000086324	0.521591	0.89905
ENSMUSG00000078630	-0.823487	0.89905
ENSMUSG00000025747	-0.899027	0.89905
ENSMUSG00000042606	0.725939	0.89905
ENSMUSG00000038039	0.678669	0.89905
ENSMUSG00000084085	-2.04883	0.899346
ENSMUSG00000097811	-0.565342	0.899856
ENSMUSG00000086137	-2.11634	0.899856
ENSMUSG00000025537	-1.94685	0.899856
ENSMUSG00000097906	-0.800221	0.901243
ENSMUSG00000070371	-1.24073	0.901243
ENSMUSG00000045251	0.503635	0.901243
ENSMUSG00000020805	-2.58381	0.901488
ENSMUSG00000025142	0.484625	0.901933
ENSMUSG00000034880	0.43815	0.901933
ENSMUSG00000040258	-0.959076	0.901933
ENSMUSG00000030016	0.479727	0.901933
ENSMUSG00000097089	0.816768	0.903416
ENSMUSG00000068290	-0.359139	0.903863
ENSMUSG00000098219	-1.90446	0.903863
ENSMUSG00000104413	-0.873159	0.903934
ENSMUSG00000060397	1.01238	0.903934
ENSMUSG00000034275	-0.9212	0.903934
ENSMUSG00000082208	1.68762	0.903934
ENSMUSG00000101209	-1.96957	0.903934
ENSMUSG00000073434	-1.12657	0.903934
ENSMUSG00000051768	-0.429964	0.903934
ENSMUSG00000028919	1.51933	0.903934
ENSMUSG00000090087	1.92695	0.905287
ENSMUSG00000063320	0.745802	0.90564
ENSMUSG00000063458	1.8417	0.906486
ENSMUSG00000050534	-2.39456	0.906864
ENSMUSG00000061436	0.407461	0.907243
ENSMUSG00000078656	1.76646	0.907343
ENSMUSG00000025141	-1.35695	0.90824
ENSMUSG00000103260	-2.1089	0.90824
ENSMUSG00000021079	0.785892	0.90824
ENSMUSG00000030084	-0.803776	0.90824
ENSMUSG00000000142	1.97354	0.90862
ENSMUSG00000074236	-0.919098	0.90862
ENSMUSG00000059852	-2.40202	0.90862
ENSMUSG00000079491	-1.12467	0.90862
ENSMUSG00000026784	0.994969	0.90862
ENSMUSG00000022949	-2.30893	0.90862
ENSMUSG00000025429	1.56143	0.909523
ENSMUSG00000039031	-1.06954	0.909829
ENSMUSG00000021804	1.67838	0.909941
ENSMUSG00000024371	2.03587	0.909941
ENSMUSG00000032300	-1.89926	0.910261
ENSMUSG00000029245	0.432205	0.910311
ENSMUSG00000040280	-2.05488	0.910518
ENSMUSG00000101061	-2.44486	0.910518
ENSMUSG00000084153	-1.43779	0.910518
ENSMUSG00000047603	-0.876031	0.910518
ENSMUSG00000026596	-0.826398	0.91144
ENSMUSG00000038780	-0.659522	0.912268
ENSMUSG00000032401	-1.92015	0.912268
ENSMUSG00000020932	1.18093	0.913195
ENSMUSG00000073643	0.767966	0.91496
ENSMUSG00000024913	-1.32715	0.915033
ENSMUSG00000020325	1.75486	0.915155
ENSMUSG00000025701	1.78574	0.915632
ENSMUSG00000055991	0.667723	0.916527
ENSMUSG00000025257	2.01285	0.916527
ENSMUSG00000062472	-1.97432	0.916527
ENSMUSG00000087291	-2.04821	0.916527
ENSMUSG00000055676	-0.509921	0.917159
ENSMUSG00000034543	-0.55906	0.917898
ENSMUSG00000030528	2.36032	0.917903
ENSMUSG00000096977	-1.85645	0.917903
ENSMUSG00000098002	-1.77101	0.919764
ENSMUSG00000037020	1.82279	0.919788
ENSMUSG00000032280	0.660172	0.919788
ENSMUSG00000019857	0.4783	0.919788
ENSMUSG00000099354	-1.27641	0.919788
ENSMUSG00000064036	2.36647	0.919788
ENSMUSG00000042564	-1.46301	0.919788
ENSMUSG00000031533	0.453144	0.919788
ENSMUSG00000050334	-0.742677	0.920986
ENSMUSG00000057691	-0.870065	0.921014
ENSMUSG00000044452	-0.917945	0.921014
ENSMUSG00000062588	-1.34501	0.921015
ENSMUSG00000078915	1.78559	0.921123
ENSMUSG00000054079	0.729388	0.921123
ENSMUSG00000039361	0.495199	0.921123
ENSMUSG00000060671	-0.717083	0.921703
ENSMUSG00000007877	-1.91126	0.922299
ENSMUSG00000028414	-0.50904	0.926543
ENSMUSG00000026668	2.13486	0.926695
ENSMUSG00000048264	0.497646	0.927259
ENSMUSG00000083139	-1.19646	0.927999
ENSMUSG00000095681	2.24248	0.928268
ENSMUSG00000062526	-0.734235	0.92841
ENSMUSG00000074519	0.601841	0.928731
ENSMUSG00000011034	-2.07741	0.928731
ENSMUSG00000032342	0.571626	0.928864
ENSMUSG00000029267	-0.513789	0.928864
ENSMUSG00000037251	0.41462	0.928864
ENSMUSG00000081068	1.7535	0.928864
ENSMUSG00000020319	-0.798792	0.929546
ENSMUSG00000074826	-0.5022	0.931008
ENSMUSG00000041161	-1.96082	0.931008
ENSMUSG00000024856	0.318632	0.931259
ENSMUSG00000073664	-0.805292	0.932981
ENSMUSG00000068101	-1.37748	0.933369
ENSMUSG00000022724	-0.504083	0.933369
ENSMUSG00000087200	1.83396	0.933369
ENSMUSG00000039126	-0.49815	0.933369
ENSMUSG00000021962	0.882476	0.933892
ENSMUSG00000008206	-0.290576	0.934289
ENSMUSG00000081657	1.56678	0.934289
ENSMUSG00000086330	1.70387	0.934932
ENSMUSG00000027893	0.399634	0.935429
ENSMUSG00000022561	-0.488368	0.938723
ENSMUSG00000091271	-0.51919	0.938723
ENSMUSG00000026047	0.752433	0.938723
ENSMUSG00000031816	-0.588728	0.938723
ENSMUSG00000046062	0.471569	0.938723
ENSMUSG00000103928	-1.91642	0.940658
ENSMUSG00000020802	0.537147	0.940658
ENSMUSG00000092458	1.76618	0.940658
ENSMUSG00000083219	-0.812647	0.940887
ENSMUSG00000074579	1.58846	0.943332
ENSMUSG00000032741	1.41927	0.944344
ENSMUSG00000025940	0.37333	0.944344
ENSMUSG00000034758	-0.518997	0.944344
ENSMUSG00000089785	1.53278	0.944344
ENSMUSG00000056529	-2.54162	0.945511
ENSMUSG00000026404	-0.532211	0.945511
ENSMUSG00000034271	-1.58682	0.945511
ENSMUSG00000033904	-0.618721	0.945511
ENSMUSG00000055725	-1.15994	0.945511
ENSMUSG00000049090	-0.804385	0.945511
ENSMUSG00000024286	0.550058	0.945511
ENSMUSG00000026879	1.34408	0.945511
ENSMUSG00000064897	1.68181	0.945511
ENSMUSG00000027487	-0.867257	0.945891
ENSMUSG00000048827	-0.755849	0.94665
ENSMUSG00000086583	-0.532024	0.94665
ENSMUSG00000024134	-1.92861	0.94665
ENSMUSG00000042529	-0.9104	0.94665
ENSMUSG00000040675	0.861191	0.94665
ENSMUSG00000032308	-0.495066	0.94665
ENSMUSG00000033335	-0.598203	0.94665
ENSMUSG00000066721	1.18404	0.94665
ENSMUSG00000078907	2.00879	0.946862
ENSMUSG00000022426	-0.578254	0.946862
ENSMUSG00000070473	2.54359	0.948926
ENSMUSG00000008384	1.81351	0.94898
ENSMUSG00000039738	-0.734062	0.950097
ENSMUSG00000015647	-1.62407	0.950214
ENSMUSG00000098176	0.447562	0.950214
ENSMUSG00000032370	1.34561	0.951064
ENSMUSG00000062252	-0.801514	0.951064
ENSMUSG00000064372	0.587956	0.951064
ENSMUSG00000003604	-1.52247	0.951064
ENSMUSG00000054150	1.71999	0.951977
ENSMUSG00000029442	1.26139	0.951977
ENSMUSG00000066026	0.366018	0.951977
ENSMUSG00000037270	0.537471	0.951977
ENSMUSG00000020878	1.67512	0.951977
ENSMUSG00000097094	2.16435	0.951977
ENSMUSG00000022111	0.493001	0.951977
ENSMUSG00000026319	-0.472629	0.952596
ENSMUSG00000034940	-0.702759	0.95363
ENSMUSG00000104469	-1.99235	0.954239
ENSMUSG00000026644	1.75027	0.954288
ENSMUSG00000031016	-0.894389	0.954288
ENSMUSG00000032363	-2.1671	0.954288
ENSMUSG00000049922	-1.04839	0.954288
ENSMUSG00000025813	0.66129	0.954288
ENSMUSG00000091478	0.410332	0.954288
ENSMUSG00000082988	1.7129	0.954288
ENSMUSG00000037060	-0.850238	0.954304
ENSMUSG00000017670	-0.363338	0.954304
ENSMUSG00000060143	0.855859	0.954376
ENSMUSG00000049516	-0.826446	0.954376
ENSMUSG00000020282	-1.50165	0.954376
ENSMUSG00000009406	-0.879566	0.954376
ENSMUSG00000030107	1.56901	0.954376
ENSMUSG00000030031	-1.1368	0.954376
ENSMUSG00000038059	1.33593	0.954376
ENSMUSG00000038170	0.35535	0.954376
ENSMUSG00000029314	-1.95336	0.955086
ENSMUSG00000020803	-0.850234	0.955086
ENSMUSG00000081359	0.587057	0.955086
ENSMUSG00000090243	1.48752	0.957232
ENSMUSG00000030341	-1.88813	0.957552
ENSMUSG00000041712	0.418743	0.960068
ENSMUSG00000079608	-1.9696	0.960068
ENSMUSG00000036907	-0.585082	0.960068
ENSMUSG00000051373	-0.493466	0.960104
ENSMUSG00000071847	-1.59448	0.960104
ENSMUSG00000104475	-1.73426	0.961351
ENSMUSG00000103577	1.93808	0.961351
ENSMUSG00000029016	-0.557909	0.961351
ENSMUSG00000054027	1.52453	0.96167
ENSMUSG00000006800	0.463594	0.96167
ENSMUSG00000075405	1.74192	0.96167
ENSMUSG00000068962	-1.80327	0.96167
ENSMUSG00000055204	0.398505	0.96167
ENSMUSG00000020811	-0.464955	0.961895
ENSMUSG00000058600	0.579424	0.962399
ENSMUSG00000061175	-1.00105	0.962446
ENSMUSG00000026822	1.68825	0.963062
ENSMUSG00000022783	-1.68626	0.963879
ENSMUSG00000031969	-0.348125	0.963926
ENSMUSG00000054196	-1.01464	0.964272
ENSMUSG00000027956	2.09984	0.965156
ENSMUSG00000073779	1.07098	0.9652
ENSMUSG00000073427	0.912822	0.965301
ENSMUSG00000086533	1.98572	0.965348
ENSMUSG00000037143	0.706511	0.965348
ENSMUSG00000097723	1.83862	0.965348
ENSMUSG00000100351	-1.54434	0.965574
ENSMUSG00000024454	-0.332836	0.965574
ENSMUSG00000063760	-1.46666	0.965574
ENSMUSG00000051817	-1.43484	0.966892
ENSMUSG00000054321	-0.810035	0.967065
ENSMUSG00000022419	0.836751	0.967362
ENSMUSG00000039795	-0.732291	0.967474
ENSMUSG00000092365	-1.20098	0.967474
ENSMUSG00000028184	-0.491393	0.96934
ENSMUSG00000040713	0.458674	0.96934
ENSMUSG00000025766	-0.776826	0.96934
ENSMUSG00000037001	-0.849569	0.96934
ENSMUSG00000083832	1.35945	0.96934
ENSMUSG00000026791	-0.746357	0.96934
ENSMUSG00000091351	-2.55706	0.96934
ENSMUSG00000002804	0.489679	0.96934
ENSMUSG00000103160	-1.94001	0.96934
ENSMUSG00000021810	-0.340479	0.96934
ENSMUSG00000040557	-0.921536	0.96934
ENSMUSG00000086680	1.80657	0.969783
ENSMUSG00000002781	1.20018	0.970346
ENSMUSG00000063754	-0.781617	0.971787
ENSMUSG00000036594	1.9492	0.971787
ENSMUSG00000061535	-1.80475	0.972126
ENSMUSG00000083780	1.1512	0.972257
ENSMUSG00000021468	-0.609174	0.972257
ENSMUSG00000048707	0.892335	0.972257
ENSMUSG00000034949	-0.64431	0.972257
ENSMUSG00000021054	0.743259	0.972257
ENSMUSG00000073016	1.93717	0.972257
ENSMUSG00000054474	-1.26327	0.972257
ENSMUSG00000032393	-0.5609	0.972257
ENSMUSG00000045333	0.766158	0.972724
ENSMUSG00000054364	-0.899134	0.972843
ENSMUSG00000018570	-2.25297	0.972843
ENSMUSG00000032245	0.500662	0.972843
ENSMUSG00000031072	0.472339	0.972843
ENSMUSG00000068959	-1.57841	0.973001
ENSMUSG00000099870	1.8186	0.973001
ENSMUSG00000074896	1.0492	0.973001
ENSMUSG00000035399	0.588649	0.973001
ENSMUSG00000039983	0.372648	0.973001
ENSMUSG00000086193	-1.39773	0.973001
ENSMUSG00000102780	-2.0595	0.973001
ENSMUSG00000030029	1.46824	0.973001
ENSMUSG00000038563	-0.809624	0.973001
ENSMUSG00000041710	1.88678	0.973001
ENSMUSG00000075224	-1.72056	0.973001
ENSMUSG00000018572	0.595417	0.973001
ENSMUSG00000046402	-0.844658	0.973001
ENSMUSG00000026442	-0.567366	0.973001
ENSMUSG00000096995	0.580056	0.973001
ENSMUSG00000083477	-0.329159	0.973733
ENSMUSG00000047061	-1.73917	0.973733
ENSMUSG00000038677	1.4292	0.973733
ENSMUSG00000042804	-0.527605	0.973733
ENSMUSG00000031723	-0.371319	0.974553
ENSMUSG00000087165	1.92034	0.975706
ENSMUSG00000031548	1.72015	0.975706
ENSMUSG00000029675	1.60549	0.976066
ENSMUSG00000024011	-2.08326	0.976066
ENSMUSG00000046387	-0.419836	0.976066
ENSMUSG00000054021	0.57558	0.976066
ENSMUSG00000086944	-1.17295	0.976066
ENSMUSG00000053841	-0.536529	0.977018
ENSMUSG00000055717	0.962783	0.977216
ENSMUSG00000050222	2.09731	0.977228
ENSMUSG00000054409	-1.84023	0.977228
ENSMUSG00000048277	1.13136	0.977228
ENSMUSG00000085105	-0.721928	0.977228
ENSMUSG00000036078	-0.365623	0.977228
ENSMUSG00000031349	-0.466225	0.977551
ENSMUSG00000044098	0.53835	0.979445
ENSMUSG00000021680	0.95557	0.979445
ENSMUSG00000094910	1.19451	0.979445
[truncated: 15,595 more rows]

## Sheet: RGC_OHT+DREADD
GeneID	logFC	FDR
ENSMUSG00000059751	-7.03028	9.81e-06
ENSMUSG00000054582	5.40776	9.81e-06
ENSMUSG00000090235	-5.91272	0.000468318
ENSMUSG00000023067	4.71789	0.00194232
ENSMUSG00000031762	4.32162	0.00212893
ENSMUSG00000038418	4.10399	0.00238691
ENSMUSG00000040350	-5.91122	0.00238691
ENSMUSG00000104378	-5.30162	0.00238691
ENSMUSG00000021390	5.6676	0.00238691
ENSMUSG00000044548	-5.79749	0.00489378
ENSMUSG00000026814	6.12088	0.0052948
ENSMUSG00000103966	-4.65964	0.00551097
ENSMUSG00000028965	-3.06749	0.0106696
ENSMUSG00000055538	5.03238	0.0109573
ENSMUSG00000002324	3.22842	0.0112197
ENSMUSG00000082524	5.30286	0.0112197
ENSMUSG00000083713	3.71924	0.0115406
ENSMUSG00000071192	5.29953	0.0116222
ENSMUSG00000030579	5.82172	0.0161467
ENSMUSG00000036655	5.89257	0.0161467
ENSMUSG00000039616	4.62709	0.0161467
ENSMUSG00000085946	-4.90617	0.0161467
ENSMUSG00000052861	-5.89364	0.0171408
ENSMUSG00000087569	-3.91662	0.0171777
ENSMUSG00000022371	5.38606	0.0171777
ENSMUSG00000026424	-4.78856	0.0171777
ENSMUSG00000092258	4.87554	0.0171777
ENSMUSG00000104179	4.77721	0.0171777
ENSMUSG00000100481	-5.30511	0.0171777
ENSMUSG00000023034	3.11102	0.0171777
ENSMUSG00000055723	4.91946	0.0171777
ENSMUSG00000097073	4.70705	0.0171777
ENSMUSG00000085099	-5.21619	0.0171777
ENSMUSG00000027560	-1.92659	0.0171777
ENSMUSG00000096215	-5.18745	0.0171777
ENSMUSG00000060445	-4.24178	0.0171777
ENSMUSG00000029602	4.98026	0.0171777
ENSMUSG00000086873	5.19364	0.0171777
ENSMUSG00000014907	-4.42661	0.0171777
ENSMUSG00000093677	4.81433	0.0171777
ENSMUSG00000059588	4.6467	0.0171777
ENSMUSG00000087595	5.62996	0.0171777
ENSMUSG00000101695	4.65989	0.0176332
ENSMUSG00000087250	4.97493	0.0183944
ENSMUSG00000102834	-5.0323	0.0185899
ENSMUSG00000095440	-5.2582	0.0192086
ENSMUSG00000029072	4.78342	0.0192086
ENSMUSG00000035629	-1.51362	0.0192086
ENSMUSG00000038763	5.26687	0.0192086
ENSMUSG00000082588	-3.5632	0.019403
ENSMUSG00000041624	4.93203	0.0198201
ENSMUSG00000097017	-4.55842	0.0200528
ENSMUSG00000099923	3.62687	0.0201778
ENSMUSG00000072969	2.66902	0.0201778
ENSMUSG00000090070	4.92893	0.0201778
ENSMUSG00000039153	-4.85331	0.0201778
ENSMUSG00000100648	4.54828	0.0201778
ENSMUSG00000093989	5.0629	0.0201778
ENSMUSG00000002897	3.71247	0.0201778
ENSMUSG00000087176	-4.82632	0.0201778
ENSMUSG00000103032	-4.46121	0.0206063
ENSMUSG00000073402	3.21554	0.0206063
ENSMUSG00000102770	4.63133	0.0206063
ENSMUSG00000020303	-4.86915	0.0206063
ENSMUSG00000093223	-4.68153	0.0209814
ENSMUSG00000073802	5.33912	0.0218032
ENSMUSG00000087035	6.14473	0.0218032
ENSMUSG00000098905	4.49947	0.0229379
ENSMUSG00000008730	-1.58928	0.0229379
ENSMUSG00000027939	4.25569	0.0235677
ENSMUSG00000104206	5.2301	0.0239456
ENSMUSG00000103217	-4.22321	0.0239456
ENSMUSG00000090126	4.37477	0.0241566
ENSMUSG00000046607	-4.62759	0.0245314
ENSMUSG00000057816	-5.5205	0.0251236
ENSMUSG00000062742	4.12009	0.0259909
ENSMUSG00000090558	-4.61889	0.0259909
ENSMUSG00000077212	5.14779	0.0261439
ENSMUSG00000096385	4.8081	0.0261439
ENSMUSG00000018486	4.42205	0.0261439
ENSMUSG00000082163	-4.89801	0.0261439
ENSMUSG00000073650	4.0467	0.0261439
ENSMUSG00000006398	-4.2999	0.0261439
ENSMUSG00000059498	5.07763	0.0261439
ENSMUSG00000020651	4.40105	0.0261806
ENSMUSG00000085743	5.22167	0.0261806
ENSMUSG00000048626	6.03699	0.0269224
ENSMUSG00000085238	-4.56772	0.0269224
ENSMUSG00000033213	-4.89683	0.0269224
ENSMUSG00000037868	5.29946	0.0270342
ENSMUSG00000051147	4.76405	0.0270342
ENSMUSG00000083004	4.3395	0.0270342
ENSMUSG00000028539	-4.16522	0.0271531
ENSMUSG00000026519	-5.55906	0.0272873
ENSMUSG00000066107	-5.14068	0.0272873
ENSMUSG00000053175	4.35359	0.0272873
ENSMUSG00000031167	1.8946	0.0272873
ENSMUSG00000104257	4.91878	0.0272873
ENSMUSG00000071540	-5.12235	0.0272873
ENSMUSG00000059835	4.29666	0.0272873
ENSMUSG00000037843	4.68672	0.0286169
ENSMUSG00000031962	4.81139	0.0286169
ENSMUSG00000036777	4.77253	0.0289996
ENSMUSG00000085274	4.8219	0.029808
ENSMUSG00000022947	4.08388	0.029808
ENSMUSG00000025787	2.77735	0.0298167
ENSMUSG00000062554	-4.68614	0.0307293
ENSMUSG00000096279	4.71081	0.0307293
ENSMUSG00000078772	4.68624	0.0309157
ENSMUSG00000039457	-4.94331	0.0309157
ENSMUSG00000060034	4.77045	0.0309157
ENSMUSG00000029718	4.01126	0.0309157
ENSMUSG00000048832	2.07552	0.0309157
ENSMUSG00000085611	3.68629	0.031002
ENSMUSG00000061298	5.17632	0.0312913
ENSMUSG00000000037	4.68786	0.0312913
ENSMUSG00000021798	4.14291	0.0312913
ENSMUSG00000059555	4.71141	0.0321178
ENSMUSG00000097832	4.7303	0.0321178
ENSMUSG00000047123	4.81002	0.0321178
ENSMUSG00000064128	2.29667	0.0321178
ENSMUSG00000040489	-4.79164	0.0321178
ENSMUSG00000016349	3.38163	0.0321178
ENSMUSG00000087550	-4.67283	0.0321178
ENSMUSG00000102930	-3.32469	0.0323727
ENSMUSG00000045326	-4.34185	0.0323727
ENSMUSG00000087444	4.45222	0.0323727
ENSMUSG00000082571	4.32929	0.0323727
ENSMUSG00000091818	3.85346	0.0323727
ENSMUSG00000053684	4.28323	0.0323727
ENSMUSG00000079834	-4.59424	0.0327538
ENSMUSG00000026669	4.19306	0.0334997
ENSMUSG00000097164	-1.60946	0.0334997
ENSMUSG00000074508	-4.69025	0.0334997
ENSMUSG00000026399	-4.48879	0.0334997
ENSMUSG00000001166	-4.50217	0.0341597
ENSMUSG00000094249	4.71308	0.0350675
ENSMUSG00000052271	-4.95222	0.035206
ENSMUSG00000092389	4.2689	0.035206
ENSMUSG00000096299	4.15707	0.0353252
ENSMUSG00000090461	4.98863	0.0353252
ENSMUSG00000098914	4.19217	0.0361983
ENSMUSG00000084874	-4.44491	0.0369736
ENSMUSG00000097476	4.1414	0.0369736
ENSMUSG00000029735	-3.37702	0.0369736
ENSMUSG00000086915	4.26141	0.0370038
ENSMUSG00000041688	3.46108	0.0370038
ENSMUSG00000082396	4.28442	0.0370233
ENSMUSG00000092014	4.1254	0.0370233
ENSMUSG00000087623	-4.71038	0.0370233
ENSMUSG00000002257	-4.47213	0.0370233
ENSMUSG00000104124	4.42166	0.0370233
ENSMUSG00000041849	-4.5461	0.0370233
ENSMUSG00000101678	4.54875	0.0371792
ENSMUSG00000063953	-3.8305	0.0380981
ENSMUSG00000024136	-3.46832	0.0396553
ENSMUSG00000084108	-4.29487	0.0396856
ENSMUSG00000102921	3.74558	0.0396856
ENSMUSG00000089709	-3.8163	0.0396856
ENSMUSG00000083326	-4.04949	0.0396856
ENSMUSG00000091367	-4.52036	0.040257
ENSMUSG00000020614	-3.55484	0.0411889
ENSMUSG00000066687	3.63634	0.0411889
ENSMUSG00000054622	-4.55609	0.0411889
ENSMUSG00000052549	-5.57027	0.0416645
ENSMUSG00000087545	3.96067	0.0416645
ENSMUSG00000006360	-4.08372	0.0416645
ENSMUSG00000050064	-3.86526	0.0416645
ENSMUSG00000030789	5.35833	0.0416645
ENSMUSG00000091383	-4.32315	0.0416645
ENSMUSG00000082849	-4.25864	0.0416645
ENSMUSG00000104302	-5.07713	0.0416645
ENSMUSG00000005968	1.49707	0.0416645
ENSMUSG00000097740	-4.22294	0.0416645
ENSMUSG00000049551	-4.22366	0.0423327
ENSMUSG00000033854	-4.36658	0.0423327
ENSMUSG00000051984	-4.29445	0.0425753
ENSMUSG00000027762	3.92482	0.0429375
ENSMUSG00000049396	-4.19406	0.0429375
ENSMUSG00000070469	-4.18827	0.0436229
ENSMUSG00000045813	-4.0895	0.0436229
ENSMUSG00000055188	2.72736	0.0436229
ENSMUSG00000085603	3.51813	0.0436229
ENSMUSG00000049649	3.48075	0.0436229
ENSMUSG00000057842	-3.73718	0.0436229
ENSMUSG00000083877	-3.95326	0.0436229
ENSMUSG00000083258	-4.00977	0.0436229
ENSMUSG00000026196	5.04477	0.0436229
ENSMUSG00000039286	-1.56387	0.0436229
ENSMUSG00000029178	-3.08045	0.0436229
ENSMUSG00000053830	3.35025	0.0436229
ENSMUSG00000021250	1.93822	0.0436229
ENSMUSG00000020038	1.46076	0.0443855
ENSMUSG00000036959	3.21049	0.0444182
ENSMUSG00000069125	4.18986	0.0444182
ENSMUSG00000051596	5.19	0.0455073
ENSMUSG00000097369	3.8694	0.0455111
ENSMUSG00000025946	-3.90962	0.0455582
ENSMUSG00000054520	-4.06371	0.0455582
ENSMUSG00000056771	-3.86927	0.0455791
ENSMUSG00000004895	2.26801	0.0455791
ENSMUSG00000027075	4.90418	0.0455791
ENSMUSG00000097749	-5.17235	0.0455791
ENSMUSG00000028480	3.69941	0.0455791
ENSMUSG00000024366	4.83077	0.0455791
ENSMUSG00000029674	-2.69158	0.0455791
ENSMUSG00000039057	2.21828	0.0457999
ENSMUSG00000048602	-4.99429	0.0457999
ENSMUSG00000093826	3.47746	0.0457999
ENSMUSG00000064514	4.72159	0.0457999
ENSMUSG00000022237	1.99578	0.0459058
ENSMUSG00000104018	-5.00385	0.0459058
ENSMUSG00000040569	-4.92372	0.0461133
ENSMUSG00000102691	4.4234	0.046432
ENSMUSG00000024734	-5.13547	0.0466536
ENSMUSG00000070473	-5.04445	0.0467599
ENSMUSG00000077705	-4.73477	0.0467599
ENSMUSG00000041669	-5.09171	0.0467599
ENSMUSG00000094344	-3.13206	0.0467599
ENSMUSG00000092454	3.80229	0.0467599
ENSMUSG00000099913	4.04362	0.0467599
ENSMUSG00000029831	3.8634	0.0467599
ENSMUSG00000031765	1.76962	0.0467599
ENSMUSG00000023341	4.80653	0.0467599
ENSMUSG00000037362	4.64478	0.0467599
ENSMUSG00000094334	3.90322	0.0467599
ENSMUSG00000097747	-3.48897	0.0476778
ENSMUSG00000046152	2.26042	0.0476778
ENSMUSG00000086980	4.56038	0.0476778
ENSMUSG00000086554	3.68383	0.0476778
ENSMUSG00000071470	4.65482	0.0476778
ENSMUSG00000061669	3.91899	0.0476778
ENSMUSG00000032010	1.59068	0.0476778
ENSMUSG00000084564	4.62507	0.0480344
ENSMUSG00000070574	4.55071	0.0480344
ENSMUSG00000085246	4.59485	0.0480344
ENSMUSG00000019779	-4.67588	0.0480344
ENSMUSG00000066090	4.72753	0.0480344
ENSMUSG00000053208	3.81754	0.0489796
ENSMUSG00000099354	2.92254	0.0489796
ENSMUSG00000101320	3.21032	0.0491415
ENSMUSG00000084851	-4.59768	0.0496101
ENSMUSG00000080760	4.56226	0.049812
ENSMUSG00000087473	-4.64098	0.0499585
ENSMUSG00000090087	-3.90836	0.0499585
ENSMUSG00000030077	-3.04545	0.0499585
ENSMUSG00000006269	-3.96319	0.0499585
ENSMUSG00000085434	-4.83254	0.0503447
ENSMUSG00000032596	-4.06116	0.0503447
ENSMUSG00000004043	-2.53743	0.0503447
ENSMUSG00000097268	4.53834	0.0503447
ENSMUSG00000099250	-4.57959	0.0503447
ENSMUSG00000096810	-3.69355	0.0503447
ENSMUSG00000081191	-4.25128	0.050493
ENSMUSG00000097091	-4.67001	0.0506057
ENSMUSG00000015133	4.30709	0.0508895
ENSMUSG00000057685	-3.57032	0.05128
ENSMUSG00000087036	-4.71607	0.05128
ENSMUSG00000041012	-2.64097	0.0513547
ENSMUSG00000026415	4.24811	0.0513547
ENSMUSG00000081248	4.18858	0.0513547
ENSMUSG00000073679	4.39218	0.0520446
ENSMUSG00000022505	3.87301	0.0520446
ENSMUSG00000030592	3.56035	0.0520446
ENSMUSG00000060470	3.65619	0.0520446
ENSMUSG00000084892	3.44059	0.0520446
ENSMUSG00000101224	-4.49579	0.0520446
ENSMUSG00000088308	4.18	0.0520446
ENSMUSG00000091351	4.32224	0.0520446
ENSMUSG00000054555	-4.42811	0.0520446
ENSMUSG00000080748	-4.37766	0.0520446
ENSMUSG00000046470	-4.43194	0.0520446
ENSMUSG00000086916	-3.46781	0.0526287
ENSMUSG00000064525	3.68255	0.0526287
ENSMUSG00000040170	-4.68818	0.0526287
ENSMUSG00000018921	1.84611	0.0526287
ENSMUSG00000043943	-4.5777	0.0526287
ENSMUSG00000072673	-4.26381	0.0526287
ENSMUSG00000085148	1.75716	0.0526287
ENSMUSG00000082684	4.21303	0.0526287
ENSMUSG00000007888	4.38818	0.052741
ENSMUSG00000103050	4.17286	0.052741
ENSMUSG00000018893	3.64061	0.052741
ENSMUSG00000085449	4.32443	0.0527663
ENSMUSG00000082985	4.16252	0.0527663
ENSMUSG00000083744	4.09488	0.0527663
ENSMUSG00000092655	4.29873	0.0527663
ENSMUSG00000015950	-4.59462	0.0527663
ENSMUSG00000080726	-4.52627	0.0527663
ENSMUSG00000029513	1.70121	0.0527663
ENSMUSG00000058626	4.25047	0.0527663
ENSMUSG00000020264	4.26672	0.0528234
ENSMUSG00000008461	4.39759	0.052879
ENSMUSG00000074004	4.1625	0.052879
ENSMUSG00000082283	-4.35994	0.052879
ENSMUSG00000001020	-4.56734	0.052879
ENSMUSG00000023905	3.58004	0.052879
ENSMUSG00000075023	4.26987	0.0530272
ENSMUSG00000040121	-4.40761	0.05311
ENSMUSG00000084332	4.2113	0.053116
ENSMUSG00000063558	4.22279	0.0531456
ENSMUSG00000056612	-4.35806	0.0531456
ENSMUSG00000042279	5.50397	0.0531456
ENSMUSG00000028713	4.12623	0.0531456
ENSMUSG00000020007	4.20439	0.0531456
ENSMUSG00000103373	4.12476	0.0534175
ENSMUSG00000087268	3.5925	0.0534784
ENSMUSG00000021411	-3.74931	0.0534784
ENSMUSG00000084038	4.12093	0.0535968
ENSMUSG00000068324	3.68655	0.0535968
ENSMUSG00000097939	4.14681	0.0538279
ENSMUSG00000041301	4.08058	0.0539848
ENSMUSG00000020867	-4.41566	0.0539848
ENSMUSG00000030895	4.17432	0.0541155
ENSMUSG00000022243	-4.47426	0.0546708
ENSMUSG00000042895	-4.28239	0.0548143
ENSMUSG00000041390	-4.28532	0.0551555
ENSMUSG00000087121	4.10694	0.0551555
ENSMUSG00000020122	2.96217	0.0551555
ENSMUSG00000029096	-3.69765	0.0551555
ENSMUSG00000022362	4.06278	0.0551555
ENSMUSG00000085276	4.16491	0.0551555
ENSMUSG00000090007	4.03816	0.0556093
ENSMUSG00000065676	4.04961	0.0557744
ENSMUSG00000098967	3.99959	0.0557744
ENSMUSG00000020437	-4.32678	0.0557744
ENSMUSG00000073795	4.21567	0.0558938
ENSMUSG00000060093	4.00082	0.0563452
ENSMUSG00000050473	2.94374	0.0563452
ENSMUSG00000022422	4.06297	0.0563452
ENSMUSG00000059891	4.14125	0.0563452
ENSMUSG00000083697	4.05496	0.0565305
ENSMUSG00000081083	-4.06199	0.0567141
ENSMUSG00000058661	3.62546	0.0572645
ENSMUSG00000102403	-4.20554	0.0573202
ENSMUSG00000026546	-4.26225	0.0585675
ENSMUSG00000093119	-3.98086	0.0593645
ENSMUSG00000016283	3.98351	0.0593645
ENSMUSG00000039315	-4.04195	0.0598503
ENSMUSG00000002699	-4.15131	0.0598667
ENSMUSG00000080703	3.9189	0.059947
ENSMUSG00000078957	3.84831	0.0600578
ENSMUSG00000027313	-1.89915	0.0600578
ENSMUSG00000022372	3.85959	0.0600578
ENSMUSG00000086784	-4.20332	0.0600578
ENSMUSG00000064338	3.83047	0.0600578
ENSMUSG00000104149	-4.12482	0.0600578
ENSMUSG00000096730	-4.11526	0.0604462
ENSMUSG00000090674	-4.14785	0.0605088
ENSMUSG00000097434	-3.86574	0.0608553
ENSMUSG00000061482	-4.17779	0.061211
ENSMUSG00000043993	-2.42595	0.061211
ENSMUSG00000036634	3.89732	0.0614373
ENSMUSG00000056912	3.86315	0.062759
ENSMUSG00000009092	-3.56025	0.062759
ENSMUSG00000035551	3.9439	0.0630193
ENSMUSG00000049130	3.85536	0.0633075
ENSMUSG00000087008	-3.99656	0.0636929
ENSMUSG00000081187	-3.48632	0.063805
ENSMUSG00000029135	3.76567	0.0645271
ENSMUSG00000000567	1.43215	0.0646554
ENSMUSG00000087560	2.83252	0.0646554
ENSMUSG00000022805	-3.83193	0.0648072
ENSMUSG00000064792	-3.96676	0.0648072
ENSMUSG00000037206	3.90127	0.065204
ENSMUSG00000081817	-3.85723	0.0653641
ENSMUSG00000089900	-3.95052	0.0654186
ENSMUSG00000083287	-4.13523	0.0657333
ENSMUSG00000053861	-3.83144	0.0657333
ENSMUSG00000030699	3.78997	0.0667409
ENSMUSG00000054136	-3.90633	0.0667409
ENSMUSG00000024610	3.10106	0.0672258
ENSMUSG00000040253	-3.24643	0.0672584
ENSMUSG00000104520	-3.79302	0.0672584
ENSMUSG00000000901	-3.10016	0.0683724
ENSMUSG00000020893	1.44168	0.0683724
ENSMUSG00000086796	-3.89008	0.0683724
ENSMUSG00000035314	1.51888	0.0683724
ENSMUSG00000103135	3.79318	0.0691448
ENSMUSG00000026237	-3.87178	0.0691448
ENSMUSG00000024338	2.79417	0.0691448
ENSMUSG00000091071	-3.51144	0.0691448
ENSMUSG00000086103	-3.88618	0.0691448
ENSMUSG00000023935	3.76264	0.0691448
ENSMUSG00000045802	-3.88229	0.0691448
ENSMUSG00000001473	1.72208	0.0691448
ENSMUSG00000033453	-3.05253	0.0691448
ENSMUSG00000061414	4.29818	0.0691448
ENSMUSG00000027800	-3.92737	0.0691448
ENSMUSG00000038534	1.68208	0.0691448
ENSMUSG00000102762	-3.69019	0.0691448
ENSMUSG00000001985	-2.28848	0.0691448
ENSMUSG00000086920	-3.69914	0.0691448
ENSMUSG00000039545	3.59255	0.0691448
ENSMUSG00000045980	-2.31733	0.0694185
ENSMUSG00000102579	-3.699	0.0694739
ENSMUSG00000039313	3.5507	0.0701831
ENSMUSG00000029123	-1.55048	0.0703262
ENSMUSG00000085678	3.58912	0.0703262
ENSMUSG00000021499	-3.69804	0.0709342
ENSMUSG00000054418	3.62707	0.0709517
ENSMUSG00000037727	-3.72478	0.0709517
ENSMUSG00000094962	3.59542	0.0714876
ENSMUSG00000087344	3.55205	0.0714876
ENSMUSG00000033644	3.86653	0.0716995
ENSMUSG00000104299	-3.87656	0.0716995
ENSMUSG00000047419	-3.8904	0.0731653
ENSMUSG00000030681	1.9868	0.0731653
ENSMUSG00000046952	3.54918	0.0731653
ENSMUSG00000100747	-3.66194	0.0731653
ENSMUSG00000027763	1.38856	0.0731653
ENSMUSG00000087685	-3.8721	0.0731653
ENSMUSG00000010660	1.98967	0.073741
ENSMUSG00000073821	-3.73116	0.0745473
ENSMUSG00000074280	3.27589	0.0745473
ENSMUSG00000024831	2.01902	0.0745999
ENSMUSG00000102157	-3.69218	0.0753671
ENSMUSG00000027695	-3.39894	0.0758073
ENSMUSG00000083864	2.88296	0.0760943
ENSMUSG00000074218	2.23372	0.0778897
ENSMUSG00000085335	3.49886	0.0781224
ENSMUSG00000072663	-3.90752	0.0783675
ENSMUSG00000094374	-3.75421	0.0783675
ENSMUSG00000082234	3.57869	0.0785949
ENSMUSG00000065907	-3.65634	0.0787458
ENSMUSG00000102735	-3.61125	0.0789291
ENSMUSG00000063611	-2.67887	0.0789291
ENSMUSG00000046196	-3.76423	0.0789416
ENSMUSG00000103821	3.51631	0.0789416
ENSMUSG00000082674	-3.61054	0.0789416
ENSMUSG00000006205	1.44521	0.0789416
ENSMUSG00000086679	3.44775	0.0789416
ENSMUSG00000091401	-3.5936	0.0791281
ENSMUSG00000068303	3.46563	0.0794761
ENSMUSG00000078796	-3.37134	0.0796198
ENSMUSG00000039458	1.53405	0.0798492
ENSMUSG00000090027	3.07296	0.0802806
ENSMUSG00000098661	3.56169	0.0802806
ENSMUSG00000041798	-1.31998	0.081338
ENSMUSG00000102282	3.59133	0.0815776
ENSMUSG00000042672	-2.78876	0.0815776
ENSMUSG00000025431	-3.67854	0.0817932
ENSMUSG00000054717	2.51914	0.0827841
ENSMUSG00000085749	3.355	0.0830162
ENSMUSG00000098022	-3.66032	0.0830162
ENSMUSG00000027358	2.79735	0.0830162
ENSMUSG00000078134	2.26374	0.0830162
ENSMUSG00000020592	-3.74943	0.0830162
ENSMUSG00000004894	3.66639	0.08321
ENSMUSG00000021207	-3.4926	0.0838416
ENSMUSG00000017418	1.44632	0.0838416
ENSMUSG00000082901	-3.89977	0.0847421
ENSMUSG00000038292	3.54871	0.0848688
ENSMUSG00000081975	-2.38997	0.0853358
ENSMUSG00000000340	1.51929	0.0858266
ENSMUSG00000025963	-3.51079	0.0858266
ENSMUSG00000074794	1.62472	0.0858266
ENSMUSG00000024273	1.26015	0.0858266
ENSMUSG00000024236	2.07264	0.0858266
ENSMUSG00000099779	1.62821	0.0858266
ENSMUSG00000024900	1.50041	0.0858266
ENSMUSG00000033396	1.39469	0.0858266
ENSMUSG00000011486	-3.46486	0.0858266
ENSMUSG00000056501	-3.40959	0.0858266
ENSMUSG00000023074	0.991215	0.0858266
ENSMUSG00000070632	-2.67489	0.0858266
ENSMUSG00000083798	-3.23916	0.0865692
ENSMUSG00000078917	-3.3391	0.0868367
ENSMUSG00000080831	3.29621	0.0882156
ENSMUSG00000026840	3.21456	0.09031
ENSMUSG00000025735	-2.83543	0.090443
ENSMUSG00000089876	-3.09252	0.0907917
ENSMUSG00000092365	1.96399	0.0922451
ENSMUSG00000026062	-3.47592	0.0922567
ENSMUSG00000063314	-3.24462	0.0922567
ENSMUSG00000023918	-3.79264	0.0925603
ENSMUSG00000022622	-3.41348	0.0928525
ENSMUSG00000005540	-3.56172	0.0937211
ENSMUSG00000035129	-1.33337	0.0937359
ENSMUSG00000022656	1.43403	0.0937359
ENSMUSG00000045954	3.63717	0.093829
ENSMUSG00000057691	1.32679	0.0941691
ENSMUSG00000047371	1.71802	0.0958622
ENSMUSG00000056076	1.20991	0.0962776
ENSMUSG00000030268	-0.703359	0.0963923
ENSMUSG00000037887	1.30092	0.0970947
ENSMUSG00000053574	-1.48263	0.0975166
ENSMUSG00000031351	-3.36699	0.0978436
ENSMUSG00000048191	3.60523	0.0978436
ENSMUSG00000103039	3.89406	0.0978436
ENSMUSG00000082969	4.21154	0.0979648
ENSMUSG00000020100	-3.18832	0.0979648
ENSMUSG00000095385	3.36307	0.099378
ENSMUSG00000028044	2.9226	0.101434
ENSMUSG00000081792	-3.82862	0.102739
ENSMUSG00000049872	2.65925	0.102739
ENSMUSG00000026727	-1.78715	0.102739
ENSMUSG00000021929	1.01471	0.102991
ENSMUSG00000026880	1.63904	0.103333
ENSMUSG00000020385	1.25089	0.103394
ENSMUSG00000040102	-1.67898	0.103394
ENSMUSG00000032698	-2.55882	0.103697
ENSMUSG00000032985	3.19907	0.103697
ENSMUSG00000074519	-1.50234	0.104245
ENSMUSG00000078202	-3.25081	0.104412
ENSMUSG00000020644	1.78358	0.104412
ENSMUSG00000085782	-3.20218	0.105292
ENSMUSG00000042292	-1.61174	0.108769
ENSMUSG00000055541	2.58995	0.108839
ENSMUSG00000024927	1.41802	0.108839
ENSMUSG00000064179	0.990524	0.109653
ENSMUSG00000081370	-2.55373	0.109821
ENSMUSG00000056737	3.12691	0.109821
ENSMUSG00000004098	3.96372	0.110394
ENSMUSG00000021478	0.793841	0.111016
ENSMUSG00000060019	-1.94406	0.112878
ENSMUSG00000029359	2.98893	0.113743
ENSMUSG00000084223	-3.96458	0.113743
ENSMUSG00000051860	2.52064	0.113989
ENSMUSG00000096964	2.54678	0.115657
ENSMUSG00000000355	-1.26893	0.11598
ENSMUSG00000024331	-3.17607	0.116892
ENSMUSG00000073125	-2.32971	0.116974
ENSMUSG00000000126	2.80027	0.116974
ENSMUSG00000087201	-3.46698	0.117744
ENSMUSG00000039899	3.87426	0.117744
ENSMUSG00000081231	2.85379	0.119133
ENSMUSG00000103377	-3.9253	0.121501
ENSMUSG00000022651	3.83795	0.123139
ENSMUSG00000000247	2.47161	0.123824
ENSMUSG00000021732	-2.72445	0.12517
ENSMUSG00000023043	1.21829	0.125234
ENSMUSG00000031562	-2.59601	0.125903
ENSMUSG00000027454	-3.51186	0.12744
ENSMUSG00000085545	3.69931	0.12744
ENSMUSG00000091476	-3.40717	0.127739
ENSMUSG00000031360	-0.841203	0.127845
ENSMUSG00000080868	3.71217	0.128529
ENSMUSG00000008307	2.78849	0.128529
ENSMUSG00000024190	0.805649	0.13001
ENSMUSG00000074867	-2.12123	0.131693
ENSMUSG00000102376	-3.10928	0.133065
ENSMUSG00000043289	-2.01781	0.13373
ENSMUSG00000044702	3.63279	0.139408
ENSMUSG00000034206	-3.41889	0.139844
ENSMUSG00000020193	-3.39213	0.139844
ENSMUSG00000073733	-2.59437	0.139935
ENSMUSG00000049620	2.73667	0.139935
ENSMUSG00000063015	-0.85231	0.140975
ENSMUSG00000083974	-3.7134	0.141332
ENSMUSG00000099891	1.85879	0.141332
ENSMUSG00000045193	1.25814	0.141634
ENSMUSG00000030737	2.21881	0.141634
ENSMUSG00000004266	3.67447	0.141991
ENSMUSG00000030533	1.03554	0.142325
ENSMUSG00000042790	1.00011	0.143029
ENSMUSG00000063632	-1.75558	0.143029
ENSMUSG00000045314	2.27903	0.143029
ENSMUSG00000030867	3.69814	0.143202
ENSMUSG00000024812	0.688732	0.146255
ENSMUSG00000073411	0.904856	0.147734
ENSMUSG00000021364	1.13631	0.147734
ENSMUSG00000090053	3.60612	0.147734
ENSMUSG00000082140	-3.40379	0.147734
ENSMUSG00000075528	3.45732	0.148293
ENSMUSG00000097827	-2.58968	0.148591
ENSMUSG00000097275	0.991584	0.150234
ENSMUSG00000084686	3.15413	0.150513
ENSMUSG00000073102	3.31631	0.150635
ENSMUSG00000041782	2.61787	0.151113
ENSMUSG00000030785	-2.83252	0.152574
ENSMUSG00000085156	1.22495	0.152974
ENSMUSG00000038578	3.28404	0.152974
ENSMUSG00000101077	2.73791	0.153131
ENSMUSG00000024404	0.963344	0.155529
ENSMUSG00000018796	1.17941	0.155529
ENSMUSG00000077625	-3.20382	0.155582
ENSMUSG00000018339	2.25597	0.157798
ENSMUSG00000037737	-2.50021	0.157798
ENSMUSG00000038332	1.29531	0.157798
ENSMUSG00000102744	3.5684	0.158769
ENSMUSG00000102956	3.16129	0.158991
ENSMUSG00000083512	2.28572	0.15955
ENSMUSG00000082431	-1.23477	0.159724
ENSMUSG00000103952	-3.50534	0.159875
ENSMUSG00000092182	3.53994	0.159972
ENSMUSG00000066000	-2.99077	0.160614
ENSMUSG00000036615	-1.92681	0.160614
ENSMUSG00000054499	1.16259	0.160614
ENSMUSG00000030730	2.71787	0.160614
ENSMUSG00000077493	-2.85711	0.160705
ENSMUSG00000022912	1.78426	0.162312
ENSMUSG00000086645	1.8978	0.162312
ENSMUSG00000024429	1.04521	0.162312
ENSMUSG00000036208	1.684	0.163723
ENSMUSG00000087200	-2.83043	0.163835
ENSMUSG00000100153	3.32129	0.163924
ENSMUSG00000063087	-0.967455	0.164388
ENSMUSG00000002104	3.58453	0.164736
ENSMUSG00000037465	1.59151	0.165119
ENSMUSG00000097240	3.34904	0.166009
ENSMUSG00000032360	-3.18334	0.16625
ENSMUSG00000027520	-2.03466	0.169437
ENSMUSG00000054200	-3.79392	0.170562
ENSMUSG00000078867	-1.33772	0.171303
ENSMUSG00000046636	3.64337	0.171303
ENSMUSG00000100799	-3.17995	0.172594
ENSMUSG00000058567	-2.90265	0.172594
ENSMUSG00000048677	-3.298	0.172594
ENSMUSG00000024002	1.05804	0.173362
ENSMUSG00000072553	3.40246	0.173987
ENSMUSG00000026126	3.19532	0.177693
ENSMUSG00000090673	3.16938	0.177693
ENSMUSG00000026883	0.867386	0.17788
ENSMUSG00000082678	2.56909	0.179376
ENSMUSG00000042390	-1.55429	0.179403
ENSMUSG00000030096	0.979287	0.179592
ENSMUSG00000073482	3.43071	0.17979
ENSMUSG00000087072	3.37442	0.17979
ENSMUSG00000097155	-3.07214	0.17979
ENSMUSG00000032845	2.92082	0.180653
ENSMUSG00000099397	2.94267	0.181251
ENSMUSG00000090110	-1.05134	0.181409
ENSMUSG00000102424	-2.87909	0.182675
ENSMUSG00000083834	1.60218	0.183355
ENSMUSG00000062464	-3.53941	0.184213
ENSMUSG00000084884	-3.42625	0.184213
ENSMUSG00000042608	1.37117	0.184469
ENSMUSG00000020782	1.88807	0.184469
ENSMUSG00000093502	-2.92353	0.184469
ENSMUSG00000086794	2.8471	0.186073
ENSMUSG00000093908	3.3994	0.186073
ENSMUSG00000097251	-3.0533	0.187861
ENSMUSG00000054426	-1.25546	0.188126
ENSMUSG00000092550	3.21285	0.188126
ENSMUSG00000031538	1.15841	0.188126
ENSMUSG00000043811	-3.05054	0.188126
ENSMUSG00000043410	-2.33895	0.188902
ENSMUSG00000035032	-3.92098	0.188902
ENSMUSG00000070436	2.74028	0.190084
ENSMUSG00000026715	-1.72471	0.190376
ENSMUSG00000082535	-2.96221	0.191518
ENSMUSG00000055725	2.0815	0.191518
ENSMUSG00000007122	3.23335	0.192178
ENSMUSG00000022935	0.646525	0.192178
ENSMUSG00000086291	3.46304	0.192178
ENSMUSG00000056493	2.1176	0.192178
ENSMUSG00000090861	-1.94617	0.19305
ENSMUSG00000058290	-3.70798	0.19305
ENSMUSG00000028587	-2.89146	0.19376
ENSMUSG00000056537	1.09406	0.19447
ENSMUSG00000001773	1.69761	0.195034
ENSMUSG00000015312	2.66133	0.195126
ENSMUSG00000034201	-2.04423	0.195298
ENSMUSG00000004044	2.55647	0.195488
ENSMUSG00000051278	3.09984	0.196157
ENSMUSG00000026492	2.51432	0.199608
ENSMUSG00000033249	-2.13749	0.200497
ENSMUSG00000052837	2.22382	0.201646
ENSMUSG00000080840	-1.89264	0.202144
ENSMUSG00000046719	1.73943	0.203361
ENSMUSG00000097976	-3.64801	0.203405
ENSMUSG00000024843	1.09981	0.203587
ENSMUSG00000091864	-2.33223	0.203587
ENSMUSG00000007207	-1.7626	0.203727
ENSMUSG00000038371	-0.753252	0.204145
ENSMUSG00000089657	3.2043	0.204145
ENSMUSG00000034906	-2.62113	0.206438
ENSMUSG00000073000	-3.36107	0.207753
ENSMUSG00000023013	3.17829	0.207753
ENSMUSG00000004040	1.08019	0.208077
ENSMUSG00000065954	1.07722	0.208077
ENSMUSG00000023966	-2.77436	0.208538
ENSMUSG00000081789	-2.35757	0.21077
ENSMUSG00000089902	1.29956	0.212937
ENSMUSG00000087366	2.8588	0.215398
ENSMUSG00000047867	3.27032	0.216682
ENSMUSG00000030757	1.56569	0.217072
ENSMUSG00000010751	-3.4948	0.217433
ENSMUSG00000098438	3.15456	0.217819
ENSMUSG00000078995	-3.19401	0.21832
ENSMUSG00000020542	2.75392	0.219252
ENSMUSG00000029097	-2.10056	0.219252
ENSMUSG00000042594	1.0795	0.219348
ENSMUSG00000019734	2.3987	0.220332
ENSMUSG00000074037	2.74926	0.22277
ENSMUSG00000024851	0.863911	0.222971
ENSMUSG00000054457	-3.00018	0.223645
ENSMUSG00000064231	-3.37691	0.223645
ENSMUSG00000035164	2.37661	0.223645
ENSMUSG00000001027	2.29086	0.224493
ENSMUSG00000098149	-2.93727	0.22568
ENSMUSG00000075463	2.88949	0.231996
ENSMUSG00000051586	-1.03201	0.232417
ENSMUSG00000064105	1.48891	0.23363
ENSMUSG00000032383	0.666947	0.234234
ENSMUSG00000074800	2.47022	0.234234
ENSMUSG00000093629	-3.14378	0.235064
ENSMUSG00000083469	3.05028	0.239963
ENSMUSG00000086605	1.13471	0.239963
ENSMUSG00000036136	-2.86947	0.239963
ENSMUSG00000031220	3.68181	0.239963
ENSMUSG00000098708	-2.86806	0.244193
ENSMUSG00000020067	2.47358	0.24845
ENSMUSG00000047205	2.97966	0.248462
ENSMUSG00000020674	1.38673	0.248462
ENSMUSG00000025139	0.651741	0.249421
ENSMUSG00000024521	3.87924	0.249949
ENSMUSG00000020601	0.794354	0.249949
ENSMUSG00000097845	-3.08681	0.249949
ENSMUSG00000083915	-3.28423	0.252149
ENSMUSG00000062515	3.90066	0.25463
ENSMUSG00000094942	-1.48841	0.25463
ENSMUSG00000098048	-2.26829	0.255048
ENSMUSG00000090957	-1.09854	0.255048
ENSMUSG00000027985	-3.2732	0.255345
ENSMUSG00000044533	0.944689	0.256961
ENSMUSG00000036949	2.29878	0.25762
ENSMUSG00000104017	-2.72613	0.262353
ENSMUSG00000066278	1.16463	0.262353
ENSMUSG00000039756	1.10122	0.263991
ENSMUSG00000007570	1.23967	0.263991
ENSMUSG00000035493	2.76175	0.264606
ENSMUSG00000082253	1.1697	0.264775
ENSMUSG00000040950	-2.37578	0.266519
ENSMUSG00000098141	2.34474	0.266519
ENSMUSG00000038963	1.49914	0.266519
ENSMUSG00000045176	1.09456	0.267324
ENSMUSG00000031373	2.47044	0.26757
ENSMUSG00000083674	2.143	0.267641
ENSMUSG00000087700	0.658612	0.268733
ENSMUSG00000074521	-3.30905	0.271932
ENSMUSG00000097994	2.76863	0.272565
ENSMUSG00000026455	0.674964	0.273553
ENSMUSG00000045838	2.18323	0.27503
ENSMUSG00000084925	-2.43759	0.27503
ENSMUSG00000090489	2.86982	0.27503
ENSMUSG00000072847	-1.97434	0.27503
ENSMUSG00000048281	-2.91561	0.275234
ENSMUSG00000045288	2.47532	0.275234
ENSMUSG00000084843	-1.02167	0.275598
ENSMUSG00000016128	-2.38922	0.275615
ENSMUSG00000042477	-3.12782	0.275615
ENSMUSG00000065353	2.5393	0.275663
ENSMUSG00000086556	-2.91951	0.27717
ENSMUSG00000069184	-2.79889	0.27717
ENSMUSG00000097100	-2.08687	0.278272
ENSMUSG00000086219	-1.59592	0.278272
ENSMUSG00000052684	1.44159	0.278272
ENSMUSG00000081402	2.70054	0.278272
ENSMUSG00000103502	1.9232	0.279
ENSMUSG00000021481	0.895504	0.279218
ENSMUSG00000028703	0.952741	0.279985
ENSMUSG00000049800	1.9092	0.279985
ENSMUSG00000026807	-3.16532	0.279985
ENSMUSG00000074141	2.51955	0.280067
ENSMUSG00000086474	-3.03974	0.282275
ENSMUSG00000083500	-2.83463	0.282411
ENSMUSG00000083595	-2.54187	0.283622
ENSMUSG00000097585	2.88607	0.283853
ENSMUSG00000074569	-2.60989	0.283853
ENSMUSG00000053358	-0.857258	0.287043
ENSMUSG00000090394	2.6759	0.287193
ENSMUSG00000098056	-1.76167	0.287193
ENSMUSG00000021025	1.07017	0.287701
ENSMUSG00000037369	1.18685	0.28885
ENSMUSG00000026659	-1.03658	0.28885
ENSMUSG00000082961	-3.09794	0.28885
ENSMUSG00000095332	-2.83585	0.291039
ENSMUSG00000024130	-0.847488	0.291039
ENSMUSG00000038526	1.01985	0.291993
ENSMUSG00000034117	3.42143	0.291993
ENSMUSG00000041609	1.00352	0.291993
ENSMUSG00000055116	1.0733	0.292181
ENSMUSG00000053398	-1.33487	0.292181
ENSMUSG00000019876	-1.02652	0.294839
ENSMUSG00000095905	-3.17944	0.294839
ENSMUSG00000030094	0.938338	0.295017
ENSMUSG00000050840	-1.04755	0.295017
ENSMUSG00000020648	-1.78161	0.295789
ENSMUSG00000025127	-2.75211	0.297123
ENSMUSG00000027808	0.918028	0.297868
ENSMUSG00000021706	-1.31579	0.297868
ENSMUSG00000072889	-1.88707	0.298773
ENSMUSG00000024697	-2.64782	0.300199
ENSMUSG00000029328	1.006	0.300199
ENSMUSG00000062365	2.37571	0.300199
ENSMUSG00000063410	1.23988	0.300428
ENSMUSG00000098761	-2.45742	0.30225
ENSMUSG00000015357	0.691419	0.303081
ENSMUSG00000032841	2.5207	0.304122
ENSMUSG00000078656	-2.76363	0.304818
ENSMUSG00000097428	3.33408	0.30586
ENSMUSG00000036862	2.34319	0.30586
ENSMUSG00000028101	0.763782	0.30586
ENSMUSG00000086938	-1.32585	0.30633
ENSMUSG00000040152	-2.96275	0.30663
ENSMUSG00000053716	2.22873	0.309021
ENSMUSG00000037262	0.943729	0.309998
ENSMUSG00000043549	3.2321	0.312493
ENSMUSG00000097924	-1.30929	0.312493
ENSMUSG00000054414	1.47221	0.312493
ENSMUSG00000040061	-2.84309	0.312493
ENSMUSG00000023156	-1.03833	0.313148
ENSMUSG00000025982	0.746922	0.313778
ENSMUSG00000039242	-0.980305	0.313778
ENSMUSG00000033933	0.778315	0.313829
ENSMUSG00000032902	0.954306	0.315552
ENSMUSG00000086224	-2.91352	0.315552
ENSMUSG00000041629	0.885756	0.315801
ENSMUSG00000046532	-2.39019	0.317674
ENSMUSG00000002365	-1.91825	0.318172
ENSMUSG00000076039	-2.60171	0.318762
ENSMUSG00000045252	0.720762	0.318762
ENSMUSG00000035951	-1.66482	0.318762
ENSMUSG00000022114	1.09405	0.318762
ENSMUSG00000046756	0.751568	0.318762
ENSMUSG00000026930	0.651374	0.320892
ENSMUSG00000091803	-1.70431	0.320968
ENSMUSG00000085587	1.00473	0.322218
ENSMUSG00000044835	-1.09815	0.324525
ENSMUSG00000038507	-2.26189	0.324525
ENSMUSG00000061702	-0.580575	0.326056
ENSMUSG00000046311	0.763959	0.326056
ENSMUSG00000048429	0.80462	0.326056
ENSMUSG00000045318	-2.67629	0.328717
ENSMUSG00000083014	-3.0583	0.334712
ENSMUSG00000038930	-2.07621	0.335129
ENSMUSG00000069729	0.73979	0.335129
ENSMUSG00000103251	2.35212	0.335129
ENSMUSG00000079470	1.1952	0.33607
ENSMUSG00000056917	0.946414	0.33607
ENSMUSG00000024045	0.803251	0.336578
ENSMUSG00000034453	-1.64964	0.336578
ENSMUSG00000005202	-2.65075	0.336578
ENSMUSG00000032006	-1.07052	0.336578
ENSMUSG00000040287	2.6535	0.336578
ENSMUSG00000063488	-3.2333	0.336611
ENSMUSG00000038518	0.954514	0.336611
ENSMUSG00000082665	-3.02008	0.336611
ENSMUSG00000063594	-2.93322	0.336776
ENSMUSG00000041645	0.828942	0.337073
ENSMUSG00000002985	0.776833	0.337506
ENSMUSG00000077990	1.12884	0.337506
ENSMUSG00000046798	0.763297	0.338116
ENSMUSG00000051000	1.67915	0.338258
ENSMUSG00000038400	-0.658948	0.339276
ENSMUSG00000034761	0.875933	0.341276
ENSMUSG00000071659	-0.794068	0.341362
ENSMUSG00000019872	2.27629	0.342785
ENSMUSG00000025173	0.829683	0.343696
ENSMUSG00000098552	-2.62878	0.343709
ENSMUSG00000063656	-2.8683	0.343709
ENSMUSG00000055053	0.808927	0.34539
ENSMUSG00000033581	2.26521	0.34539
ENSMUSG00000101153	-2.72994	0.345834
ENSMUSG00000028933	-1.06236	0.346065
ENSMUSG00000063382	1.88691	0.347878
ENSMUSG00000083962	-1.61215	0.348103
ENSMUSG00000086137	3.40139	0.348103
ENSMUSG00000021540	1.0288	0.348103
ENSMUSG00000068115	2.65611	0.348134
ENSMUSG00000025899	1.00753	0.348211
ENSMUSG00000037225	-3.26416	0.348211
ENSMUSG00000103711	-1.4714	0.348211
ENSMUSG00000050737	2.50372	0.348211
ENSMUSG00000024109	-0.801654	0.34895
ENSMUSG00000021983	0.943523	0.349732
ENSMUSG00000020878	-2.82668	0.350618
ENSMUSG00000079111	-0.883984	0.350618
ENSMUSG00000058715	2.567	0.350618
ENSMUSG00000098199	-2.25039	0.353285
ENSMUSG00000015090	1.05864	0.356857
ENSMUSG00000027496	-2.72196	0.356857
ENSMUSG00000091655	-2.35154	0.357454
ENSMUSG00000073436	1.0858	0.357562
ENSMUSG00000102725	1.30085	0.357562
ENSMUSG00000028954	0.816112	0.357562
ENSMUSG00000018001	0.747125	0.357562
ENSMUSG00000042476	1.88603	0.357842
ENSMUSG00000028517	1.08346	0.36073
ENSMUSG00000037251	-0.777692	0.360917
ENSMUSG00000031831	-2.59151	0.361896
ENSMUSG00000089762	-2.43999	0.361914
ENSMUSG00000003872	-0.936131	0.361914
ENSMUSG00000064347	2.0637	0.362933
ENSMUSG00000034487	1.89214	0.362933
ENSMUSG00000019818	0.757954	0.362933
ENSMUSG00000025417	1.16727	0.362933
ENSMUSG00000045493	0.774992	0.362933
ENSMUSG00000085419	3.12672	0.363031
ENSMUSG00000019232	2.02334	0.364716
ENSMUSG00000021868	-0.712697	0.364789
ENSMUSG00000036845	-0.936853	0.365265
ENSMUSG00000074224	2.61914	0.36759
ENSMUSG00000041445	1.19949	0.369548
ENSMUSG00000038065	0.750079	0.370087
ENSMUSG00000018169	0.933502	0.371733
ENSMUSG00000034863	-2.81608	0.371733
ENSMUSG00000049281	-0.719912	0.371733
ENSMUSG00000030254	1.41074	0.371733
ENSMUSG00000086594	2.76972	0.371733
ENSMUSG00000032322	2.99907	0.373313
ENSMUSG00000027281	-2.03988	0.373313
ENSMUSG00000034022	0.807404	0.373313
ENSMUSG00000042842	-2.42467	0.373313
ENSMUSG00000043909	-0.617501	0.373313
ENSMUSG00000028270	2.52661	0.373313
ENSMUSG00000030203	1.49202	0.373313
ENSMUSG00000038206	0.764782	0.373313
ENSMUSG00000041165	-2.88649	0.373313
ENSMUSG00000030051	2.11212	0.373313
ENSMUSG00000068290	0.580863	0.373313
ENSMUSG00000014867	0.67658	0.373313
ENSMUSG00000003929	1.20177	0.373535
ENSMUSG00000063129	1.31722	0.374121
ENSMUSG00000029752	-0.696279	0.375068
ENSMUSG00000020642	1.90316	0.376956
ENSMUSG00000032782	1.77555	0.376956
ENSMUSG00000104315	-2.68982	0.378797
ENSMUSG00000044952	-1.73319	0.378797
ENSMUSG00000043498	-2.35826	0.379171
ENSMUSG00000034640	1.08544	0.379743
ENSMUSG00000090258	-0.71505	0.381059
ENSMUSG00000020778	-0.893076	0.381169
ENSMUSG00000024878	-1.25698	0.381994
ENSMUSG00000083399	2.76199	0.383406
ENSMUSG00000002635	0.848786	0.385001
ENSMUSG00000093716	1.85836	0.385961
ENSMUSG00000031139	-2.58021	0.385961
ENSMUSG00000040374	0.589193	0.385961
ENSMUSG00000040723	2.35085	0.388633
ENSMUSG00000061589	0.826318	0.388633
ENSMUSG00000022634	0.794039	0.388633
ENSMUSG00000019256	1.912	0.389242
ENSMUSG00000084083	-2.50265	0.390143
ENSMUSG00000101655	-2.5776	0.390143
ENSMUSG00000092375	-1.7992	0.390143
ENSMUSG00000037418	-2.49977	0.390501
ENSMUSG00000042354	0.948752	0.392122
ENSMUSG00000006498	1.00398	0.392122
ENSMUSG00000031594	-2.74853	0.392122
ENSMUSG00000004933	-0.817739	0.392259
ENSMUSG00000041057	0.719241	0.392259
ENSMUSG00000071266	-0.639759	0.392259
ENSMUSG00000026827	-1.04749	0.392259
ENSMUSG00000095403	1.11559	0.392259
ENSMUSG00000028088	2.84744	0.392259
ENSMUSG00000068882	0.507761	0.392259
ENSMUSG00000046761	-2.74519	0.392962
ENSMUSG00000090033	-2.42105	0.39372
ENSMUSG00000041439	-0.72713	0.39372
ENSMUSG00000025195	2.27149	0.394384
ENSMUSG00000022211	-1.21451	0.394384
ENSMUSG00000096025	-1.80636	0.394384
ENSMUSG00000021189	1.55602	0.394384
ENSMUSG00000100876	2.19958	0.394788
ENSMUSG00000040667	0.785423	0.396855
ENSMUSG00000005846	0.728668	0.397991
ENSMUSG00000099019	-2.284	0.398029
ENSMUSG00000068614	-0.911921	0.398029
ENSMUSG00000027404	0.783596	0.398029
ENSMUSG00000036188	-0.77024	0.400825
ENSMUSG00000024542	-1.67458	0.40147
ENSMUSG00000097287	-1.34644	0.40147
ENSMUSG00000092354	2.25694	0.402836
ENSMUSG00000011034	2.71704	0.403638
ENSMUSG00000031780	3.9228	0.404463
ENSMUSG00000021113	-0.729138	0.404912
ENSMUSG00000083879	1.95938	0.404912
ENSMUSG00000047635	-1.09496	0.404912
ENSMUSG00000097432	-2.41224	0.405648
ENSMUSG00000057969	-2.00883	0.406103
ENSMUSG00000079037	0.542906	0.406103
ENSMUSG00000102224	2.63633	0.406164
ENSMUSG00000048603	1.17257	0.406586
ENSMUSG00000016624	1.29775	0.406586
ENSMUSG00000089993	1.42186	0.407098
ENSMUSG00000094852	-2.26546	0.407098
ENSMUSG00000087380	-2.32489	0.407098
ENSMUSG00000026749	-0.850725	0.407899
ENSMUSG00000075391	0.942685	0.408022
ENSMUSG00000018377	0.696404	0.408761
ENSMUSG00000027007	1.34674	0.408761
ENSMUSG00000037846	-2.16003	0.408761
ENSMUSG00000097469	1.8123	0.408761
ENSMUSG00000082561	3.49898	0.410125
ENSMUSG00000004100	1.02413	0.410125
ENSMUSG00000051502	1.00199	0.410125
ENSMUSG00000037936	0.777617	0.410125
ENSMUSG00000080268	0.942863	0.410125
ENSMUSG00000041841	0.883581	0.410326
ENSMUSG00000049305	0.686216	0.410326
ENSMUSG00000034706	2.396	0.411928
ENSMUSG00000085495	-1.66852	0.415729
ENSMUSG00000103260	2.50355	0.415845
ENSMUSG00000098120	1.9211	0.416303
ENSMUSG00000029146	-0.50119	0.417515
ENSMUSG00000000001	0.617229	0.417962
ENSMUSG00000074793	1.88514	0.417979
ENSMUSG00000022803	2.96096	0.418358
ENSMUSG00000078958	-2.69154	0.418976
ENSMUSG00000074030	0.97541	0.419062
ENSMUSG00000053931	0.566447	0.419106
ENSMUSG00000034320	1.10916	0.419319
ENSMUSG00000002908	-1.50737	0.421546
ENSMUSG00000046709	-0.659488	0.422493
ENSMUSG00000075470	1.48214	0.422493
ENSMUSG00000025646	1.0206	0.422493
ENSMUSG00000034263	0.875651	0.422493
ENSMUSG00000031586	-1.2194	0.422493
ENSMUSG00000030082	0.793163	0.422632
ENSMUSG00000100081	-2.59254	0.424722
ENSMUSG00000030216	0.917434	0.425962
ENSMUSG00000083226	-1.84631	0.426325
ENSMUSG00000096847	-0.83991	0.426325
ENSMUSG00000063108	1.53926	0.426325
ENSMUSG00000044352	1.31573	0.426812
ENSMUSG00000032498	-0.748302	0.428308
ENSMUSG00000032604	-0.659879	0.428914
ENSMUSG00000027678	-0.949862	0.428914
ENSMUSG00000097399	-2.6855	0.428914
ENSMUSG00000091144	-2.50402	0.429516
ENSMUSG00000070866	-1.26519	0.429842
ENSMUSG00000058979	-0.990831	0.43043
ENSMUSG00000081219	-3.11284	0.43043
ENSMUSG00000021248	0.609543	0.43043
ENSMUSG00000046668	0.814128	0.43093
ENSMUSG00000035621	2.13188	0.43093
ENSMUSG00000034936	0.818392	0.431111
ENSMUSG00000098274	2.34633	0.432133
ENSMUSG00000086889	-2.43887	0.433555
ENSMUSG00000053964	1.09863	0.433555
ENSMUSG00000021190	0.505643	0.433923
ENSMUSG00000031075	2.77967	0.434135
ENSMUSG00000084790	-1.98102	0.434387
ENSMUSG00000035486	0.62128	0.434387
ENSMUSG00000027829	0.903246	0.435696
ENSMUSG00000067860	2.87686	0.436039
ENSMUSG00000033356	2.50045	0.436039
ENSMUSG00000098220	-1.13093	0.436039
ENSMUSG00000068101	1.98555	0.436064
ENSMUSG00000032251	0.748348	0.436064
ENSMUSG00000032243	-2.95712	0.43607
ENSMUSG00000022185	0.710793	0.43607
ENSMUSG00000093129	-1.47669	0.43607
ENSMUSG00000090118	-2.47061	0.43607
ENSMUSG00000035273	-2.47282	0.436642
ENSMUSG00000018263	-1.90532	0.436642
ENSMUSG00000044052	-2.64059	0.436642
ENSMUSG00000098702	-1.64761	0.436642
ENSMUSG00000093460	-0.715147	0.436642
ENSMUSG00000078905	-2.22288	0.437628
ENSMUSG00000086894	-2.04841	0.437628
ENSMUSG00000091498	0.613931	0.439683
ENSMUSG00000034110	-0.711051	0.439957
ENSMUSG00000029826	-1.46656	0.439957
ENSMUSG00000021365	1.62879	0.439957
ENSMUSG00000086841	1.29407	0.443263
ENSMUSG00000060579	1.78474	0.443263
ENSMUSG00000086682	-1.33472	0.443263
ENSMUSG00000041565	-2.21758	0.443413
ENSMUSG00000026527	-0.664429	0.443578
ENSMUSG00000096923	1.53013	0.443608
ENSMUSG00000096917	-2.55377	0.443608
ENSMUSG00000030930	-1.52187	0.443608
ENSMUSG00000058093	1.46268	0.443608
ENSMUSG00000030117	2.62488	0.443608
ENSMUSG00000016496	2.33934	0.443608
ENSMUSG00000021427	-0.695988	0.443608
ENSMUSG00000029575	-0.664644	0.443608
ENSMUSG00000029701	0.875222	0.443608
ENSMUSG00000070695	-1.44495	0.443608
ENSMUSG00000100455	1.13846	0.443608
ENSMUSG00000037624	-2.71552	0.443608
ENSMUSG00000103041	0.903842	0.443919
ENSMUSG00000022899	-1.01425	0.443919
ENSMUSG00000027014	1.06023	0.443919
ENSMUSG00000052676	-0.876273	0.443919
ENSMUSG00000033326	1.2409	0.444391
ENSMUSG00000023075	1.05798	0.444921
ENSMUSG00000094614	1.42654	0.446705
ENSMUSG00000021969	0.629777	0.446705
ENSMUSG00000033458	2.48523	0.446936
ENSMUSG00000071586	-2.35611	0.447991
ENSMUSG00000071646	0.771194	0.448695
ENSMUSG00000005413	2.07919	0.449352
ENSMUSG00000023078	-1.67863	0.450784
ENSMUSG00000043088	2.45788	0.450784
ENSMUSG00000020783	0.84434	0.450979
ENSMUSG00000067847	-0.518878	0.451001
ENSMUSG00000017686	0.59931	0.451001
ENSMUSG00000054003	-0.91643	0.451001
ENSMUSG00000026048	0.76061	0.451001
ENSMUSG00000025234	1.00487	0.451267
ENSMUSG00000024206	2.86283	0.451463
ENSMUSG00000084274	1.94438	0.453502
ENSMUSG00000067879	2.63891	0.453502
ENSMUSG00000090108	2.29362	0.453502
ENSMUSG00000020547	0.76399	0.453502
ENSMUSG00000005994	2.53946	0.453502
ENSMUSG00000020184	0.597309	0.453502
ENSMUSG00000019194	1.10388	0.453502
ENSMUSG00000093424	-2.68929	0.453502
ENSMUSG00000028293	-0.831204	0.453502
ENSMUSG00000040502	-1.62912	0.453502
ENSMUSG00000045886	-1.48678	0.453502
ENSMUSG00000057396	-1.38024	0.453502
ENSMUSG00000022553	0.735975	0.454107
ENSMUSG00000083764	-1.84193	0.454107
ENSMUSG00000022070	-2.11806	0.454107
ENSMUSG00000019894	0.638853	0.454844
ENSMUSG00000040613	2.27078	0.454844
ENSMUSG00000080870	-1.99551	0.454844
ENSMUSG00000089748	1.19015	0.455938
ENSMUSG00000041852	-0.683088	0.455938
ENSMUSG00000082454	0.62804	0.455938
ENSMUSG00000092486	0.677622	0.456183
ENSMUSG00000058258	-1.22839	0.456183
ENSMUSG00000004096	0.67992	0.456183
ENSMUSG00000082192	-2.30322	0.456183
ENSMUSG00000038888	-1.18734	0.456183
ENSMUSG00000066714	-2.80547	0.45729
ENSMUSG00000055782	0.625196	0.45729
ENSMUSG00000037801	-2.78658	0.457636
ENSMUSG00000055024	1.00053	0.458217
ENSMUSG00000044716	1.67662	0.458217
ENSMUSG00000053070	2.18004	0.458217
ENSMUSG00000063849	0.813782	0.459652
ENSMUSG00000055137	-3.01153	0.459745
ENSMUSG00000030942	0.789359	0.461755
ENSMUSG00000056880	0.861811	0.461755
ENSMUSG00000032220	1.65485	0.461755
ENSMUSG00000080836	1.25185	0.462129
ENSMUSG00000021840	0.962075	0.462725
ENSMUSG00000104030	1.85841	0.462725
ENSMUSG00000070509	2.66526	0.462885
ENSMUSG00000051396	0.816682	0.463243
ENSMUSG00000099294	-2.20999	0.463243
ENSMUSG00000022715	2.48238	0.463243
ENSMUSG00000022911	1.20789	0.463248
ENSMUSG00000065979	-1.24097	0.463615
ENSMUSG00000026000	0.536271	0.463615
ENSMUSG00000026339	-1.33892	0.464877
ENSMUSG00000025492	2.61378	0.465049
ENSMUSG00000090551	1.60159	0.465264
ENSMUSG00000103622	-2.00059	0.465365
ENSMUSG00000023982	0.807403	0.46562
ENSMUSG00000032599	0.747516	0.466038
ENSMUSG00000025078	0.961023	0.467026
ENSMUSG00000020922	-1.0892	0.467473
ENSMUSG00000024098	0.91571	0.467883
ENSMUSG00000073752	-2.49211	0.467883
ENSMUSG00000038515	0.993352	0.467883
ENSMUSG00000062270	0.651446	0.467883
ENSMUSG00000034926	-0.95278	0.467883
ENSMUSG00000009647	-0.627822	0.467883
ENSMUSG00000036561	1.23647	0.467883
ENSMUSG00000041408	0.815625	0.467883
ENSMUSG00000059187	-1.31251	0.467883
ENSMUSG00000030032	-0.894077	0.467883
ENSMUSG00000054648	0.96223	0.470033
ENSMUSG00000044375	1.02459	0.47079
ENSMUSG00000038695	-0.938533	0.47079
ENSMUSG00000064343	-0.678448	0.472405
ENSMUSG00000006403	-2.41409	0.474047
ENSMUSG00000073236	-0.725417	0.474805
ENSMUSG00000031955	0.785042	0.474997
ENSMUSG00000072941	2.04785	0.475418
ENSMUSG00000020955	-0.634356	0.476515
ENSMUSG00000039849	0.672	0.47737
ENSMUSG00000097604	-2.95104	0.47737
ENSMUSG00000098138	1.52688	0.47737
ENSMUSG00000034707	0.460178	0.47737
ENSMUSG00000046807	1.22008	0.47737
ENSMUSG00000034701	0.632752	0.47737
ENSMUSG00000075334	-1.25865	0.47737
ENSMUSG00000103897	2.66005	0.477618
ENSMUSG00000102545	2.64015	0.47802
ENSMUSG00000023832	-0.905704	0.47802
ENSMUSG00000100975	1.27866	0.478401
ENSMUSG00000084957	-0.559356	0.478401
ENSMUSG00000020719	0.611518	0.478401
ENSMUSG00000103093	-1.81045	0.481037
ENSMUSG00000081809	-2.61889	0.481385
ENSMUSG00000017999	0.911035	0.481881
ENSMUSG00000085788	-1.43748	0.481881
ENSMUSG00000020785	0.692946	0.481881
ENSMUSG00000092599	1.78718	0.481881
ENSMUSG00000006920	-0.555285	0.481881
ENSMUSG00000099317	-1.9817	0.481881
ENSMUSG00000021245	-1.21259	0.481881
ENSMUSG00000051910	1.33722	0.481881
ENSMUSG00000045083	0.863376	0.481881
ENSMUSG00000097906	1.14426	0.483198
ENSMUSG00000074500	2.92959	0.483461
ENSMUSG00000039375	0.814708	0.484033
ENSMUSG00000079491	1.53948	0.48432
ENSMUSG00000024308	0.547411	0.486325
ENSMUSG00000033439	-1.07933	0.486325
ENSMUSG00000035711	-1.57867	0.486325
ENSMUSG00000030306	-1.26191	0.487551
ENSMUSG00000028082	-1.91871	0.487923
ENSMUSG00000032733	2.65877	0.488687
ENSMUSG00000045045	1.9088	0.488687
ENSMUSG00000074406	2.43066	0.488687
ENSMUSG00000018238	2.36794	0.488687
ENSMUSG00000026701	0.702378	0.488687
ENSMUSG00000038311	1.83198	0.488687
ENSMUSG00000026812	1.08546	0.489227
ENSMUSG00000022744	0.542212	0.489607
ENSMUSG00000074479	0.837039	0.489607
ENSMUSG00000024640	-0.575814	0.489699
ENSMUSG00000104241	-0.948616	0.491118
ENSMUSG00000019883	0.657059	0.491232
ENSMUSG00000020134	0.678242	0.491232
ENSMUSG00000067567	0.860811	0.491333
ENSMUSG00000021913	-0.986085	0.491333
ENSMUSG00000036908	2.0625	0.491333
ENSMUSG00000022738	-2.49895	0.491333
ENSMUSG00000037573	0.740926	0.491333
ENSMUSG00000023949	-0.879759	0.491333
ENSMUSG00000042857	-1.55712	0.491333
ENSMUSG00000078877	-1.01603	0.491333
ENSMUSG00000025858	0.788661	0.492516
ENSMUSG00000020672	1.0551	0.492516
ENSMUSG00000003070	-1.05233	0.493934
ENSMUSG00000024160	0.898984	0.493934
ENSMUSG00000003541	0.972971	0.49403
ENSMUSG00000087679	0.71869	0.49403
ENSMUSG00000057835	-0.948335	0.49403
ENSMUSG00000025007	-1.08789	0.49403
ENSMUSG00000029142	-0.728962	0.49403
ENSMUSG00000026463	-1.00467	0.494086
ENSMUSG00000016487	-0.800256	0.494533
ENSMUSG00000072492	-1.05565	0.494656
ENSMUSG00000005667	-0.894328	0.494656
ENSMUSG00000077524	2.74444	0.494656
ENSMUSG00000103649	-2.74818	0.496238
ENSMUSG00000023484	-2.68039	0.496343
ENSMUSG00000038535	0.800915	0.49738
ENSMUSG00000002741	0.671874	0.497529
ENSMUSG00000062647	1.0073	0.498345
ENSMUSG00000086806	-1.84936	0.498952
ENSMUSG00000081640	1.56287	0.498952
ENSMUSG00000036885	0.708375	0.500087
ENSMUSG00000038894	1.53909	0.500087
ENSMUSG00000059003	-2.53622	0.501793
ENSMUSG00000014496	1.37047	0.501793
ENSMUSG00000069727	-1.29102	0.501793
ENSMUSG00000026627	-0.793661	0.502155
ENSMUSG00000049265	0.556752	0.502155
ENSMUSG00000020873	0.808715	0.502361
ENSMUSG00000068874	1.85461	0.502361
ENSMUSG00000097322	-2.19764	0.502361
ENSMUSG00000028126	0.784168	0.504402
ENSMUSG00000031939	1.07138	0.504565
ENSMUSG00000059796	0.43132	0.504565
ENSMUSG00000035274	-1.69447	0.504565
ENSMUSG00000084104	1.63764	0.504565
ENSMUSG00000032583	-0.689951	0.504565
ENSMUSG00000034591	2.20565	0.504565
ENSMUSG00000031604	-0.705782	0.504565
ENSMUSG00000039199	-0.822162	0.504565
ENSMUSG00000003752	-1.02382	0.504565
ENSMUSG00000074930	2.29798	0.504565
ENSMUSG00000024369	-1.01289	0.504565
ENSMUSG00000042918	-1.99505	0.504565
ENSMUSG00000056749	0.933972	0.504565
ENSMUSG00000054693	-0.678838	0.504565
ENSMUSG00000081159	1.47147	0.504605
ENSMUSG00000002129	-0.619712	0.504605
ENSMUSG00000073406	1.6339	0.505051
ENSMUSG00000029482	-0.855221	0.505051
ENSMUSG00000023990	-2.62605	0.50573
ENSMUSG00000063458	-2.59177	0.50573
ENSMUSG00000028906	0.669298	0.50573
ENSMUSG00000083431	-2.23371	0.506038
ENSMUSG00000094772	2.9086	0.506852
ENSMUSG00000045903	-2.40632	0.506852
ENSMUSG00000033972	-0.695463	0.50717
ENSMUSG00000041697	0.446597	0.507727
ENSMUSG00000059447	0.956942	0.507727
ENSMUSG00000027861	-2.44603	0.507727
ENSMUSG00000070348	-0.949148	0.507727
ENSMUSG00000081892	-2.05952	0.507727
ENSMUSG00000028894	-0.622346	0.507727
ENSMUSG00000028180	-0.512913	0.508821
ENSMUSG00000034259	0.607636	0.508821
ENSMUSG00000020812	1.09987	0.508821
ENSMUSG00000040133	0.94624	0.508908
ENSMUSG00000020669	-1.10965	0.510725
ENSMUSG00000097934	-2.6014	0.511351
ENSMUSG00000100629	1.25134	0.511351
ENSMUSG00000086228	1.05774	0.511351
ENSMUSG00000037851	-0.62679	0.512643
ENSMUSG00000098226	-2.03031	0.512643
ENSMUSG00000026655	1.05026	0.5135
ENSMUSG00000052794	-0.776949	0.514691
ENSMUSG00000032997	0.738375	0.514691
ENSMUSG00000003135	1.82502	0.514691
ENSMUSG00000033762	2.77201	0.514691
ENSMUSG00000050963	1.83695	0.515708
ENSMUSG00000019813	-1.35037	0.515787
ENSMUSG00000097040	-1.40589	0.515829
ENSMUSG00000061898	1.09616	0.517109
ENSMUSG00000054364	0.980364	0.517109
ENSMUSG00000047557	-1.98967	0.51778
ENSMUSG00000079884	0.754229	0.517848
ENSMUSG00000082709	1.63526	0.518295
ENSMUSG00000092289	2.63336	0.518295
ENSMUSG00000080896	2.41151	0.518769
ENSMUSG00000020594	-0.493208	0.519199
ENSMUSG00000097467	1.48654	0.520076
ENSMUSG00000026577	0.602245	0.520076
ENSMUSG00000062588	1.74389	0.520076
ENSMUSG00000009535	-0.610859	0.520076
ENSMUSG00000063626	-0.814484	0.520076
ENSMUSG00000015217	1.05821	0.521019
ENSMUSG00000091509	1.26895	0.522944
ENSMUSG00000098739	-2.27848	0.523141
ENSMUSG00000026989	1.3257	0.523348
ENSMUSG00000024969	0.757706	0.523348
ENSMUSG00000034673	-1.39544	0.523348
ENSMUSG00000045008	1.49519	0.523348
ENSMUSG00000084866	0.895512	0.52363
ENSMUSG00000032327	-2.27429	0.524146
ENSMUSG00000017210	-0.57603	0.524146
ENSMUSG00000031959	-1.39381	0.52485
ENSMUSG00000097518	-1.10627	0.52485
ENSMUSG00000103244	2.37069	0.525657
ENSMUSG00000096914	1.81075	0.525672
ENSMUSG00000063171	0.721939	0.525822
ENSMUSG00000027954	1.13311	0.526088
ENSMUSG00000073609	-1.43855	0.526445
ENSMUSG00000038780	0.688644	0.527015
ENSMUSG00000024792	0.621786	0.527015
ENSMUSG00000030970	0.615747	0.528729
ENSMUSG00000037960	1.05803	0.531566
ENSMUSG00000099998	2.59474	0.531566
ENSMUSG00000022893	1.54432	0.531566
ENSMUSG00000031872	-1.77051	0.531566
ENSMUSG00000025885	-1.03464	0.531566
ENSMUSG00000078896	2.55432	0.531566
ENSMUSG00000003923	1.02618	0.531566
ENSMUSG00000090486	2.38929	0.531566
ENSMUSG00000097791	1.36837	0.531566
ENSMUSG00000050052	-2.15434	0.531566
ENSMUSG00000030750	-0.655053	0.531566
ENSMUSG00000097843	0.650981	0.531566
ENSMUSG00000028409	0.544555	0.531566
ENSMUSG00000032359	1.41646	0.531566
ENSMUSG00000007950	0.720359	0.531566
ENSMUSG00000046079	0.862004	0.531566
ENSMUSG00000030103	0.55519	0.531566
ENSMUSG00000045555	2.92891	0.531566
ENSMUSG00000000149	1.30033	0.531566
ENSMUSG00000000346	0.648902	0.531566
ENSMUSG00000074782	-1.15125	0.531566
ENSMUSG00000060671	1.07819	0.531566
ENSMUSG00000061759	-0.993087	0.531566
ENSMUSG00000021109	0.472517	0.531566
ENSMUSG00000103924	-2.56612	0.531566
ENSMUSG00000029491	0.781132	0.531566
ENSMUSG00000000276	0.755892	0.53159
ENSMUSG00000008475	0.757766	0.531962
ENSMUSG00000047694	0.763232	0.531962
ENSMUSG00000022022	-1.27898	0.533854
ENSMUSG00000054469	-1.15615	0.534268
ENSMUSG00000001632	0.924383	0.534268
ENSMUSG00000086740	0.807456	0.534268
ENSMUSG00000022313	-1.18795	0.534268
ENSMUSG00000021796	0.859906	0.534443
ENSMUSG00000035189	-1.26307	0.535541
ENSMUSG00000097772	1.38384	0.535541
ENSMUSG00000020263	0.472293	0.535541
ENSMUSG00000104121	-2.38049	0.535541
ENSMUSG00000029201	0.646965	0.535541
ENSMUSG00000024598	-2.10587	0.535585
ENSMUSG00000022837	0.83572	0.535706
ENSMUSG00000036893	0.572752	0.536834
ENSMUSG00000035237	2.76481	0.537317
ENSMUSG00000042302	-0.995895	0.537317
ENSMUSG00000003279	-0.627386	0.537317
ENSMUSG00000015839	1.24731	0.537317
ENSMUSG00000034575	0.925325	0.537317
ENSMUSG00000083396	0.795277	0.537317
ENSMUSG00000066113	-1.45715	0.537317
ENSMUSG00000035067	-1.77647	0.537317
ENSMUSG00000015672	-0.543694	0.538987
ENSMUSG00000102459	-2.58296	0.53914
ENSMUSG00000022792	-0.930751	0.539869
ENSMUSG00000036442	0.598572	0.540419
ENSMUSG00000020897	2.31604	0.540758
ENSMUSG00000078789	1.36104	0.542222
ENSMUSG00000097145	-0.810632	0.542222
ENSMUSG00000083885	-2.0119	0.542222
ENSMUSG00000048939	-2.63812	0.542222
ENSMUSG00000074472	-2.12669	0.542222
ENSMUSG00000024576	0.638841	0.542222
ENSMUSG00000044362	-2.09654	0.54259
ENSMUSG00000029591	2.49229	0.542833
ENSMUSG00000075405	-2.1883	0.542833
ENSMUSG00000059149	0.507139	0.542833
ENSMUSG00000066151	0.927368	0.542833
ENSMUSG00000099875	1.95558	0.542833
ENSMUSG00000072955	-2.53534	0.542833
ENSMUSG00000059897	-0.823861	0.542833
ENSMUSG00000097391	-1.66558	0.542934
ENSMUSG00000074001	2.34418	0.542934
ENSMUSG00000040666	2.0551	0.542934
ENSMUSG00000026705	1.06671	0.542934
ENSMUSG00000071054	0.535819	0.542953
ENSMUSG00000009079	0.458806	0.542953
ENSMUSG00000025175	-1.12963	0.543048
ENSMUSG00000026319	0.758739	0.543527
ENSMUSG00000104016	2.67847	0.543527
ENSMUSG00000057230	-0.592658	0.543527
ENSMUSG00000096975	3.07929	0.543628
ENSMUSG00000085287	-2.10339	0.543628
ENSMUSG00000028700	-0.76714	0.544102
ENSMUSG00000028274	-0.705916	0.544102
ENSMUSG00000097732	-1.20568	0.544102
ENSMUSG00000029360	1.53737	0.544102
ENSMUSG00000045752	0.578675	0.544102
ENSMUSG00000093577	2.19566	0.544105
ENSMUSG00000073016	-2.48296	0.544105
ENSMUSG00000015085	-2.97578	0.544105
ENSMUSG00000026153	0.816627	0.544454
ENSMUSG00000022623	-2.44383	0.544503
ENSMUSG00000030224	0.636723	0.544503
ENSMUSG00000013663	0.724728	0.544503
ENSMUSG00000035161	1.47773	0.544503
ENSMUSG00000018446	0.593273	0.544503
ENSMUSG00000071033	1.50406	0.544503
ENSMUSG00000083156	-1.63864	0.544503
ENSMUSG00000083816	-2.38989	0.544503
ENSMUSG00000030435	1.12414	0.544503
ENSMUSG00000098099	-2.22634	0.544503
ENSMUSG00000068601	0.97504	0.544503
ENSMUSG00000019464	2.15906	0.544503
ENSMUSG00000031980	1.69459	0.544503
ENSMUSG00000026393	-0.728933	0.544503
ENSMUSG00000035632	-0.702735	0.544503
ENSMUSG00000022272	1.14419	0.544503
ENSMUSG00000018341	-2.01886	0.544503
ENSMUSG00000086359	2.09397	0.545473
ENSMUSG00000040734	2.20611	0.546596
ENSMUSG00000042363	0.564418	0.546596
ENSMUSG00000061613	0.69954	0.546677
ENSMUSG00000060336	-0.688144	0.546854
ENSMUSG00000061232	0.605203	0.546854
ENSMUSG00000020423	0.546246	0.547277
ENSMUSG00000039031	1.62626	0.547277
ENSMUSG00000034663	0.751577	0.547277
ENSMUSG00000024118	1.02839	0.547878
ENSMUSG00000031258	2.35187	0.548442
ENSMUSG00000087610	-0.849914	0.548541
ENSMUSG00000030792	-2.4432	0.548577
ENSMUSG00000024754	1.54246	0.548899
ENSMUSG00000051243	2.23298	0.5491
ENSMUSG00000036918	2.09474	0.5491
ENSMUSG00000024597	0.903606	0.5491
ENSMUSG00000085314	-2.19636	0.5491
ENSMUSG00000025495	-0.713743	0.5491
ENSMUSG00000034796	0.717952	0.54932
ENSMUSG00000028750	-1.6099	0.550516
ENSMUSG00000082494	-2.20402	0.550516
ENSMUSG00000039116	2.39839	0.55127
ENSMUSG00000031740	1.50938	0.552146
ENSMUSG00000023027	0.908126	0.552146
ENSMUSG00000021485	-1.73588	0.552146
ENSMUSG00000031605	1.10873	0.552146
ENSMUSG00000031697	0.964498	0.552495
ENSMUSG00000050730	2.22299	0.552495
ENSMUSG00000102383	-2.19775	0.552561
ENSMUSG00000001305	1.23346	0.552561
ENSMUSG00000000339	0.582205	0.553166
ENSMUSG00000031029	0.551075	0.554662
ENSMUSG00000008668	0.695124	0.555612
ENSMUSG00000104512	2.20436	0.556028
ENSMUSG00000022408	2.17793	0.556091
ENSMUSG00000052512	-0.652412	0.556091
ENSMUSG00000039620	0.877133	0.556091
ENSMUSG00000022721	0.460671	0.556303
ENSMUSG00000033769	0.849387	0.556371
ENSMUSG00000098292	-2.273	0.557371
ENSMUSG00000036894	0.748718	0.557621
ENSMUSG00000005698	0.753456	0.557621
ENSMUSG00000052539	-1.03574	0.559626
ENSMUSG00000082878	-1.85205	0.560219
ENSMUSG00000030849	2.55447	0.560219
ENSMUSG00000067017	-1.16338	0.560219
ENSMUSG00000037646	-0.677516	0.562173
ENSMUSG00000020253	0.942662	0.562173
ENSMUSG00000075020	-1.00697	0.562173
ENSMUSG00000049401	0.885477	0.562173
ENSMUSG00000086657	-1.8534	0.562173
ENSMUSG00000089798	0.765128	0.562173
ENSMUSG00000026494	1.2823	0.562173
ENSMUSG00000096111	-2.16148	0.562173
ENSMUSG00000020526	0.63907	0.562173
ENSMUSG00000086688	-1.42825	0.562173
ENSMUSG00000084984	1.52263	0.562173
ENSMUSG00000010095	0.663968	0.562173
ENSMUSG00000056602	-0.566146	0.562173
ENSMUSG00000058402	-0.934677	0.562758
ENSMUSG00000039988	0.902372	0.564184
ENSMUSG00000032311	0.847148	0.564293
ENSMUSG00000002372	0.514552	0.564293
ENSMUSG00000091537	0.538443	0.564476
ENSMUSG00000063160	1.26257	0.565445
ENSMUSG00000021716	-0.736501	0.565719
ENSMUSG00000024500	0.51859	0.565719
ENSMUSG00000026821	0.64862	0.565944
ENSMUSG00000033207	2.02689	0.565944
ENSMUSG00000042747	-0.509882	0.565944
ENSMUSG00000096458	1.82301	0.565944
ENSMUSG00000015575	0.678016	0.565944
ENSMUSG00000034908	1.11075	0.56614
ENSMUSG00000031290	1.43339	0.567455
ENSMUSG00000046085	0.856897	0.568277
ENSMUSG00000020828	-1.5819	0.568521
ENSMUSG00000039046	0.686294	0.568521
ENSMUSG00000090589	1.19905	0.568521
ENSMUSG00000008333	0.986635	0.568521
ENSMUSG00000025857	1.07534	0.569948
ENSMUSG00000026767	-0.56592	0.569948
ENSMUSG00000068732	0.508128	0.570024
ENSMUSG00000060798	1.5596	0.570971
ENSMUSG00000098024	2.70267	0.571108
ENSMUSG00000030978	-0.598507	0.571108
ENSMUSG00000068959	1.78059	0.571108
ENSMUSG00000103591	-1.88559	0.571108
ENSMUSG00000019139	-0.809477	0.571115
ENSMUSG00000026478	-1.50086	0.571115
ENSMUSG00000044551	-1.73913	0.571115
ENSMUSG00000060568	-0.804457	0.571979
ENSMUSG00000001435	1.67369	0.572391
ENSMUSG00000017188	-0.77373	0.572762
ENSMUSG00000057715	-1.48579	0.572762
ENSMUSG00000040548	-0.652622	0.572762
ENSMUSG00000099151	-1.48374	0.572762
ENSMUSG00000096001	2.08986	0.572762
ENSMUSG00000056962	0.40739	0.572762
ENSMUSG00000008822	-0.757456	0.572762
ENSMUSG00000089647	-1.46931	0.572804
ENSMUSG00000038422	-1.7011	0.573016
ENSMUSG00000006638	-1.28369	0.573016
ENSMUSG00000017386	2.67229	0.573646
ENSMUSG00000029304	1.09128	0.573646
ENSMUSG00000104114	-1.70781	0.574126
ENSMUSG00000051037	-1.72382	0.574505
ENSMUSG00000025450	0.819404	0.574662
ENSMUSG00000032047	-0.463144	0.574851
ENSMUSG00000037736	0.778612	0.574851
ENSMUSG00000023064	-0.862247	0.574851
ENSMUSG00000080977	2.35005	0.574851
ENSMUSG00000037408	0.597884	0.574851
ENSMUSG00000059743	-0.715104	0.574851
ENSMUSG00000048930	-0.665348	0.574851
ENSMUSG00000039633	0.711298	0.574851
ENSMUSG00000101014	-2.22569	0.574851
ENSMUSG00000066407	1.29681	0.574851
ENSMUSG00000046440	-2.46789	0.574858
ENSMUSG00000028523	-2.69548	0.574858
ENSMUSG00000021373	-0.625804	0.574858
ENSMUSG00000054199	-0.592898	0.574858
ENSMUSG00000037341	1.55321	0.575359
ENSMUSG00000045237	-0.769581	0.576126
ENSMUSG00000039308	1.06028	0.576852
ENSMUSG00000090307	0.784754	0.576852
ENSMUSG00000073164	0.854744	0.5769
ENSMUSG00000032501	1.03066	0.5769
ENSMUSG00000032332	-1.20822	0.5769
ENSMUSG00000029227	0.526801	0.5769
ENSMUSG00000026389	-1.197	0.5769
ENSMUSG00000047139	2.34489	0.579948
ENSMUSG00000074736	-0.89997	0.579948
ENSMUSG00000075590	-0.765028	0.579948
ENSMUSG00000085731	2.10648	0.580492
ENSMUSG00000020251	2.31625	0.580971
ENSMUSG00000041096	0.669664	0.580971
ENSMUSG00000070371	1.28554	0.580971
ENSMUSG00000097021	-2.26467	0.580971
ENSMUSG00000028546	-0.80538	0.580971
ENSMUSG00000029603	0.901506	0.580971
ENSMUSG00000021385	1.04002	0.580971
ENSMUSG00000007872	1.5279	0.580971
ENSMUSG00000050556	0.781165	0.580971
ENSMUSG00000049090	1.059	0.580971
ENSMUSG00000095280	-1.33131	0.581365
ENSMUSG00000049792	0.52955	0.582106
ENSMUSG00000040618	-0.942687	0.582106
ENSMUSG00000046699	-1.20148	0.582106
ENSMUSG00000033335	0.643609	0.582106
ENSMUSG00000000171	0.647152	0.582106
ENSMUSG00000031819	0.384628	0.582106
ENSMUSG00000032743	0.911632	0.582106
ENSMUSG00000058706	0.921608	0.582106
ENSMUSG00000097416	1.9075	0.582528
ENSMUSG00000097472	-1.5297	0.58327
ENSMUSG00000041354	-0.827228	0.58327
ENSMUSG00000084148	-1.92047	0.58327
ENSMUSG00000035049	-1.88779	0.585199
ENSMUSG00000097665	2.14465	0.58526
ENSMUSG00000026141	1.88723	0.585632
ENSMUSG00000044786	1.77794	0.585756
ENSMUSG00000046961	1.37975	0.585756
ENSMUSG00000029203	0.888657	0.587712
ENSMUSG00000009731	1.58058	0.588422
ENSMUSG00000046550	-0.897779	0.588422
ENSMUSG00000022150	2.2413	0.588967
ENSMUSG00000087153	0.840507	0.588967
ENSMUSG00000022969	-2.17087	0.589159
ENSMUSG00000075330	0.78631	0.589368
ENSMUSG00000007867	-0.729761	0.589368
ENSMUSG00000040396	1.08188	0.589368
ENSMUSG00000034310	-1.00077	0.589502
ENSMUSG00000020598	0.478316	0.589683
ENSMUSG00000003226	0.893561	0.590951
ENSMUSG00000055184	-2.46595	0.591541
ENSMUSG00000081344	0.710977	0.591663
ENSMUSG00000026201	-0.573839	0.592362
ENSMUSG00000067071	0.451279	0.593445
ENSMUSG00000058147	-2.11898	0.593445
ENSMUSG00000047361	-2.18427	0.593445
ENSMUSG00000030979	-0.709799	0.594516
ENSMUSG00000050558	1.91841	0.594516
ENSMUSG00000003420	2.09633	0.594516
ENSMUSG00000071862	0.752983	0.594516
ENSMUSG00000062753	-0.607054	0.594516
ENSMUSG00000085564	2.12961	0.594658
ENSMUSG00000034111	-0.844394	0.594658
ENSMUSG00000032607	-0.590447	0.594658
ENSMUSG00000091390	2.4634	0.595673
ENSMUSG00000020528	-0.63949	0.595673
ENSMUSG00000097188	0.968052	0.595673
ENSMUSG00000052298	0.506111	0.595673
ENSMUSG00000029442	-1.61118	0.597049
ENSMUSG00000085511	2.66411	0.598883
ENSMUSG00000007440	1.24362	0.598912
ENSMUSG00000003354	2.1149	0.598912
ENSMUSG00000025813	-0.929432	0.598912
ENSMUSG00000018595	2.08057	0.599181
ENSMUSG00000033282	-1.52285	0.601085
ENSMUSG00000024302	-0.661984	0.601664
ENSMUSG00000078903	-1.65302	0.602834
ENSMUSG00000050103	-2.08786	0.603213
ENSMUSG00000039202	0.88258	0.603743
ENSMUSG00000031119	1.58849	0.603743
ENSMUSG00000032329	-0.412732	0.603743
ENSMUSG00000040883	-0.95297	0.60417
ENSMUSG00000058922	-1.92831	0.604492
ENSMUSG00000027291	-0.520305	0.604492
ENSMUSG00000037279	-2.48147	0.604492
ENSMUSG00000059883	2.13915	0.604905
ENSMUSG00000023026	0.747564	0.605078
ENSMUSG00000103867	-0.691786	0.605288
ENSMUSG00000006585	1.37813	0.605288
ENSMUSG00000050890	0.980302	0.606393
ENSMUSG00000019080	-1.31507	0.608029
ENSMUSG00000032527	-0.889886	0.608029
ENSMUSG00000018648	1.2454	0.608029
ENSMUSG00000070000	0.718428	0.608029
ENSMUSG00000097628	-1.35379	0.608425
ENSMUSG00000020953	-0.779515	0.609067
ENSMUSG00000024335	0.668897	0.609283
ENSMUSG00000063535	-1.24287	0.609283
ENSMUSG00000010080	1.85535	0.609749
ENSMUSG00000035828	0.792241	0.609943
ENSMUSG00000022159	-0.702699	0.610401
ENSMUSG00000040274	-0.952998	0.610401
ENSMUSG00000024558	1.17039	0.610614
ENSMUSG00000087390	-2.46992	0.610614
ENSMUSG00000039033	-0.653297	0.612487
ENSMUSG00000094910	-1.81951	0.612487
ENSMUSG00000078887	-1.58087	0.612511
ENSMUSG00000080844	1.88923	0.612511
ENSMUSG00000003134	0.766958	0.613125
ENSMUSG00000074355	-2.10982	0.613125
ENSMUSG00000045248	0.940035	0.613125
ENSMUSG00000015748	0.948329	0.613125
ENSMUSG00000032523	-2.13977	0.613125
ENSMUSG00000048406	-0.990515	0.613125
ENSMUSG00000019822	0.996394	0.613125
ENSMUSG00000035270	0.746827	0.613739
ENSMUSG00000019984	0.619292	0.613739
ENSMUSG00000099924	-2.58983	0.613739
ENSMUSG00000039738	0.898586	0.613739
ENSMUSG00000018433	0.529138	0.613941
ENSMUSG00000033106	1.49055	0.614703
ENSMUSG00000067825	-1.32977	0.614873
ENSMUSG00000097316	-1.4849	0.615376
ENSMUSG00000022247	0.671663	0.615935
ENSMUSG00000052105	0.608967	0.615935
ENSMUSG00000029563	-1.62867	0.616031
ENSMUSG00000036578	-1.64665	0.616031
ENSMUSG00000015189	-0.662476	0.616031
ENSMUSG00000032375	0.890543	0.616031
ENSMUSG00000027456	2.33752	0.616031
ENSMUSG00000079283	-1.24396	0.616031
ENSMUSG00000041440	1.71758	0.616031
ENSMUSG00000068742	0.695321	0.616031
ENSMUSG00000052581	-0.878594	0.616031
ENSMUSG00000024247	-1.33291	0.616031
ENSMUSG00000045095	-0.543895	0.616201
ENSMUSG00000075000	1.12614	0.616747
ENSMUSG00000059890	0.719447	0.61681
ENSMUSG00000001642	-0.589238	0.61681
ENSMUSG00000092607	-0.532156	0.61681
ENSMUSG00000031242	-0.967904	0.61715
ENSMUSG00000081059	-2.01921	0.61715
ENSMUSG00000046671	0.406686	0.61715
ENSMUSG00000036745	-0.625556	0.61715
ENSMUSG00000067344	1.00638	0.61715
ENSMUSG00000023827	-0.790868	0.617664
ENSMUSG00000002550	0.634945	0.617664
ENSMUSG00000035504	0.808897	0.617664
ENSMUSG00000005102	0.902077	0.617664
ENSMUSG00000036052	0.790194	0.618093
ENSMUSG00000043461	-1.25162	0.618093
ENSMUSG00000026932	0.735482	0.618127
ENSMUSG00000030965	0.631578	0.618127
ENSMUSG00000047617	0.601541	0.618127
ENSMUSG00000046180	2.31219	0.618127
ENSMUSG00000021072	0.358341	0.619045
ENSMUSG00000044348	1.39284	0.619045
ENSMUSG00000049957	0.608047	0.619045
ENSMUSG00000063808	0.702769	0.619045
ENSMUSG00000032609	0.64173	0.619045
ENSMUSG00000028255	-1.2269	0.619045
ENSMUSG00000053134	0.707176	0.619045
ENSMUSG00000059811	0.633722	0.619086
ENSMUSG00000028809	0.647122	0.620013
ENSMUSG00000006728	-0.467931	0.620013
ENSMUSG00000069132	-1.25924	0.620013
ENSMUSG00000034152	-0.427764	0.620013
ENSMUSG00000007613	1.04766	0.620013
ENSMUSG00000001419	0.434198	0.620013
ENSMUSG00000061410	0.792969	0.620013
ENSMUSG00000029439	0.791897	0.620182
ENSMUSG00000028251	-0.913376	0.620182
ENSMUSG00000049502	2.00675	0.620236
ENSMUSG00000074405	2.24551	0.620841
ENSMUSG00000067274	0.425775	0.620941
ENSMUSG00000085360	-0.862595	0.620941
ENSMUSG00000034327	-1.54577	0.621245
ENSMUSG00000027367	0.535214	0.621245
ENSMUSG00000040811	0.81501	0.622095
ENSMUSG00000064329	-0.731379	0.622095
ENSMUSG00000097596	0.994088	0.622095
ENSMUSG00000079669	1.82293	0.622095
ENSMUSG00000035245	1.20004	0.622095
ENSMUSG00000008301	0.443733	0.622095
ENSMUSG00000073403	1.60456	0.622095
ENSMUSG00000060429	1.98352	0.62286
ENSMUSG00000028468	0.887463	0.62286
ENSMUSG00000026707	-1.73778	0.62286
ENSMUSG00000064145	0.44265	0.62286
ENSMUSG00000027346	-0.616221	0.62286
ENSMUSG00000015961	-0.780827	0.62286
ENSMUSG00000039183	0.618275	0.624029
ENSMUSG00000055061	-2.16285	0.624029
ENSMUSG00000026819	0.822625	0.624029
ENSMUSG00000034563	-0.581154	0.624029
ENSMUSG00000030739	-1.12222	0.624029
ENSMUSG00000022564	0.560357	0.624029
ENSMUSG00000058966	0.794037	0.624029
ENSMUSG00000000948	1.17176	0.624029
ENSMUSG00000025326	-0.557585	0.624029
ENSMUSG00000086877	-0.957342	0.624029
ENSMUSG00000044452	1.16491	0.624921
ENSMUSG00000017760	0.417763	0.624921
ENSMUSG00000089940	1.97898	0.624921
ENSMUSG00000049489	0.491775	0.624921
ENSMUSG00000075486	-0.561652	0.624921
ENSMUSG00000019761	-0.614895	0.625041
ENSMUSG00000032532	0.561165	0.62549
ENSMUSG00000048807	0.976889	0.62549
ENSMUSG00000058351	0.918475	0.62549
ENSMUSG00000038970	0.736611	0.625787
ENSMUSG00000026939	-0.764088	0.625787
ENSMUSG00000027879	0.410494	0.625903
ENSMUSG00000103713	-2.12352	0.625903
ENSMUSG00000007097	0.918254	0.625903
ENSMUSG00000025218	-0.891148	0.627173
ENSMUSG00000024354	-2.72499	0.627173
ENSMUSG00000028975	0.713807	0.627173
ENSMUSG00000032611	2.94625	0.627173
ENSMUSG00000021990	2.15697	0.627173
ENSMUSG00000053040	-2.15479	0.627173
ENSMUSG00000029608	-0.533453	0.627173
ENSMUSG00000039958	-1.56837	0.627173
ENSMUSG00000089810	-0.618415	0.627173
ENSMUSG00000028833	0.837276	0.627173
ENSMUSG00000071456	-0.512419	0.627173
ENSMUSG00000097731	1.15905	0.62748
ENSMUSG00000096351	0.86845	0.628146
ENSMUSG00000051817	1.65329	0.628555
ENSMUSG00000036955	-0.764989	0.628555
ENSMUSG00000026188	0.643016	0.628563
ENSMUSG00000052819	2.05215	0.628563
ENSMUSG00000036639	-1.46955	0.630102
ENSMUSG00000071037	-0.912095	0.631268
ENSMUSG00000086214	-1.98003	0.632577
ENSMUSG00000024359	0.568377	0.633756
ENSMUSG00000031156	-0.789898	0.634218
ENSMUSG00000039911	2.48957	0.634363
ENSMUSG00000038180	1.76757	0.634363
ENSMUSG00000101892	-0.752601	0.634363
ENSMUSG00000083820	-0.619704	0.634363
ENSMUSG00000024193	0.911883	0.634363
ENSMUSG00000098801	-2.14315	0.634565
ENSMUSG00000074865	-1.50732	0.634565
ENSMUSG00000041607	0.870095	0.634565
ENSMUSG00000015968	-0.644848	0.634565
ENSMUSG00000037017	0.443717	0.63517
ENSMUSG00000092412	1.90788	0.635599
ENSMUSG00000067870	-1.28804	0.635599
ENSMUSG00000006711	-1.86988	0.635599
ENSMUSG00000028967	0.605274	0.636422
ENSMUSG00000097083	-1.91503	0.636422
ENSMUSG00000074971	-2.26034	0.636422
ENSMUSG00000054808	0.516337	0.636422
ENSMUSG00000026027	-0.927443	0.636725
ENSMUSG00000063234	2.09572	0.637028
ENSMUSG00000025602	-1.21153	0.638282
ENSMUSG00000099373	-2.07507	0.638282
ENSMUSG00000067220	0.714704	0.639494
ENSMUSG00000086943	2.03344	0.639494
ENSMUSG00000024608	0.460482	0.639494
ENSMUSG00000075015	-0.894289	0.639494
ENSMUSG00000074580	1.4311	0.639853
ENSMUSG00000024087	1.71795	0.640002
ENSMUSG00000022562	0.777754	0.640048
ENSMUSG00000071350	0.925437	0.640048
ENSMUSG00000032413	0.576693	0.64111
ENSMUSG00000002808	-0.681058	0.641594
ENSMUSG00000034354	0.597093	0.641594
ENSMUSG00000001493	-1.94198	0.641679
ENSMUSG00000074771	-2.17188	0.642243
ENSMUSG00000032369	1.20881	0.643154
ENSMUSG00000056050	0.513245	0.643609
ENSMUSG00000033392	-0.489915	0.643609
ENSMUSG00000030554	-1.30213	0.643609
ENSMUSG00000009739	0.743215	0.643974
ENSMUSG00000041236	-0.514133	0.644796
ENSMUSG00000000743	0.571119	0.645135
ENSMUSG00000020076	0.528113	0.645135
ENSMUSG00000086370	-0.781512	0.645135
ENSMUSG00000024081	-0.412851	0.645135
ENSMUSG00000046364	0.57336	0.646372
ENSMUSG00000101693	2.26519	0.64724
ENSMUSG00000058498	0.896765	0.648053
ENSMUSG00000032593	1.99993	0.648053
ENSMUSG00000070304	-0.598581	0.648829
ENSMUSG00000027597	1.02344	0.648829
ENSMUSG00000064254	-1.10009	0.648829
ENSMUSG00000027286	0.569902	0.648829
ENSMUSG00000044122	2.20784	0.648829
ENSMUSG00000015879	-1.04463	0.648829
ENSMUSG00000034903	-2.13687	0.648829
ENSMUSG00000038822	-0.745247	0.648829
ENSMUSG00000097810	0.709972	0.648829
ENSMUSG00000025496	0.954156	0.648829
ENSMUSG00000028249	0.523507	0.648829
ENSMUSG00000024646	-0.478864	0.649297
ENSMUSG00000074228	0.880117	0.649297
ENSMUSG00000046675	0.7318	0.649297
ENSMUSG00000022037	0.591813	0.649297
ENSMUSG00000085067	-1.80991	0.649297
ENSMUSG00000102171	-1.69119	0.649297
ENSMUSG00000033478	0.793136	0.650551
ENSMUSG00000000759	0.711783	0.650551
ENSMUSG00000010097	0.476378	0.650566
ENSMUSG00000018449	-0.660328	0.650643
ENSMUSG00000029434	-0.422565	0.650944
ENSMUSG00000018974	0.584634	0.651251
ENSMUSG00000007038	0.564025	0.652275
ENSMUSG00000032420	0.803989	0.652275
ENSMUSG00000048003	-1.65338	0.652275
ENSMUSG00000018507	-1.46708	0.652275
ENSMUSG00000061718	1.35241	0.652275
ENSMUSG00000029062	0.532045	0.652344
ENSMUSG00000100104	-1.01832	0.652492
ENSMUSG00000081485	-0.711702	0.652492
ENSMUSG00000016252	-0.452981	0.652492
ENSMUSG00000098603	-1.94922	0.652492
ENSMUSG00000037321	1.33698	0.652492
ENSMUSG00000025144	-0.581445	0.653226
ENSMUSG00000092192	-1.8009	0.653752
ENSMUSG00000060923	-0.913295	0.653915
ENSMUSG00000081201	1.92242	0.653915
ENSMUSG00000063320	-0.582959	0.653915
ENSMUSG00000032292	0.743815	0.653915
ENSMUSG00000022706	-0.402647	0.653915
ENSMUSG00000037455	-0.913309	0.653915
ENSMUSG00000031990	0.768049	0.653915
ENSMUSG00000002043	-0.494507	0.653915
ENSMUSG00000025971	0.633587	0.653915
ENSMUSG00000031386	0.696262	0.653915
ENSMUSG00000001098	0.443662	0.653925
ENSMUSG00000075609	1.0899	0.653925
ENSMUSG00000074733	-0.518057	0.653925
ENSMUSG00000047466	1.78639	0.653925
ENSMUSG00000046034	1.68722	0.65427
ENSMUSG00000041216	0.87397	0.65427
ENSMUSG00000071648	0.634435	0.654403
ENSMUSG00000003848	0.586771	0.654403
ENSMUSG00000024376	-0.727775	0.654756
ENSMUSG00000020956	-0.626702	0.65502
ENSMUSG00000041303	-0.723038	0.656582
ENSMUSG00000033981	-0.492713	0.656582
ENSMUSG00000067438	-1.89003	0.656582
ENSMUSG00000030043	-0.967677	0.656582
ENSMUSG00000097561	1.94854	0.658817
ENSMUSG00000024104	0.512439	0.658817
ENSMUSG00000037594	1.01349	0.659552
ENSMUSG00000024841	0.560175	0.659552
ENSMUSG00000039270	0.648148	0.659552
ENSMUSG00000089862	-0.548474	0.660138
ENSMUSG00000090381	1.91835	0.660138
ENSMUSG00000074219	1.38049	0.660138
ENSMUSG00000036620	-1.243	0.660138
ENSMUSG00000036560	1.96287	0.661328
ENSMUSG00000039231	0.574954	0.661328
ENSMUSG00000000093	0.626371	0.661328
ENSMUSG00000025745	0.780181	0.661328
ENSMUSG00000025231	1.0123	0.661328
ENSMUSG00000059895	0.713757	0.661328
ENSMUSG00000039384	0.745673	0.661328
ENSMUSG00000091277	2.2726	0.661328
ENSMUSG00000042579	-0.629261	0.661544
ENSMUSG00000025733	0.569936	0.661862
ENSMUSG00000039621	1.45876	0.661862
ENSMUSG00000055489	-1.88454	0.661862
ENSMUSG00000022023	0.568515	0.661862
ENSMUSG00000097343	-1.73958	0.662131
ENSMUSG00000057963	0.590025	0.662131
ENSMUSG00000056043	0.659428	0.662131
ENSMUSG00000008393	1.64398	0.662131
ENSMUSG00000102478	-2.26488	0.662131
ENSMUSG00000043991	-0.376802	0.662131
ENSMUSG00000084381	2.15857	0.66251
ENSMUSG00000041736	1.52974	0.66251
ENSMUSG00000023861	0.503284	0.66251
ENSMUSG00000041220	-0.453778	0.663335
ENSMUSG00000020334	2.28585	0.663611
ENSMUSG00000037962	-1.69509	0.663925
ENSMUSG00000030382	-1.7663	0.663925
ENSMUSG00000040774	-0.596744	0.664419
ENSMUSG00000063696	0.644114	0.665099
ENSMUSG00000027828	0.380622	0.665099
ENSMUSG00000026028	0.541879	0.665099
ENSMUSG00000092056	2.13359	0.665099
ENSMUSG00000045667	-1.73352	0.665168
ENSMUSG00000083344	2.22072	0.66607
ENSMUSG00000026941	1.42797	0.666764
ENSMUSG00000002846	-0.638323	0.666764
ENSMUSG00000040249	-0.569518	0.666764
ENSMUSG00000009013	-0.646747	0.666785
ENSMUSG00000070683	0.704875	0.66719
ENSMUSG00000097470	-1.94338	0.667304
ENSMUSG00000001229	-0.62678	0.667386
ENSMUSG00000001507	-0.776072	0.667386
ENSMUSG00000074916	1.59756	0.667386
ENSMUSG00000098195	-2.09583	0.667386
ENSMUSG00000080824	-1.04012	0.667386
ENSMUSG00000028675	0.375511	0.667386
ENSMUSG00000055067	0.442604	0.667386
ENSMUSG00000036306	0.702219	0.667386
ENSMUSG00000064210	0.869112	0.667386
ENSMUSG00000043572	-0.658412	0.667386
ENSMUSG00000001436	0.677104	0.667386
ENSMUSG00000045875	2.10578	0.667386
ENSMUSG00000032352	0.931787	0.667386
ENSMUSG00000006800	-0.624446	0.667386
ENSMUSG00000028914	0.537246	0.668094
ENSMUSG00000102798	-1.82976	0.668205
ENSMUSG00000043987	0.724628	0.668205
ENSMUSG00000041740	0.499724	0.669479
ENSMUSG00000040033	-0.782029	0.670423
ENSMUSG00000081118	2.28866	0.670682
ENSMUSG00000047604	1.35816	0.670741
ENSMUSG00000090564	-0.834152	0.670981
ENSMUSG00000039244	1.0305	0.671065
ENSMUSG00000038002	0.689919	0.671629
ENSMUSG00000029676	-0.750797	0.671629
ENSMUSG00000024871	-1.76162	0.671827
ENSMUSG00000038550	0.777441	0.67241
ENSMUSG00000017978	-1.75763	0.67241
ENSMUSG00000035640	0.508377	0.672658
ENSMUSG00000048012	0.890978	0.672658
ENSMUSG00000029561	-1.26484	0.672701
ENSMUSG00000023118	0.934898	0.673325
ENSMUSG00000068240	1.36201	0.673328
ENSMUSG00000009687	1.91979	0.673328
ENSMUSG00000041578	0.575111	0.673328
[truncated: 14,995 more rows]

## Sheet: RGC_DREADD
GeneID	logFC	FDR
ENSMUSG00000069045	-7.02916	4.85e-10
ENSMUSG00000069049	-6.85337	2.61e-08
ENSMUSG00000020193	-5.69717	0.00309939
ENSMUSG00000032446	-5.19439	0.00309939
ENSMUSG00000065475	5.23987	0.00309939
ENSMUSG00000046287	-5.72608	0.00309939
ENSMUSG00000056673	-4.01505	0.00316749
ENSMUSG00000025464	-5.08598	0.00316749
ENSMUSG00000100593	6.15583	0.00627732
ENSMUSG00000023964	-6.12864	0.00627732
ENSMUSG00000029510	-6.15632	0.00661355
ENSMUSG00000069439	4.98964	0.00690061
ENSMUSG00000096963	4.66981	0.00690061
ENSMUSG00000026807	5.51484	0.00690061
ENSMUSG00000081834	-5.48607	0.00938958
ENSMUSG00000080303	-5.61222	0.00970498
ENSMUSG00000044471	5.16767	0.0102156
ENSMUSG00000031965	-4.95039	0.0102156
ENSMUSG00000028197	-4.48632	0.0113279
ENSMUSG00000082396	-3.9419	0.0129542
ENSMUSG00000022783	-4.8229	0.0139842
ENSMUSG00000051246	-3.92845	0.0144165
ENSMUSG00000092373	-6.03211	0.0144165
ENSMUSG00000096768	2.79337	0.0144165
ENSMUSG00000031756	5.04948	0.0155879
ENSMUSG00000022949	-5.77558	0.0155879
ENSMUSG00000044626	-4.63273	0.0155879
ENSMUSG00000104052	-5.30556	0.0176663
ENSMUSG00000042988	-5.27957	0.0176663
ENSMUSG00000047733	-4.69592	0.0176663
ENSMUSG00000059751	4.99503	0.0176663
ENSMUSG00000040488	-2.99645	0.0176663
ENSMUSG00000054598	-4.27342	0.0176663
ENSMUSG00000027435	-6.04561	0.0176663
ENSMUSG00000096440	-5.30696	0.0176663
ENSMUSG00000097585	4.84718	0.0176663
ENSMUSG00000025912	4.15881	0.0176663
ENSMUSG00000099998	-5.55808	0.0176663
ENSMUSG00000103662	-4.51156	0.0176663
ENSMUSG00000082971	4.45176	0.0176663
ENSMUSG00000084141	-5.22352	0.0176663
ENSMUSG00000084878	5.2278	0.0176663
ENSMUSG00000083813	4.97879	0.0176663
ENSMUSG00000081650	-3.48442	0.0176663
ENSMUSG00000086291	5.3434	0.0176663
ENSMUSG00000013611	4.75113	0.0188199
ENSMUSG00000030317	-4.30314	0.0188199
ENSMUSG00000031389	-3.71708	0.0196339
ENSMUSG00000093708	-5.87113	0.0213798
ENSMUSG00000085204	-4.93309	0.0214643
ENSMUSG00000068270	5.44826	0.0224033
ENSMUSG00000084930	-4.76428	0.0224182
ENSMUSG00000085776	5.1655	0.0224182
ENSMUSG00000047384	-5.21568	0.0224182
ENSMUSG00000092193	5.13125	0.0224182
ENSMUSG00000089844	-4.60203	0.0225243
ENSMUSG00000074412	-5.04281	0.0225243
ENSMUSG00000091472	-5.06452	0.0225382
ENSMUSG00000028464	5.59653	0.0227406
ENSMUSG00000023992	4.91878	0.0227406
ENSMUSG00000097561	-4.2241	0.0233714
ENSMUSG00000000125	5.17152	0.0236487
ENSMUSG00000085611	5.24295	0.0258961
ENSMUSG00000097791	-3.59837	0.0258961
ENSMUSG00000060288	-3.23582	0.0259257
ENSMUSG00000087054	-5.5751	0.0259257
ENSMUSG00000086641	-5.47914	0.0265325
ENSMUSG00000032327	-5.76907	0.0265325
[truncated: 17,371 more rows]

## Sheet: SC_OHT
GeneID	logFC	FDR
[truncated: 15,598 more rows]

## Sheet: SC_OHT+DREADD
GeneID	logFC	FDR
[truncated: 15,633 more rows]

## Sheet: SC_DREADD
GeneID	logFC	FDR
[truncated: 15,433 more rows]
