# Supplementary material for: Chronic Chemogenetic Activation of the Superior Colliculus in Glaucomatous Mice: Local and Retrograde Molecular Signature
Source: Cells. 2022 May 29;11(11):1784. doi: 10.3390/cells11111784 (PMC9179903; doi:10.3390/cells11111784)
Supplement: Supplementary file 1 [file cells-11-01784-s001.zip › Supplementary File 2 - IPA output - RGC - OHT vs SHAM.xlsx]

## Sheet: Explanation
This Excel sheet contains the IPA output of the "OHT+DREADD" vs. "OHT" comparison in the purified RGC samples.
Following cut-offs (indicated with red line) were used:
DEGs: FDR ≤ 0.1, |fold change| ≥ 1.3
Activated Upstream Regulators: FDR ≤ 0.1, p-value of overlap ≤ 0.01, z-score ≥ 1.95
Inhibited Upstream Regulators: FDR ≤ 0.1, p-value of overlap ≤ 0.01, z-score ≤ - 1.95
Canonical Pathways: FDR ≤ 0.1, -log(p-value) ≥ 1.3

## Sheet: DEGs
© 2000-2022 QIAGEN. All rights reserved.
Symbol	Entrez Gene Name	Ensembl	Expr Log Ratio	Expr False Discovery Rate (q-value)	Location	Type(s)	Biomarker Application(s)	Drug(s)	Entrez Gene ID for Human	Entrez Gene ID for Mouse	Entrez Gene ID for Rat
Gm10073/Gm11942	ribosomal protein, large, P1 pseudogene	ENSMUSG00000094344	4,699	4,53E-05	Other	other				665298|100042734
Rps3a3	ribosomal protein S3A3	ENSMUSG00000059751	5,872	9,95E-05	Other	other				668144
FREM3	FRAS1 related extracellular matrix 3	ENSMUSG00000042353	-5,665	2,60E-04	Extracellular Space	other			166752	333315	307767
A230006K03Rik	RIKEN cDNA A230006K03 gene	ENSMUSG00000068151	-4,301	5,78E-04	Other	other				27493
Snord104	small nucleolar RNA, C/D box 104	ENSMUSG00000065126	-5,883	7,02E-04	Other	other				100216537
Gm14387	--	ENSMUSG00000080888	5,564	1,16E-03	Other	other				115489542
Gm15502	--	ENSMUSG00000083813	5,158	1,38E-03	Other	other
Scml2	Scm polycomb group protein like 2	ENSMUSG00000000037	-5,598	1,83E-03	Nucleus	other				107815
ADRA2C	adrenoceptor alpha 2C	ENSMUSG00000045318	4,860	1,94E-03	Plasma Membrane	G-protein coupled receptor		acetaminophen/clemastine/pseudoephedrine,acetaminophen/dexbrompheniramine/pseudoephedrine,acrivastine/pseudoephedrine,agmatine,alpha-methyl dopa,antazoline/naphazoline,apomorphine,apraclonidine,articaine/epinephrine,asenapine,azatadine/pseudoephedrine,brexpiprazole,brimonidine,brimonidine/brinzolamide,brompheniramine/codeine/phenylpropanolamine,brompheniramine/dextromethorphan/pseudoephedrine,caf…	152	11553	24175
Zfp953	zinc finger protein 953	ENSMUSG00000098905	-5,784	2,73E-03	Other	other				629016
PABPC1L	poly(A) binding protein cytoplasmic 1 like	ENSMUSG00000054582	-4,738	3,38E-03	Cytoplasm	other			80336	381404	296351
Cd9-ps	Cd9 antigen, pseudogene	ENSMUSG00000092193	5,594	3,38E-03	Other	other				668579
8030443G20Rik	RIKEN cDNA 8030443G20 gene	ENSMUSG00000086483	-5,778	3,91E-03	Other	other				77173
ITGA9	integrin subunit alpha 9	ENSMUSG00000039115	-5,388	3,91E-03	Plasma Membrane	other			3680	104099	685004
Gm38125	--	ENSMUSG00000104052	-5,605	3,91E-03	Other	other
Gm15903	predicted gene 15903	ENSMUSG00000086916	5,154	3,97E-03	Other	other				100504254
PTPN18	protein tyrosine phosphatase non-receptor type 18	ENSMUSG00000026126	-4,424	6,49E-03	Nucleus	phosphatase			26469	19253	301333
Gm11168	--	ENSMUSG00000096385	-8,261	8,39E-03	Other	other
GRIN2A	glutamate ionotropic receptor NMDA type subunit 2A	ENSMUSG00000059003	5,563	9,50E-03	Plasma Membrane	ion channel	unspecified application	1-aminocyclopropane-1-carboxylic acid,besonprodil,bicifadine,brompheniramine/dextromethorphan/pseudoephedrine,carbinoxamine/dextromethorphan/pseudoephedrine,chlorpheniramine/dextromethorphan/phenylephrine,cycloserine,delucemine,dextromethorphan,dextromethorphan/morphine,dextromethorphan/promethazine,dextromethorphan/quinidine,donepezil/memantine,felbamate,memantine,N-(2-indanyl)glycinamide,nebost…	2903	14811	24409
ZCCHC24	zinc finger CCHC-type containing 24	ENSMUSG00000055538	-5,279	9,62E-03	Other	other			219654	71918	361104
COL24A1	collagen type XXIV alpha 1 chain	ENSMUSG00000028197	-3,915	1,12E-02	Extracellular Space	other		collagenase	255631	71355	499723
AK8	adenylate kinase 8	ENSMUSG00000026807	5,553	1,12E-02	Cytoplasm	kinase			158067	68870	311833
Gm10801	--	ENSMUSG00000075015	-4,806	1,12E-02	Other	other
1700119H24Rik	RIKEN cDNA 1700119H24 gene	ENSMUSG00000100593	5,884	1,12E-02	Other	other				76649
9130213A22Rik	RIKEN cDNA 9130213A22 gene	ENSMUSG00000097386	-5,844	1,12E-02	Other	other				100038433
Zfp773	zinc finger protein 773	ENSMUSG00000063535	3,374	1,12E-02	Other	other				76373	102547412
Hmgn2l6	high-mobility group nucleosomal binding domain 2-like 6	ENSMUSG00000085466	4,369	1,12E-02	Other	other				633596
Gm9701	predicted gene 9701	ENSMUSG00000063001	-4,157	1,17E-02	Other	other				676984
PIK3AP1	phosphoinositide-3-kinase adaptor protein 1	ENSMUSG00000025017	-5,004	1,17E-02	Cytoplasm	other			118788	83490	294048
Gm16262	--	ENSMUSG00000089709	4,456	1,17E-02	Other	other
ANKFN1	ankyrin repeat and fibronectin type III domain containing 1	ENSMUSG00000047773	4,226	1,17E-02	Other	other			162282	382543
BCL3	BCL3 transcription coactivator	ENSMUSG00000053175	-4,748	1,17E-02	Nucleus	transcription regulator			602	12051	680611
Gm26970	--	ENSMUSG00000097947	-5,390	1,17E-02	Other	other				102634729
SSPOP	SCO-spondin, pseudogene	ENSMUSG00000029797	-4,194	1,24E-02	Cytoplasm	other			23145	243369	474348
MYO1F	myosin IF	ENSMUSG00000024300	-5,351	1,29E-02	Cytoplasm	other			4542	17916	314654
Gm16053	--	ENSMUSG00000083974	5,544	1,29E-02	Other	other
Gm29125	--	ENSMUSG00000101722	-5,061	1,29E-02	Other	other
Gm10800	--	ENSMUSG00000075014	-4,558	1,29E-02	Other	other
Gm10715	--	ENSMUSG00000096201	-6,259	1,29E-02	Other	other
ENTPD2	ectonucleoside triphosphate diphosphohydrolase 2	ENSMUSG00000015085	5,992	1,29E-02	Cytoplasm	enzyme			954	12496	64467
ZDHHC8	zinc finger DHHC-type palmitoyltransferase 8	ENSMUSG00000060166	-1,919	1,29E-02	Cytoplasm	enzyme			29801	27801	303796
KNTC1	kinetochore associated 1	ENSMUSG00000029414	-5,391	1,29E-02	Nucleus	other			9735	208628	304477
Gm26532	--	ENSMUSG00000097296	-5,042	1,46E-02	Other	other
CNTNAP3	contactin associated protein family member 3	ENSMUSG00000033063	5,137	1,60E-02	Extracellular Space	other			79937	238680
CLRN1	clarin 1	ENSMUSG00000043850	3,816	1,76E-02	Plasma Membrane	other			7401	229320	261738
Gm14584	casein kinase 1, gamma 3 pseudogene	ENSMUSG00000083798	4,342	1,76E-02	Other	other				100040609
PAPLN	papilin, proteoglycan like sulfated glycoprotein	ENSMUSG00000021223	-4,828	1,76E-02	Extracellular Space	other			89932	170721	314297
INSL5	insulin like 5	ENSMUSG00000066090	-4,838	1,76E-02	Extracellular Space	other			10022	23919
Kctd12b	potassium channel tetramerisation domain containing 12b	ENSMUSG00000041633	3,933	1,76E-02	Plasma Membrane	ion channel				207474	681355
Gm34294	--	ENSMUSG00000103662	-4,387	1,76E-02	Other	other				108168820
FCGR2A	Fc fragment of IgG receptor IIa	ENSMUSG00000059498	-5,106	1,76E-02	Plasma Membrane	transmembrane receptor		IgG	2212	14131	116591|498276|100911825|103693683|103694908
ITGA1	integrin subunit alpha 1	ENSMUSG00000042284	-5,125	1,76E-02	Plasma Membrane	other			3672	109700	25118
Gm14214	ribosomal protein L7A pseudogene	ENSMUSG00000098640	-4,947	1,76E-02	Other	other				435692
Gm13063	predicted gene 13063	ENSMUSG00000084869	4,563	1,76E-02	Other	other				666480
Gm16618	predicted gene, 16618	ENSMUSG00000086837	-4,732	1,76E-02	Other	other				100504291
Gm10719	--	ENSMUSG00000095547	-7,353	1,76E-02	Other	other
KCTD4	potassium channel tetramerization domain containing 4	ENSMUSG00000046523	4,871	1,77E-02	Other	ion channel			386618	67516	691835
Gm15327	predicted gene 15327	ENSMUSG00000085204	-4,809	1,77E-02	Other	other				100504675
Gm11706	--	ENSMUSG00000084930	-4,646	1,77E-02	Other	other
Gm12990	--	ENSMUSG00000081136	-4,493	1,77E-02	Other	other				665287
PDLIM2	PDZ and LIM domain 2	ENSMUSG00000022090	-4,896	1,77E-02	Cytoplasm	other			64236	213019	290354
SSTR1	somatostatin receptor 1	ENSMUSG00000035431	-4,871	1,77E-02	Plasma Membrane	G-protein coupled receptor		everolimus/pasireotide,haloperidol/octreotide,octreotide,octreotide/prochlorperazine,pasireotide	6751	20605	25033
SLC2A5	solute carrier family 2 member 5	ENSMUSG00000028976	-4,459	1,77E-02	Plasma Membrane	transporter			6518	56485	65197
Gm11764	TM2 domain containing 1 pseudogene	ENSMUSG00000083014	5,095	1,77E-02	Other	other				100416643
Gm5205	glyceraldehyde-3-phosphate dehydrogenase pseudogene	ENSMUSG00000098169	-5,460	1,77E-02	Other	other				382876
Gm13323	predicted gene 13323	ENSMUSG00000081851	-5,871	1,77E-02	Other	other				100417047
Gm20091	cytochrome c oxidase, subunit VIIc pseudogene	ENSMUSG00000094249	-4,920	1,77E-02	Other	other				100504157
Gm9924	--	ENSMUSG00000104299	5,208	1,77E-02	Other	other				791336
BMP4	bone morphogenetic protein 4	ENSMUSG00000021835	4,911	1,80E-02	Extracellular Space	growth factor			652	12159	25296
Gm10775	predicted gene 10775	ENSMUSG00000074847	-4,989	1,80E-02	Other	other				100038683
MIS18BP1	MIS18 binding protein 1	ENSMUSG00000047534	-4,488	1,80E-02	Nucleus	other			55320	217653	689296
1700028E10Rik	RIKEN cDNA 1700028E10 gene	ENSMUSG00000097321	5,206	1,82E-02	Other	other				625175
PTH1R	parathyroid hormone 1 receptor	ENSMUSG00000032492	-4,628	1,82E-02	Plasma Membrane	G-protein coupled receptor		abaloparatide,PTH,raloxifene/teriparatide	5745	19228	56813
Gm8444	predicted gene 8444	ENSMUSG00000069439	4,764	1,87E-02	Other	other				667073
Gm17826	ribosomal protein L7A pseudogene	ENSMUSG00000099423	-4,461	1,87E-02	Other	other				100384879
Gm29543	predicted gene 29543	ENSMUSG00000100475	-4,905	1,87E-02	Other	other				105245595
Gm10010	--	ENSMUSG00000056771	4,607	1,87E-02	Other	other				434089
TIFAB	TIFA inhibitor	ENSMUSG00000049625	-4,659	1,87E-02	Other	other			497189	212937	364674
Gm13864	ribosomal protein L7A pseudogene	ENSMUSG00000082920	4,565	1,87E-02	Other	other				100384877
IGFBPL1	insulin like growth factor binding protein like 1	ENSMUSG00000035551	-4,281	1,96E-02	Extracellular Space	other			347252	75426	366366
IL10RA	interleukin 10 receptor subunit alpha	ENSMUSG00000032089	5,566	2,00E-02	Plasma Membrane	transmembrane receptor			3587	16154	117539
5730522E02Rik	RIKEN cDNA 5730522E02 gene	ENSMUSG00000032985	-3,747	2,06E-02	Other	other				70626
Gm9577	minichromosome maintenance deficient 4 homolog pseudogene	ENSMUSG00000092269	-5,552	2,12E-02	Other	other				672822
Gm15624	--	ENSMUSG00000085782	4,425	2,12E-02	Other	other				102635553
MINAR1	membrane integral NOTCH2 associated receptor 1	ENSMUSG00000039313	-4,662	2,13E-02	Plasma Membrane	other			23251	209743	501033
Gm37946	--	ENSMUSG00000102967	-5,525	2,13E-02	Other	other
LTK	leukocyte receptor tyrosine kinase	ENSMUSG00000027297	-4,397	2,17E-02	Plasma Membrane	kinase	disease progression	lorlatinib	4058	17005	311337
ZNF558	zinc finger protein 558	ENSMUSG00000074500	-4,385	2,17E-02	Nucleus	transcription regulator			148156	72230
Gm21738	--	ENSMUSG00000095280	-4,545	2,18E-02	Other	other
4933406I18Rik	RIKEN cDNA 4933406I18 gene	ENSMUSG00000087475	4,472	2,18E-02	Other	other				71045
Gm11613	predicted gene 11613	ENSMUSG00000085586	4,416	2,18E-02	Other	other				108167924
Gm37102	--	ENSMUSG00000102443	-5,557	2,18E-02	Other	other
Gm37933	--	ENSMUSG00000103408	4,018	2,23E-02	Other	other
Gm15672	predicted gene 15672	ENSMUSG00000086873	-4,146	2,23E-02	Other	other				105242543
A730060N03Rik	RIKEN cDNA A730060N03 gene	ENSMUSG00000092375	2,814	2,23E-02	Other	other				102640344
PIK3CG	phosphatidylinositol-4,5-bisphosphate 3-kinase catalytic subunit gamma	ENSMUSG00000020573	-4,250	2,23E-02	Cytoplasm	kinase		as-604850,as605240,AS614006,bimiralisib,buparlisib,CAY10505,CLR457,dactolisib,duvelisib,GNE-490,GNE-493,NVS-PI3-4,PI-103,PI-540,PI-620,PI3Kg inhibitor,pictilisib,PIK-93,pilaralisib,PKI-402,PX-866,SF 1126,tenalisib	5294	30955	298947
Gm13445	predicted gene 13445	ENSMUSG00000081421	-4,498	2,23E-02	Other	other				666042
Gm26977	--	ENSMUSG00000098165	-5,634	2,23E-02	Other	other				105246522
GGT1	gamma-glutamyltransferase 1	ENSMUSG00000006345	-4,430	2,23E-02	Plasma Membrane	enzyme	efficacy,safety,unspecified application		2678	14598	116568
D630008O14Rik	RIKEN cDNA D630008O14 gene	ENSMUSG00000054006	4,052	2,23E-02	Other	other				320761
Gm19705	predicted gene, 19705	ENSMUSG00000097113	-4,217	2,23E-02	Other	other
PPP1R3B	protein phosphatase 1 regulatory subunit 3B	ENSMUSG00000046794	5,248	2,35E-02	Cytoplasm	phosphatase
Gm21954	--	ENSMUSG00000094962	-4,278	2,36E-02	Other	other
Gm17535	--	ENSMUSG00000096736	-5,650	2,36E-02	Other	other
Gm14276	ribosomal protein S2 pseudogene	ENSMUSG00000082163	4,790	2,36E-02	Other	other
Gm37593	--	ENSMUSG00000103358	-4,961	2,36E-02	Other	other
UCP3	uncoupling protein 3	ENSMUSG00000032942	-4,232	2,36E-02	Cytoplasm	transporter	diagnosis
Gm10718	--	ENSMUSG00000095186	-5,378	2,36E-02	Other	other
BRCA1	BRCA1 DNA repair associated	ENSMUSG00000017146	-4,266	2,36E-02	Nucleus	transcription regulator	diagnosis,efficacy,response to therapy
Gm13410	DEAD (Asp-Glu-Ala-Asp) box polypeptide 6 pseudogene	ENSMUSG00000083116	4,137	2,36E-02	Other	other
4930479D17Rik	RIKEN cDNA 4930479D17 gene	ENSMUSG00000085238	4,465	2,40E-02	Other	other
Gm17207	--	ENSMUSG00000090561	-4,585	2,40E-02	Other	other
Gm26876	predicted gene, 26876	ENSMUSG00000097372	-3,967	2,42E-02	Other	other
POLE2	DNA polymerase epsilon 2, accessory subunit	ENSMUSG00000020974	-4,696	2,49E-02	Nucleus	enzyme		bortezomib/cladribine/rituximab,cladribine,cladribine/cytarabine/daunorubicin,cladribine/cytarabine/decitabine,cladribine/cytarabine/filgrastim,cladribine/cytarabine/filgrastim/idarubicin,cladribine/cytarabine/filgrastim/idarubicin/plerixafor,cladribine/cytarabine/filgrastim/mitoxantrone,cladribine/peginterferon alfa-2a,cladribine/recombinant interferon,cladribine/rituximab
Gm11527	predicted gene 11527	ENSMUSG00000085578	4,078	2,49E-02	Other	other
Gm38331	predicted gene, 38331	ENSMUSG00000103636	-4,687	2,49E-02	Other	other
Gm37410	--	ENSMUSG00000103494	-4,766	2,51E-02	Other	other
Gm6682	tubulin, alpha 1C pseudogene	ENSMUSG00000091269	-4,396	2,51E-02	Other	other
GRAP2	GRB2 related adaptor protein 2	ENSMUSG00000042351	5,021	2,51E-02	Cytoplasm	other
Gm38140	--	ENSMUSG00000102380	-5,240	2,51E-02	Other	other
Gm10425	--	ENSMUSG00000097081	-3,353	2,53E-02	Other	other
Gm10717	--	ENSMUSG00000095891	-4,746	2,54E-02	Other	other
4930532G15Rik	RIKEN cDNA 4930532G15 gene	ENSMUSG00000097261	-4,817	2,56E-02	Other	other
Gm26925	--	ENSMUSG00000098039	-4,370	2,60E-02	Other	other
Nlrp4f	NLR family, pyrin domain containing 4F	ENSMUSG00000032999	-4,719	2,61E-02	Cytoplasm	other
Gm28551	--	ENSMUSG00000099913	-4,539	2,61E-02	Other	other
PTPRH	protein tyrosine phosphatase receptor type H	ENSMUSG00000035429	-4,541	2,61E-02	Plasma Membrane	phosphatase
Gm16221	60S ribosomal protein L27 pseudogene	ENSMUSG00000082234	-4,678	2,61E-02	Other	other
Gm14341	--	ENSMUSG00000087293	-4,483	2,62E-02	Other	other
Gm16364	predicted gene 16364	ENSMUSG00000086915	-4,787	2,63E-02	Other	other
Gm7967	predicted gene 7967	ENSMUSG00000100009	-4,864	2,66E-02	Other	other
Gm17114	--	ENSMUSG00000091237	-4,913	2,66E-02	Other	other
Gm20546	--	ENSMUSG00000092392	-4,523	2,66E-02	Other	other
Mir1895	microRNA 1895	ENSMUSG00000084564	-5,161	2,66E-02	Cytoplasm	microRNA
H1f4	H1.4 linker histone, cluster member	ENSMUSG00000051627	-4,310	2,66E-02	Nucleus	other
Fam205c	family with sequence similarity 205, member C	ENSMUSG00000050141	-4,494	2,66E-02	Other	other
WFIKKN1	WAP, follistatin/kazal, immunoglobulin, kunitz and netrin domain containing 1	ENSMUSG00000071192	-4,294	2,68E-02	Cytoplasm	other
Gm37226	--	ENSMUSG00000102533	-4,633	2,80E-02	Other	other
CD46	CD46 molecule	ENSMUSG00000016493	-4,929	2,80E-02	Plasma Membrane	transmembrane receptor		FOR46
RNASEK	ribonuclease K	ENSMUSG00000093989	-4,342	2,80E-02	Other	peptidase
Gm17058	--	ENSMUSG00000090406	-4,417	2,80E-02	Other	other
Gm13589	--	ENSMUSG00000085950	-5,150	2,80E-02	Other	other
Gm4335	glyceraldehyde-3-phosphate dehydrogenase pseudogene	ENSMUSG00000097989	-2,928	2,80E-02	Other	other
Gm26531	--	ENSMUSG00000097902	-4,664	2,84E-02	Other	other
CFTR	CF transmembrane conductance regulator	ENSMUSG00000041301	-4,666	2,84E-02	Plasma Membrane	ion channel	diagnosis,disease progression	crofelemer,elexacaftor,elexacaftor/ivacaftor/tezacaftor,ivacaftor,ivacaftor/lumacaftor,ivacaftor/tezacaftor,lumacaftor,tezacaftor
Rps2-ps10/Rps2-ps13	ribosomal protein S2, pseudogene 10	ENSMUSG00000081684	-2,687	2,84E-02	Other	other
Gm37010	--	ENSMUSG00000103883	-4,618	2,85E-02	Other	other
Srsf3-ps	serine and arginine rich splicing factor 3, pseudogene	ENSMUSG00000078134	-2,224	2,87E-02	Other	other
GCH1	GTP cyclohydrolase 1	ENSMUSG00000037580	-4,193	2,89E-02	Cytoplasm	enzyme
4930407I10Rik	RIKEN cDNA 4930407I10 gene	ENSMUSG00000075524	4,172	2,90E-02	Other	other
INSM1	INSM transcriptional repressor 1	ENSMUSG00000068154	-4,639	2,90E-02	Nucleus	transcription regulator
GPR3	G protein-coupled receptor 3	ENSMUSG00000049649	-4,197	2,91E-02	Plasma Membrane	G-protein coupled receptor
RHOH	ras homolog family member H	ENSMUSG00000029204	-4,266	2,91E-02	Plasma Membrane	enzyme
CNDP1	carnosine dipeptidase 1	ENSMUSG00000056162	-4,491	2,92E-02	Cytoplasm	peptidase
Rps8-ps5	ribosomal protein S8, pseudogene 5	ENSMUSG00000082901	4,751	2,93E-02	Other	other
KIAA1549L	KIAA1549 like	ENSMUSG00000068373	-3,494	2,94E-02	Cytoplasm	other
5730488B01Rik	RIKEN cDNA 5730488B01 gene	ENSMUSG00000103995	-4,396	2,94E-02	Other	other
HEYL	hes related family bHLH transcription factor with YRPW motif like	ENSMUSG00000032744	-4,324	2,94E-02	Nucleus	transcription regulator	diagnosis,prognosis
Gm15904	predicted gene 15904	ENSMUSG00000085961	-4,452	2,94E-02	Other	other
SERINC2	serine incorporator 2	ENSMUSG00000023232	-4,328	3,01E-02	Plasma Membrane	transporter
BC049352	--	ENSMUSG00000091996	-4,373	3,01E-02	Other	other
CENPN	centromere protein N	ENSMUSG00000031756	4,566	3,02E-02	Nucleus	other
A430027C01Rik	RIKEN cDNA A430027C01 gene	ENSMUSG00000104432	4,893	3,02E-02	Other	other
NEK2	NIMA related kinase 2	ENSMUSG00000026622	-4,108	3,02E-02	Cytoplasm	kinase
Gm36947	--	ENSMUSG00000102166	-4,587	3,04E-02	Other	other
Gm13496	predicted gene 13496	ENSMUSG00000085755	-4,562	3,11E-02	Other	other
Gm13398	--	ENSMUSG00000087364	-4,591	3,12E-02	Other	other
PSMB9	proteasome 20S subunit beta 9	ENSMUSG00000096727	4,706	3,28E-02	Cytoplasm	peptidase		carfilzomib,carfilzomib/dexamethasone,carfilzomib/dexamethasone/lenalidomide,carfilzomib/dexamethasone/rituximab
9530026P05Rik	RIKEN cDNA 9530026P05 gene	ENSMUSG00000097462	-3,953	3,28E-02	Other	other
2010009K17Rik	RIKEN cDNA 2010009K17 gene	ENSMUSG00000100860	4,778	3,28E-02	Other	other
PPARA	peroxisome proliferator activated receptor alpha	ENSMUSG00000022383	-4,243	3,30E-02	Nucleus	ligand-dependent nuclear receptor	diagnosis	aleglitazar,atorvastatin/choline fenofibrate,bezafibrate,choline fenofibrate,clofibrate,docosahexaenoic acid,ezetimibe/fenofibrate,fenofibrate,fenofibrate/pravastatin,fenofibrate/simvastatin,fenofibric acid/rosuvastatin,gemfibrozil,NS-220,pemafibrate,pirinixic acid,tesaglitazar,TPST-1120
STON2	stonin 2	ENSMUSG00000020961	3,531	3,30E-02	Cytoplasm	other
Gm5321	ribosomal protein S18 pseudogene	ENSMUSG00000064231	4,457	3,30E-02	Cytoplasm	other
FAM83C	family with sequence similarity 83 member C	ENSMUSG00000074647	4,260	3,34E-02	Other	other
Gm28356	--	ENSMUSG00000099684	-4,512	3,38E-02	Other	other
CATSPERG	cation channel sperm associated auxiliary subunit gamma	ENSMUSG00000049123	-4,483	3,38E-02	Extracellular Space	other
Gm42743	--	ENSMUSG00000050936	3,596	3,38E-02	Other	other
Gm28419	predicted gene 28419	ENSMUSG00000101803	-4,407	3,39E-02	Other	other
PRCC	proline rich mitotic checkpoint control factor	ENSMUSG00000004895	-2,278	3,39E-02	Nucleus	other
SLC9B1	solute carrier family 9 member B1	ENSMUSG00000050150	-4,405	3,39E-02	Plasma Membrane	transporter
RRAD	RRAD, Ras related glycolysis inhibitor and calcium channel regulator	ENSMUSG00000031880	4,140	3,39E-02	Cytoplasm	enzyme
CRYGB	crystallin gamma B	ENSMUSG00000073658	-6,684	3,39E-02	Nucleus	other
ACR	acrosin	ENSMUSG00000022622	4,176	3,39E-02	Extracellular Space	peptidase
Gm20498	predicted gene 20498	ENSMUSG00000021139	-3,882	3,39E-02	Other	other
KLHDC7A	kelch domain containing 7A	ENSMUSG00000078234	-5,437	3,39E-02	Other	other
Gm16244	predicted gene 16244	ENSMUSG00000090235	3,715	3,41E-02	Other	other
NPSR1	neuropeptide S receptor 1	ENSMUSG00000043659	-5,396	3,42E-02	Plasma Membrane	G-protein coupled receptor
CALCRL	calcitonin receptor like receptor	ENSMUSG00000059588	-4,391	3,49E-02	Plasma Membrane	G-protein coupled receptor		erenumab,rimegepant,ubrogepant
Gm10660	--	ENSMUSG00000074292	-5,258	3,50E-02	Other	other
Gm13932	high mobility group box 2 pseudogene	ENSMUSG00000083915	4,568	3,50E-02	Other	other
PRICKLE4	prickle planar cell polarity protein 4	ENSMUSG00000096549	-4,012	3,52E-02	Other	other
Rpl5-ps1	ribosomal protein L5, pseudogene 1	ENSMUSG00000082193	-4,442	3,52E-02	Other	other
NUP210L	nucleoporin 210 like	ENSMUSG00000027939	-4,134	3,57E-02	Other	other
Gm15464	predicted gene 15464	ENSMUSG00000082609	3,855	3,57E-02	Other	other
Trim12a	tripartite motif-containing 12A	ENSMUSG00000066258	3,563	3,58E-02	Cytoplasm	other
1700086P04Rik	--	ENSMUSG00000085085	-4,025	3,62E-02	Other	other
Gm37879	--	ENSMUSG00000104107	-3,812	3,62E-02	Other	other
Gm9796	--	ENSMUSG00000045075	-4,244	3,73E-02	Other	other
Gm38377	--	ENSMUSG00000102662	-4,158	3,78E-02	Other	other
HASPIN	histone H3 associated protein kinase	ENSMUSG00000050107	-3,769	3,78E-02	Nucleus	kinase
ARL13A	ADP ribosylation factor like GTPase 13A	ENSMUSG00000052549	5,463	3,79E-02	Other	other
POPDC2	popeye domain containing 2	ENSMUSG00000022803	-3,817	3,79E-02	Plasma Membrane	other
H2af-ps2	H2A histone family, pseudogene 2	ENSMUSG00000091383	4,220	3,82E-02	Other	other
Tpm2	tropomyosin 2, beta	ENSMUSG00000028464	4,498	3,83E-02	Cytoplasm	other
Gm11832	predicted gene 11832	ENSMUSG00000086103	4,074	3,84E-02	Other	other
L3MBTL1	L3MBTL histone methyl-lysine binding protein 1	ENSMUSG00000035576	-3,349	3,90E-02	Nucleus	other
SLC7A13	solute carrier family 7 member 13	ENSMUSG00000041052	-4,204	3,90E-02	Plasma Membrane	transporter
KCNK10	potassium two pore domain channel subfamily K member 10	ENSMUSG00000033854	4,260	3,90E-02	Plasma Membrane	ion channel
1810044D09Rik	RIKEN cDNA 1810044D09 gene	ENSMUSG00000100680	-5,156	3,91E-02	Other	other
PRSS53	serine protease 53	ENSMUSG00000044139	-3,834	3,94E-02	Other	other
UBE2S	ubiquitin conjugating enzyme E2 S	ENSMUSG00000060860	3,472	3,95E-02	Nucleus	enzyme
LOXL2	lysyl oxidase like 2	ENSMUSG00000034205	3,321	4,02E-02	Extracellular Space	enzyme		PAT-1251,simtuzumab
Bach2os	BTB and CNC homology 2, opposite strand	ENSMUSG00000086150	4,392	4,02E-02	Other	other
CYP26B1	cytochrome P450 family 26 subfamily B member 1	ENSMUSG00000063415	-3,750	4,02E-02	Cytoplasm	enzyme
CES1	carboxylesterase 1	ENSMUSG00000056973	-4,968	4,02E-02	Cytoplasm	enzyme
Bcas3os1	breast carcinoma amplified sequence 3, opposite strand 1	ENSMUSG00000086199	-4,926	4,02E-02	Other	other
Gm9801	predicted gene 9801	ENSMUSG00000045813	3,987	4,02E-02	Other	other
Lrrc55os	leucine rich repeat containing 55, opposite strand	ENSMUSG00000085135	-3,892	4,02E-02	Other	other
Gm10135	--	ENSMUSG00000063656	4,199	4,02E-02	Other	other
SPICE1	spindle and centriole associated protein 1	ENSMUSG00000043065	2,301	4,02E-02	Cytoplasm	other
SINHCAF	SIN3-HDAC complex associated factor	ENSMUSG00000039985	4,016	4,03E-02	Extracellular Space	other
Gm12244	--	ENSMUSG00000084223	4,660	4,17E-02	Other	other
ATOH8	atonal bHLH transcription factor 8	ENSMUSG00000037621	-4,837	4,19E-02	Nucleus	transcription regulator
Gm38211	--	ENSMUSG00000104476	-4,837	4,19E-02	Other	other
Gm11295	predicted gene 11295	ENSMUSG00000084038	-3,748	4,22E-02	Other	other
ZGLP1	zinc finger GATA like protein 1	ENSMUSG00000079681	-3,888	4,22E-02	Nucleus	transcription regulator		albiglutide,ZP7570
Gm38238	--	ENSMUSG00000103744	-4,819	4,22E-02	Other	other
BB365896	expressed sequence BB365896	ENSMUSG00000092323	-3,840	4,24E-02	Other	other
1700109G14Rik	RIKEN cDNA 1700109G14 gene	ENSMUSG00000101505	-4,992	4,26E-02	Other	other
Gm10689	predicted gene 10689	ENSMUSG00000074412	-4,138	4,28E-02	Other	other
Gm8976	ribosomal protein S2 pseudogene	ENSMUSG00000100702	-3,646	4,29E-02	Other	other
Gm37238	--	ENSMUSG00000103373	-3,781	4,30E-02	Other	other
Ctf2	cardiotrophin 2	ENSMUSG00000060034	-3,901	4,31E-02	Extracellular Space	cytokine
4732490B19Rik	RIKEN cDNA 4732490B19 gene	ENSMUSG00000085421	-4,738	4,31E-02	Other	other
Gm16938	predicted gene, 16938	ENSMUSG00000097749	5,066	4,31E-02	Other	other
Gm22728	--	ENSMUSG00000088712	-4,713	4,31E-02	Other	other
LOC118568483	uncharacterized LOC118568483	ENSMUSG00000087633	-4,636	4,31E-02	Other	other
PIEZO2	piezo type mechanosensitive ion channel component 2	ENSMUSG00000041482	-4,670	4,33E-02	Other	ion channel
TRIM5	tripartite motif containing 5	ENSMUSG00000057143	-3,812	4,35E-02	Cytoplasm	enzyme
CAPN6	calpain 6	ENSMUSG00000067276	-3,863	4,35E-02	Cytoplasm	peptidase
ZP1	zona pellucida glycoprotein 1	ENSMUSG00000024734	5,024	4,35E-02	Extracellular Space	other
CCDC42	coiled-coil domain containing 42	ENSMUSG00000045915	-4,635	4,35E-02	Other	other
Gm4883	predicted gene 4883	ENSMUSG00000066620	-3,742	4,35E-02	Other	other
XKRX	XK related X-linked	ENSMUSG00000031258	-3,965	4,35E-02	Other	other
Gm5472	pescadillo homolog 1, containing BRCT domain pseudogene	ENSMUSG00000096157	3,918	4,35E-02	Other	other
ODF3L2	outer dense fiber of sperm tails 3 like 2	ENSMUSG00000035963	-4,716	4,35E-02	Cytoplasm	other
Rps2-ps11	ribosomal protein S2, pseudogene 11	ENSMUSG00000104280	-4,505	4,35E-02	Other	other
KICS2	KICSTOR subunit 2	ENSMUSG00000053684	-4,947	4,35E-02	Plasma Membrane	other
FOSL2	FOS like 2, AP-1 transcription factor subunit	ENSMUSG00000029135	-3,147	4,35E-02	Nucleus	transcription regulator
Gm42492	--	ENSMUSG00000103329	-4,698	4,35E-02	Other	other
Gm7847	--	ENSMUSG00000087121	-3,686	4,35E-02	Other	other
LPAR4	lysophosphatidic acid receptor 4	ENSMUSG00000049929	-4,511	4,35E-02	Plasma Membrane	transmembrane receptor
CREB3L4	cAMP responsive element binding protein 3 like 4	ENSMUSG00000027938	4,067	4,44E-02	Nucleus	transcription regulator
Gm37465	--	ENSMUSG00000102423	-4,240	4,44E-02	Other	other
SLAMF6	SLAM family member 6	ENSMUSG00000015314	-4,437	4,44E-02	Plasma Membrane	transmembrane receptor		SGN-CD352A
PRIMA1	proline rich membrane anchor 1	ENSMUSG00000041669	4,985	4,44E-02	Plasma Membrane	other
Gm13446	predicted gene 13446	ENSMUSG00000086555	-3,188	4,44E-02	Other	other
C6orf141	chromosome 6 open reading frame 141	ENSMUSG00000054951	3,883	4,49E-02	Other	other
PKHD1L1	PKHD1 like 1	ENSMUSG00000038725	-4,553	4,49E-02	Extracellular Space	other
SNX31	sorting nexin 31	ENSMUSG00000013611	4,010	4,49E-02	Other	other
HIPK1	homeodomain interacting protein kinase 1	ENSMUSG00000008730	1,486	4,51E-02	Nucleus	kinase
STING1	stimulator of interferon response cGAMP interactor 1	ENSMUSG00000024349	-3,896	4,51E-02	Cytoplasm	other		CDK-002,GSK3745417,IMSA101,MIW815,MK-1454,SB 11285,SNX281,TAK-676
Etaa1os	Ewing tumor-associated antigen 1, opposite strand	ENSMUSG00000086468	-4,516	4,51E-02	Other	other
Gm12829	predicted gene 12829	ENSMUSG00000085870	-4,499	4,51E-02	Other	other
MAP4K1	mitogen-activated protein kinase kinase kinase kinase 1	ENSMUSG00000037337	-4,352	4,53E-02	Cytoplasm	kinase		CFI-402411
COL6A3	collagen type VI alpha 3 chain	ENSMUSG00000048126	-4,499	4,53E-02	Extracellular Space	other		collagenase
HK3	hexokinase 3	ENSMUSG00000025877	-3,683	4,53E-02	Cytoplasm	kinase
Gm15929	--	ENSMUSG00000086032	-4,222	4,53E-02	Other	other
Gm16143	predicted gene 16143	ENSMUSG00000087030	-4,195	4,53E-02	Other	other
ADAMTS8	ADAM metallopeptidase with thrombospondin type 1 motif 8	ENSMUSG00000031994	-4,488	4,53E-02	Extracellular Space	peptidase
Ifi27l2a/Ifi27l2b	interferon, alpha-inducible protein 27 like 2A	ENSMUSG00000079017	4,612	4,53E-02	Cytoplasm	other
KRTDAP	keratinocyte differentiation associated protein	ENSMUSG00000074199	-4,382	4,53E-02	Extracellular Space	other
Gm28196	--	ENSMUSG00000100255	-4,433	4,54E-02	Other	other
SPATA31D1 (includes others)	SPATA31 subfamily D member 1	ENSMUSG00000050876	-4,413	4,54E-02	Other	other
ZNF658	zinc finger protein 658	ENSMUSG00000069476	-4,431	4,54E-02	Other	other
CACNG8	calcium voltage-gated channel auxiliary subunit gamma 8	ENSMUSG00000053395	4,306	4,54E-02	Plasma Membrane	ion channel
COL28A1	collagen type XXVIII alpha 1 chain	ENSMUSG00000068794	4,698	4,54E-02	Extracellular Space	other
Gm37366	--	ENSMUSG00000104010	3,874	4,54E-02	Other	other
Gm11267	predicted gene 11267	ENSMUSG00000084851	4,494	4,59E-02	Other	other
CARD11	caspase recruitment domain family member 11	ENSMUSG00000036526	3,602	4,61E-02	Cytoplasm	kinase	efficacy
FFAR2	free fatty acid receptor 2	ENSMUSG00000051314	-4,284	4,62E-02	Plasma Membrane	G-protein coupled receptor
HLA-A	major histocompatibility complex, class I, A	ENSMUSG00000073402	-2,348	4,62E-02	Plasma Membrane	other	efficacy,response to therapy
IL12B	interleukin 12B	ENSMUSG00000004296	-4,314	4,62E-02	Extracellular Space	cytokine	diagnosis,efficacy	methotrexate/ustekinumab,ustekinumab
Hmgb1-ps4	high mobility group box 1, pseudogene 4	ENSMUSG00000084221	3,520	4,62E-02	Other	other
KIF19	kinesin family member 19	ENSMUSG00000010021	-3,420	4,63E-02	Extracellular Space	enzyme
Gm11748	--	ENSMUSG00000087036	4,613	4,63E-02	Other	other
FRMPD3	FERM and PDZ domain containing 3	ENSMUSG00000042425	-4,132	4,63E-02	Cytoplasm	other
Gm4219	predicted gene 4219	ENSMUSG00000091378	3,767	4,63E-02	Other	other
NGF	nerve growth factor	ENSMUSG00000027859	-3,632	4,63E-02	Extracellular Space	growth factor		tanezumab
Gm17067	predicted gene 17067	ENSMUSG00000091594	-4,350	4,63E-02	Other	other
4930432B10Rik	RIKEN cDNA 4930432B10 gene	ENSMUSG00000097007	-4,370	4,63E-02	Other	other
STK32B	serine/threonine kinase 32B	ENSMUSG00000029123	2,073	4,63E-02	Other	kinase
GK5	glycerol kinase 5	ENSMUSG00000041440	-3,260	4,63E-02	Other	kinase
Gm4890	predicted gene 4890	ENSMUSG00000097174	-4,074	4,63E-02	Other	other
Gm13883	--	ENSMUSG00000087473	4,537	4,63E-02	Other	other
ZNF616	zinc finger protein 616	ENSMUSG00000065999	-4,387	4,63E-02	Nucleus	transcription regulator
Gm15857	--	ENSMUSG00000087063	-3,502	4,63E-02	Other	other
3830432H09Rik	RIKEN cDNA 3830432H09 gene	ENSMUSG00000101731	-4,189	4,63E-02	Other	other
MUC15	mucin 15, cell surface associated	ENSMUSG00000050808	-4,319	4,63E-02	Extracellular Space	other
NFATC1	nuclear factor of activated T cells 1	ENSMUSG00000033016	-4,297	4,63E-02	Nucleus	transcription regulator
IKZF1	IKAROS family zinc finger 1	ENSMUSG00000018654	-4,349	4,63E-02	Nucleus	transcription regulator	efficacy
Gm12184	CDK2 (cyclin-dependent kinase 2)-associated protein 1 pseudogene	ENSMUSG00000078154	4,569	4,63E-02	Other	other
Gm16314	--	ENSMUSG00000086965	4,629	4,63E-02	Other	other
SOX7	SRY-box transcription factor 7	ENSMUSG00000063060	-4,288	4,65E-02	Nucleus	transcription regulator	unspecified application
Gm13972	--	ENSMUSG00000084785	-4,279	4,65E-02	Other	other
RIN3	Ras and Rab interactor 3	ENSMUSG00000044456	4,848	4,65E-02	Cytoplasm	other
GREM1	gremlin 1, DAN family BMP antagonist	ENSMUSG00000074934	-3,423	4,65E-02	Extracellular Space	other	unspecified application
IL20RA	interleukin 20 receptor subunit alpha	ENSMUSG00000020007	-3,721	4,65E-02	Plasma Membrane	transmembrane receptor
DPEP2	dipeptidase 2	ENSMUSG00000053687	-3,238	4,65E-02	Plasma Membrane	peptidase
CTSW	cathepsin W	ENSMUSG00000024910	-4,163	4,66E-02	Cytoplasm	peptidase
Aox2	aldehyde oxidase 2	ENSMUSG00000079554	-4,261	4,66E-02	Cytoplasm	enzyme
Gm6067	peptidylprolyl isomerase A pseudogene x_1100.1	ENSMUSG00000082929	-4,115	4,66E-02	Other	other
MYO18B	myosin XVIIIB	ENSMUSG00000072720	-4,235	4,70E-02	Cytoplasm	other
CLTRN	collectrin, amino acid transport regulator	ENSMUSG00000015401	-4,014	4,70E-02	Plasma Membrane	other	unspecified application
Aff2	AF4/FMR2 family, member 2	ENSMUSG00000031189	-4,197	4,71E-02	Nucleus	other
LTA	lymphotoxin alpha	ENSMUSG00000024402	-4,232	4,71E-02	Extracellular Space	cytokine	prognosis,safety	etanercept,etanercept/methotrexate
OIT3	oncoprotein induced transcript 3	ENSMUSG00000009654	-3,664	4,71E-02	Nucleus	other
ZBED6	zinc finger BED-type containing 6	ENSMUSG00000094410	-4,133	4,71E-02	Nucleus	transcription regulator
Gm13842	--	ENSMUSG00000084992	-4,112	4,71E-02	Other	other
PI15	peptidase inhibitor 15	ENSMUSG00000067780	-4,196	4,73E-02	Extracellular Space	other
IFI16	interferon gamma inducible protein 16	ENSMUSG00000073489	-3,958	4,77E-02	Nucleus	transcription regulator	unspecified application
Gm15661	--	ENSMUSG00000080748	4,276	4,79E-02	Other	other
HHIPL1	HHIP like 1	ENSMUSG00000021260	4,456	4,83E-02	Other	other
Gm9081	glyceraldehyde-3-phosphate dehydrogenase pseudogene	ENSMUSG00000098138	-1,895	4,92E-02	Other	other
ST8SIA4	ST8 alpha-N-acetyl-neuraminide alpha-2,8-sialyltransferase 4	ENSMUSG00000040710	4,212	4,97E-02	Cytoplasm	enzyme
Gm10343	60S ribosomal protein L30-like	ENSMUSG00000071671	-4,233	4,97E-02	Other	other
AFP	alpha fetoprotein	ENSMUSG00000054932	-4,143	4,97E-02	Extracellular Space	transporter	diagnosis,efficacy,safety,unspecified application
IFIT1	interferon induced protein with tetratricopeptide repeats 1	ENSMUSG00000067297	4,487	4,97E-02	Cytoplasm	other
Gm13428	--	ENSMUSG00000081496	-4,015	4,97E-02	Other	other
HOGA1	4-hydroxy-2-oxoglutarate aldolase 1	ENSMUSG00000025176	-4,604	4,99E-02	Cytoplasm	enzyme
Vmn2r1	vomeronasal 2, receptor 1	ENSMUSG00000027824	4,241	4,99E-02	Plasma Membrane	G-protein coupled receptor
9330179D12Rik	RIKEN cDNA 9330179D12 gene	ENSMUSG00000097166	-3,906	4,99E-02	Other	other
ACVR1C	activin A receptor type 1C	ENSMUSG00000026834	-4,184	4,99E-02	Plasma Membrane	kinase		SB-505124
Gm15366	UPF0492 protein C20orf94 homolog	ENSMUSG00000080726	4,419	4,99E-02	Other	other
Hopxos	HOP homeobox, opposite strand	ENSMUSG00000087541	4,283	4,99E-02	Other	other
FGFR2	fibroblast growth factor receptor 2	ENSMUSG00000030849	4,200	4,99E-02	Plasma Membrane	kinase	diagnosis,response to therapy,unspecified application	3D185,alofanib,aprutumab ixadotin,ASP5878,BAY1179470,bortezomib/dexamethasone/thalidomide,bortezomib/thalidomide,debio 1347,derazantinib,dexamethasone/thalidomide,docetaxel/nintedanib,erdafitinib,everolimus/lenvatinib,FIIN-2,FPA144,infigratinib,lenvatinib,lenvatinib/pembrolizumab,lucitanib,nintedanib,palifermin,pazopanib,pemigatinib,prednisone/thalidomide,PRN1371,regorafenib,regorafenib/sunitinib…
Gm12289	predicted gene 12289	ENSMUSG00000084884	4,202	4,99E-02	Other	other
LYN	LYN proto-oncogene, Src family tyrosine kinase	ENSMUSG00000042228	3,565	4,99E-02	Cytoplasm	kinase		bafetinib,bosutinib,bosutinib/corticosteroid,bosutinib/dexamethasone/vincristine,bosutinib/hydroxyurea/ponatinib,bosutinib/imatinib,bosutinib/ponatinib,bosutinib/rituximab,docetaxel/nintedanib,JNJ-26483327,KICG2576,nintedanib,PD 173958,rebastinib,SM1-71,staurosporine,tolimidone
Gm10451	predicted gene 10451	ENSMUSG00000073000	4,192	4,99E-02	Other	other
Gm11754	--	ENSMUSG00000086306	3,611	4,99E-02	Other	other
Gm14407/Gm14439	--	ENSMUSG00000084050	-4,005	4,99E-02	Other	other
Gm37200	--	ENSMUSG00000103062	-3,998	4,99E-02	Other	other
KCNG1	potassium voltage-gated channel modifier subfamily G member 1	ENSMUSG00000074575	-4,017	4,99E-02	Plasma Membrane	ion channel
PPP1R14B	protein phosphatase 1 regulatory inhibitor subunit 14B	ENSMUSG00000056612	4,246	5,00E-02	Cytoplasm	phosphatase
mir-129	microRNA 129-2	ENSMUSG00000065469	4,306	5,00E-02	Cytoplasm	microRNA	unspecified application
Gm36858	predicted gene, 36858	ENSMUSG00000104240	3,580	5,00E-02	Other	other
Rpl31-ps4	ribosomal protein L31, pseudogene 4	ENSMUSG00000090753	-3,491	5,06E-02	Other	other
4930519F16Rik	RIKEN cDNA 4930519F16 gene	ENSMUSG00000031325	4,261	5,07E-02	Other	other
Cyp4f16/Cyp4f37	cytochrome P450, family 4, subfamily f, polypeptide 16	ENSMUSG00000062464	4,317	5,07E-02	Cytoplasm	enzyme
DNAH11	dynein axonemal heavy chain 11	ENSMUSG00000018581	3,484	5,07E-02	Cytoplasm	enzyme
WNT3	Wnt family member 3	ENSMUSG00000000125	4,280	5,08E-02	Extracellular Space	other
EDN2	endothelin 2	ENSMUSG00000028635	3,857	5,08E-02	Extracellular Space	growth factor
2900092N22Rik	RIKEN cDNA 2900092N22 gene	ENSMUSG00000104034	-3,861	5,08E-02	Other	other
ABRA	actin binding Rho activating protein	ENSMUSG00000042895	4,179	5,08E-02	Cytoplasm	other
DOK6	docking protein 6	ENSMUSG00000073514	-4,059	5,08E-02	Cytoplasm	other
Gm37137	--	ENSMUSG00000102874	-4,065	5,08E-02	Other	other
Muc19	mucin 19	ENSMUSG00000044021	-4,122	5,08E-02	Cytoplasm	other
4930445N18Rik	RIKEN cDNA 4930445N18 gene	ENSMUSG00000097738	-3,750	5,08E-02	Other	other
Gm29017	--	ENSMUSG00000101586	3,071	5,08E-02	Other	other
CALML4	calmodulin like 4	ENSMUSG00000032246	4,104	5,08E-02	Other	other
Gm10521	predicted gene 10521	ENSMUSG00000073492	-3,987	5,08E-02	Other	other
Gm7393	--	ENSMUSG00000092577	4,177	5,08E-02	Other	other
SLC45A2	solute carrier family 45 member 2	ENSMUSG00000022243	4,370	5,08E-02	Plasma Membrane	transporter
CSF2RB	colony stimulating factor 2 receptor subunit beta	ENSMUSG00000071714	-3,931	5,08E-02	Plasma Membrane	transmembrane receptor		EPO/sargramostim,rituximab/sargramostim,sargramostim
Gm25683	--	ENSMUSG00000065874	-4,052	5,08E-02	Other	other
TAGLN	transgelin	ENSMUSG00000032085	4,261	5,08E-02	Cytoplasm	other	diagnosis
ECT2	epithelial cell transforming 2	ENSMUSG00000027699	-3,860	5,08E-02	Cytoplasm	other
Gm9013	ribosomal protein S2 pseudogene	ENSMUSG00000087286	3,094	5,08E-02	Other	other
Gm6169	proteolipid protein 2 pseudogene	ENSMUSG00000057762	4,100	5,08E-02	Other	other
Gm10647	predicted gene 10647	ENSMUSG00000074232	-3,969	5,08E-02	Other	other
Fhl4	four and a half LIM domains 4	ENSMUSG00000050035	4,299	5,12E-02	Cytoplasm	other
SLC9A2	solute carrier family 9 member A2	ENSMUSG00000026062	3,908	5,13E-02	Plasma Membrane	transporter
Gm14328	fatty acid-binding protein, epidermal pseudogene	ENSMUSG00000095419	-2,974	5,13E-02	Other	other
Pdxk-ps	pyridoxal (pyridoxine, vitamin B6) kinase, pseudogene	ENSMUSG00000002791	4,112	5,18E-02	Other	other
CIITA	class II major histocompatibility complex transactivator	ENSMUSG00000022504	-3,743	5,20E-02	Nucleus	transcription regulator
GPR176	G protein-coupled receptor 176	ENSMUSG00000040133	-1,317	5,20E-02	Plasma Membrane	G-protein coupled receptor
MOCOS	molybdenum cofactor sulfurase	ENSMUSG00000039616	-3,893	5,22E-02	Cytoplasm	enzyme
S100A9	S100 calcium binding protein A9	ENSMUSG00000056071	-3,981	5,22E-02	Cytoplasm	other	diagnosis,unspecified application
Gm10399	--	ENSMUSG00000072688	4,032	5,22E-02	Other	other
CATSPERE	catsper channel auxiliary subunit epsilon	ENSMUSG00000102483	-3,855	5,23E-02	Extracellular Space	other
Gm20517	predicted gene 20517	ENSMUSG00000023984	-4,152	5,23E-02	Other	other
COL10A1	collagen type X alpha 1 chain	ENSMUSG00000039462	-3,848	5,23E-02	Extracellular Space	other	unspecified application	collagenase
Gm6079	peptidylprolyl isomerase A pseudogene x_14.1	ENSMUSG00000081083	3,961	5,23E-02	Other	other
Gm14278	N-myc downstream regulated gene 3 pseudogene	ENSMUSG00000080880	-3,620	5,23E-02	Other	other
Gm19035	heat shock transcription factor 2 binding protein pseudogene	ENSMUSG00000102232	-3,769	5,25E-02	Other	other
EPHB4	EPH receptor B4	ENSMUSG00000029710	-3,981	5,25E-02	Plasma Membrane	kinase		AZ12672857,JI 101,NVP-BHG712,tesevatinib
Gm12857	ribosomal protein S5 pseudogene	ENSMUSG00000081233	-3,904	5,25E-02	Other	other
CFAP54	cilia and flagella associated protein 54	ENSMUSG00000020014	-3,278	5,27E-02	Cytoplasm	other
Ccdc162	coiled-coil domain containing 162	ENSMUSG00000075225	-3,869	5,27E-02	Other	other
HSF2BP	heat shock transcription factor 2 binding protein	ENSMUSG00000002076	-3,664	5,30E-02	Cytoplasm	other
PLK1	polo like kinase 1	ENSMUSG00000030867	-4,292	5,30E-02	Nucleus	kinase	unspecified application	BI 2536,CYC140,GSK461364,GW843682,lipid encapsulated anti-PLK1 siRNA TKM-080301,MK1496,onvansertib,rigosertib,TAK-960,volasertib
Gm38187	--	ENSMUSG00000102403	4,099	5,30E-02	Other	other
Gm14344	predicted gene 14344	ENSMUSG00000085428	-3,846	5,37E-02	Other	other
MT-TL2	tRNA	ENSMUSG00000064366	-3,873	5,45E-02	Cytoplasm	other
LCP2	lymphocyte cytosolic protein 2	ENSMUSG00000002699	4,047	5,45E-02	Cytoplasm	other
CD274	CD274 molecule	ENSMUSG00000016496	-2,758	5,47E-02	Plasma Membrane	enzyme	efficacy,unspecified application	89Zr-avelumab,89Zr-DFO-REGN3504,anti PD-L1 antibody,atezolizumab,atezolizumab/bevacizumab,atezolizumab/cobimetinib/vemurafenib,atezolizumab/paclitaxel,avelumab,avelumab/axitinib,BCD-135,BMS-936559,CA-170,CDX-527,cosibelimab,CS1001,CX-072,durvalumab,envafolimab,FAZ053,FS118,GEN1046,HLX20,IBI318,IBI322,INBRX 105,INCB086550,KN046,LDP,LP002,LY3300054,LY3415244,LY3434172,MSB0011359C,MSB2311,NM21-1480,…
CDNF	cerebral dopamine neurotrophic factor	ENSMUSG00000039496	-3,792	5,47E-02	Other	other
Gm13437	--	ENSMUSG00000083431	3,499	5,47E-02	Other	other
2900041M22Rik	RIKEN cDNA 2900041M22 gene	ENSMUSG00000054418	-3,632	5,47E-02	Other	other
CD300LG	CD300 molecule like family member g	ENSMUSG00000017309	-3,765	5,47E-02	Plasma Membrane	other
Gm14425	ribosomal protein 10 pseudogene	ENSMUSG00000081156	-3,567	5,49E-02	Other	other
ACSBG1	acyl-CoA synthetase bubblegum family member 1	ENSMUSG00000032281	3,731	5,50E-02	Cytoplasm	enzyme
VSIG8	V-set and immunoglobulin domain containing 8	ENSMUSG00000049598	-3,768	5,50E-02	Other	other
Gm37138	--	ENSMUSG00000104149	4,015	5,51E-02	Other	other
CLNK	cytokine dependent hematopoietic cell linker	ENSMUSG00000039315	3,931	5,52E-02	Cytoplasm	other
DEUP1	deuterosome assembly protein 1	ENSMUSG00000039977	3,991	5,52E-02	Other	other
CD8A	CD8a molecule	ENSMUSG00000053977	-3,756	5,53E-02	Plasma Membrane	other	diagnosis
4933400F21Rik	RIKEN cDNA 4933400F21 gene	ENSMUSG00000102009	3,718	5,53E-02	Other	other
Gm8302	ribosomal protein S2 pseudogene	ENSMUSG00000081773	-3,096	5,57E-02	Other	other
LRRC19	leucine rich repeat containing 19	ENSMUSG00000049799	-3,648	5,71E-02	Plasma Membrane	other
Gm20449	--	ENSMUSG00000092592	-4,016	5,71E-02	Other	other
LIPI	lipase I	ENSMUSG00000032948	-3,734	5,73E-02	Extracellular Space	enzyme
Tmem274	transmembrame protein 274	ENSMUSG00000087198	-3,754	5,73E-02	Other	other
BCORL1	BCL6 corepressor like 1	ENSMUSG00000036959	-2,890	5,73E-02	Nucleus	transcription regulator
RFLNB	refilin B	ENSMUSG00000020846	3,565	5,73E-02	Other	other
Rpl27-ps2	ribosomal protein L27, pseudogene 2	ENSMUSG00000082171	-3,611	5,73E-02	Other	other
SGCG	sarcoglycan gamma	ENSMUSG00000035296	-3,731	5,73E-02	Plasma Membrane	other
Gm11516	chaperonin containing Tcp1, subunit 3 (gamma) pseudogene	ENSMUSG00000083764	2,742	5,73E-02	Other	other
Gm5524	predicted gene 5524	ENSMUSG00000101514	-3,640	5,73E-02	Other	other
SKA3	spindle and kinetochore associated complex subunit 3	ENSMUSG00000021965	3,211	5,73E-02	Nucleus	other
Gm24355	--	ENSMUSG00000064792	3,863	5,73E-02	Other	other
Gm5530	phospholipid scramblase 1 pseudogene	ENSMUSG00000087008	3,897	5,73E-02	Other	other
Zfp133-ps	zinc finger protein 133, pseudogene	ENSMUSG00000083674	-2,511	5,73E-02	Other	other
C12orf50	chromosome 12 open reading frame 50	ENSMUSG00000056912	-3,725	5,73E-02	Other	other
2610028H24Rik	RIKEN cDNA 2610028H24 gene	ENSMUSG00000009114	3,052	5,74E-02	Other	other
SLC22A7	solute carrier family 22 member 7	ENSMUSG00000067144	-3,622	5,74E-02	Plasma Membrane	transporter
Gm18859	predicted gene, 18859	ENSMUSG00000081285	-2,545	5,82E-02	Other	other
BTG4	BTG anti-proliferation factor 4	ENSMUSG00000032056	-3,627	5,82E-02	Other	other
CFAP161	cilia and flagella associated protein 161	ENSMUSG00000011154	-3,592	5,87E-02	Other	other
Gm38163	--	ENSMUSG00000102770	-3,974	5,90E-02	Other	other
MYOC	myocilin	ENSMUSG00000026697	-3,711	5,97E-02	Cytoplasm	other
Gm29808	predicted gene, 29808	ENSMUSG00000103419	-3,465	5,99E-02	Other	other
DNAH5	dynein axonemal heavy chain 5	ENSMUSG00000022262	-3,673	6,02E-02	Cytoplasm	enzyme
Snord53	small nucleolar RNA, C/D box 53	ENSMUSG00000092887	3,815	6,04E-02	Other	other
9130204K15Rik	RIKEN cDNA 9130204K15 gene	ENSMUSG00000086474	3,866	6,08E-02	Other	other
Gm1818	predicted gene 1818	ENSMUSG00000091277	-3,448	6,08E-02	Other	other
Gm8837	RNA-binding protein 39-like	ENSMUSG00000090099	-3,660	6,08E-02	Other	other
CASQ1	calsequestrin 1	ENSMUSG00000007122	-2,885	6,12E-02	Cytoplasm	other	unspecified application
Ceacam3	carcinoembryonic antigen-related cell adhesion molecule 3	ENSMUSG00000053228	3,801	6,12E-02	Plasma Membrane	other
CCDC13	coiled-coil domain containing 13	ENSMUSG00000079235	-3,410	6,13E-02	Cytoplasm	other
Gm16630	predicted gene, 16630	ENSMUSG00000097434	3,763	6,13E-02	Other	other
2610001A08Rik	RIKEN cDNA 2610001A08 gene	ENSMUSG00000103828	-3,368	6,15E-02	Other	other
FCGR1A	Fc fragment of IgG receptor Ia	ENSMUSG00000015947	-3,676	6,18E-02	Plasma Membrane	transmembrane receptor		IgG
CNGA4	cyclic nucleotide gated channel subunit alpha 4	ENSMUSG00000030897	-3,505	6,23E-02	Plasma Membrane	ion channel
NMUR1	neuromedin U receptor 1	ENSMUSG00000026237	3,767	6,23E-02	Plasma Membrane	G-protein coupled receptor
Gm11520	predicted gene 11520	ENSMUSG00000085143	3,676	6,27E-02	Other	other
Hsf3	heat shock transcription factor 3	ENSMUSG00000045802	3,774	6,27E-02	Other	other
9430021M05Rik	RIKEN cDNA 9430021M05 gene	ENSMUSG00000054457	3,139	6,29E-02	Other	other
Gm38034	--	ENSMUSG00000102844	-3,690	6,29E-02	Other	other
KLHL42	kelch like family member 42	ENSMUSG00000040102	1,648	6,36E-02	Nucleus	enzyme
Gm10291	glyceraldehyde-3-phosphate dehydrogenase pseudogene	ENSMUSG00000070443	-3,234	6,52E-02	Other	other
Gm38227	--	ENSMUSG00000103940	-3,174	6,58E-02	Other	other
Gm38228	--	ENSMUSG00000103945	3,549	6,58E-02	Other	other
AVP	arginine vasopressin	ENSMUSG00000037727	3,620	6,59E-02	Plasma Membrane	other	diagnosis,efficacy
Gm9821	predicted gene 9821	ENSMUSG00000095332	3,607	6,60E-02	Other	other
LDB3	LIM domain binding 3	ENSMUSG00000021798	-3,079	6,61E-02	Cytoplasm	transporter
CYBB	cytochrome b-245 beta chain	ENSMUSG00000015340	3,626	6,67E-02	Cytoplasm	enzyme
1700122E12Rik	RIKEN cDNA 1700122E12 gene	ENSMUSG00000087685	3,767	6,82E-02	Other	other
Gm24405	--	ENSMUSG00000064967	3,534	6,82E-02	Other	other
ISLR	immunoglobulin superfamily containing leucine rich repeat	ENSMUSG00000037206	-3,342	6,87E-02	Extracellular Space	other
8030451A03Rik	RIKEN cDNA 8030451A03 gene	ENSMUSG00000073821	3,627	6,99E-02	Other	other
4930403P22Rik	RIKEN cDNA 4930403P22 gene	ENSMUSG00000102762	3,586	7,05E-02	Other	other
SOCS1	suppressor of cytokine signaling 1	ENSMUSG00000038037	-3,791	7,11E-02	Cytoplasm	other	diagnosis,efficacy,safety
Gm11772	--	ENSMUSG00000085501	-3,537	7,11E-02	Other	other
Gm26585	predicted gene, 26585	ENSMUSG00000097473	-3,267	7,18E-02	Other	other
AGMAT	agmatinase	ENSMUSG00000040706	3,692	7,21E-02	Cytoplasm	enzyme
Gm27206	--	ENSMUSG00000098889	-3,154	7,21E-02	Other	other
Gm15454	predicted gene 15454	ENSMUSG00000096712	-3,441	7,21E-02	Other	other
Gm26108	--	ENSMUSG00000065907	3,550	7,21E-02	Other	other
Rps23-ps1	ribosomal protein S23, pseudogene 1	ENSMUSG00000100755	-3,322	7,30E-02	Other	other
GLIPR2	GLI pathogenesis related 2	ENSMUSG00000028480	-3,272	7,33E-02	Cytoplasm	other
TMLHE	trimethyllysine hydroxylase, epsilon	ENSMUSG00000079834	3,699	7,33E-02	Cytoplasm	enzyme
ALAS2	5'-aminolevulinate synthase 2	ENSMUSG00000025270	-3,709	7,38E-02	Cytoplasm	enzyme
Rpl21-ps3	ribosomal protein L21, pseudogene 3	ENSMUSG00000060566	3,631	7,38E-02	Other	other
Gm36940	--	ENSMUSG00000102419	-4,495	7,48E-02	Other	other
ZGRF1	zinc finger GRF-type containing 1	ENSMUSG00000051278	-2,448	7,50E-02	Other	other
Gm11407	predicted gene 11407	ENSMUSG00000082179	2,965	7,50E-02	Other	other
Gm12631	--	ENSMUSG00000084809	3,452	7,72E-02	Other	other
Crisp1/Crisp3	cysteine-rich secretory protein 1	ENSMUSG00000025431	3,573	7,77E-02	Extracellular Space	other
GJC2	gap junction protein gamma 2	ENSMUSG00000043448	3,239	7,77E-02	Plasma Membrane	transporter
Gm12353	predicted gene 12353	ENSMUSG00000078772	-3,671	7,77E-02	Other	other
Gm6900	eukaryotic translation initiation factor 1 pseudogene	ENSMUSG00000093826	-3,026	7,82E-02	Other	other
GSDMD	gasdermin D	ENSMUSG00000022575	3,672	8,23E-02	Extracellular Space	transporter
Gm6272	--	ENSMUSG00000082524	-3,260	8,33E-02	Other	other
Rpl22-ps1	ribosomal protein L22, pseudogene 1	ENSMUSG00000080877	3,356	8,33E-02	Other	other
MDH1B	malate dehydrogenase 1B	ENSMUSG00000025963	3,406	8,38E-02	Other	enzyme
Gm9828	predicted gene 9828	ENSMUSG00000048603	-1,505	8,53E-02	Other	other
SLC66A3	solute carrier family 66 member 3	ENSMUSG00000045679	3,571	8,54E-02	Other	other
Gm26930	--	ENSMUSG00000102142	4,346	8,55E-02	Other	other
1110019D14Rik	RIKEN cDNA 1110019D14 gene	ENSMUSG00000097616	-4,199	8,56E-02	Other	other
Gm28693	--	ENSMUSG00000101964	3,544	8,57E-02	Other	other
AKR1C1/AKR1C2	aldo-keto reductase family 1 member C2	ENSMUSG00000021207	3,621	8,66E-02	Cytoplasm	enzyme
Gm37558	--	ENSMUSG00000103094	-3,436	8,90E-02	Other	other
CFAP300	cilia and flagella associated protein 300	ENSMUSG00000053070	-2,516	8,90E-02	Cytoplasm	other
Gm6501	NS1-associated protein 1 pseudogene	ENSMUSG00000099998	-3,714	8,98E-02	Other	other
9330104G04Rik	RIKEN cDNA 9330104G04 gene	ENSMUSG00000097842	-2,717	9,10E-02	Other	other
Gm7599	NSA2 ribosome biogenesis homolog pseudogene	ENSMUSG00000083332	3,240	9,10E-02	Other	other
Gm5678	carbonyl reductase 1 pseudogene	ENSMUSG00000082815	2,726	9,21E-02	Other	other
Gm20642	--	ENSMUSG00000093383	-3,378	9,44E-02	Other	other
Gm14004	predicted gene 14004	ENSMUSG00000087056	-3,348	9,49E-02	Other	other
Gm36948	--	ENSMUSG00000103445	-3,557	9,56E-02	Other	other
Gm38292	--	ENSMUSG00000103151	-4,269	9,82E-02	Other	other
PAPOLB	poly(A) polymerase beta	ENSMUSG00000074817	-3,068	9,85E-02	Nucleus	enzyme
CERS3	ceramide synthase 3	ENSMUSG00000030510	-4,168	9,88E-02	Nucleus	transcription regulator
Gm11645	--	ENSMUSG00000080895	-3,158	9,88E-02	Other	other

## Sheet: Canonical Pathways
© 2000-2022 QIAGEN. All rights reserved.
Ingenuity Canonical Pathways	-log(p-value)	Ratio	z-score	Molecules
GP6 Signaling Pathway	4,34E00	6,3E-02	-0,378	COL10A1,COL24A1,COL28A1,COL6A3,GRAP2,LCP2,LYN,PIK3CG
Kinetochore Metaphase Signaling Pathway	3,03E00	5,41E-02	-2,236	CENPN,KNTC1,NEK2,PLK1,PPP1R14B,SKA3
Fcγ Receptor-mediated Phagocytosis in Macrophages and Monocytes	2,58E00	5,32E-02	-0,447	FCGR1A,FCGR2A,LCP2,LYN,PIK3CG
CREB Signaling in Neurons	2,45E00	2,31E-02	-0,535	ADRA2C,CACNG8,CALCRL,CREB3L4,FFAR2,FGFR2,GPR176,GPR3,GRIN2A,LPAR4,NMUR1,PIK3CG,PTH1R,SSTR1
Natural Killer Cell Signaling	2,38E00	3,52E-02	-0,378	COL10A1,FCGR2A,HLA-A,IL12B,LCP2,NFATC1,PIK3CG
Wound Healing Signaling Pathway	2,38E00	3,17E-02	-1,414	ACVR1C,COL10A1,COL24A1,COL28A1,COL6A3,FGFR2,IL12B,LTA
Neuroinflammation Signaling Pathway	2,29E00	2,84E-02	0,333	ACVR1C,CREB3L4,CYBB,GRIN2A,HLA-A,IL12B,NFATC1,NGF,PIK3CG
Calcium Signaling	2,17E00	3,21E-02	1,342	CACNG8,CASQ1,CREB3L4,GRIN2A,MYO18B,NFATC1,Tpm2
IL-7 Signaling Pathway	2,09E00	5,13E-02	0,000	LYN,NFATC1,PIK3CG,SOCS1
FAK Signaling	2,02E00	1,83E-02	-2,065	ACVR1C,ADRA2C,CALCRL,CAPN6,COL10A1,CSF2RB,FFAR2,GPR176,GPR3,IL10RA,IL20RA,ITGA1,ITGA9,LPAR4,NMUR1,PIK3CG,PTH1R,SOCS1,SSTR1
STAT3 Pathway	1,92E00	3,7E-02	NA	CSF2RB,FGFR2,IL10RA,IL20RA,SOCS1
Regulation of Cellular Mechanics by Calpain Protease	1,9E00	4,49E-02	NA	CAPN6,CNGA4,ITGA1,ITGA9
Crosstalk between Dendritic Cells and Natural Killer Cells	1,87E00	4,4E-02	NA	CSF2RB,HLA-A,IL12B,LTA
IL-4 Signaling	1,83E00	4,3E-02	NA	HLA-A,NFATC1,PIK3CG,SOCS1
PI3K Signaling in B Lymphocytes	1,82E00	3,5E-02	-0,447	BCL10,LYN,NFATC1,PIK3AP1,PIK3CG
PI3K/AKT Signaling	1,8E00	3,02E-02	NA	CSF2RB,IL10RA,IL20RA,ITGA1,ITGA9,PIK3CG
Ephrin Receptor Signaling	1,76E00	2,96E-02	NA	CREB3L4,EPHB4,GRIN2A,ITGA1,ITGA9,PIK3CG
MSP-RON Signaling Pathway	1,68E00	5,17E-02	NA	CSF2RB,IL12B,PIK3CG
ERK/MAPK Signaling	1,64E00	2,78E-02	-1,000	CREB3L4,ITGA1,ITGA9,NFATC1,PIK3CG,PPP1R14B
Human Embryonic Stem Cell Pluripotency	1,57E00	3,01E-02	NA	BMP4,FGFR2,NGF,PIK3CG,WNT3
G-Protein Coupled Receptor Signaling	1,57E00	1,85E-02	-1,387	ADRA2C,CALCRL,CNGA4,CREB3L4,FFAR2,GPR176,GPR3,LPAR4,NFATC1,NMUR1,PIK3CG,PTH1R,SSTR1
Apelin Liver Signaling Pathway	1,55E00	7,69E-02	NA	COL10A1,EDN2
IL-13 Signaling Pathway	1,52E00	3,45E-02	0,000	FOSL2,LYN,PIK3CG,SOCS1
GM-CSF Signaling	1,47E00	4,29E-02	NA	CSF2RB,LYN,PIK3CG
IL-15 Production	1,44E00	3,25E-02	0,000	EPHB4,FGFR2,LTK,LYN
Dopamine-DARPP32 Feedback in cAMP Signaling	1,42E00	2,73E-02	1,000	CACNG8,CREB3L4,CSNK1G1,GRIN2A,PPP1R14B
Neurotrophin/TRK Signaling	1,35E00	3,85E-02	NA	CREB3L4,NGF,PIK3CG
Production of Nitric Oxide and Reactive Oxygen Species in Macrophages	1,35E00	2,62E-02	-1,342	CYBB,PIK3CG,PPARA,PPP1R14B,RHOH
IL-9 Signaling	1,31E00	5,71E-02	NA	BCL3,PIK3CG
Interferon Signaling	1,29E00	5,56E-02	NA	IFIT1,SOCS1
RAC Signaling	1,29E00	2,9E-02	NA	CYBB,ITGA1,ITGA9,PIK3CG
White Adipose Tissue Browning Pathway	1,29E00	2,9E-02	1,000	CACNG8,CREB3L4,FGFR2,PPARA
Pulmonary Healing Signaling Pathway	1,29E00	2,51E-02	1,342	BMP4,FGFR2,LYN,NFATC1,WNT3
Reelin Signaling in Neurons	1,28E00	2,88E-02	0,000	GRIN2A,LYN,MAP4K1,PIK3CG
ILK Signaling	1,28E00	2,5E-02	0,000	CREB3L4,MYO18B,PIK3CG,PPP1R14B,RHOH
FGF Signaling	1,25E00	3,49E-02	NA	CREB3L4,FGFR2,PIK3CG
Integrin Signaling	1,19E00	2,35E-02	-2,236	CAPN6,ITGA1,ITGA9,PIK3CG,RHOH
Oxytocin Signaling Pathway	1,18E00	2,14E-02	-0,816	CACNG8,CREB3L4,MYO18B,NFATC1,PIK3CG,PPARA
Actin Nucleation by ARP-WASP Complex	1,17E00	3,23E-02	NA	ITGA1,ITGA9,RHOH
Axonal Guidance Signaling	1,13E00	1,77E-02	NA	ADAMTS8,BMP4,EPHB4,ITGA1,ITGA9,NFATC1,NGF,PIK3CG,WNT3
TGF-β Signaling	1,13E00	3,12E-02	NA	ACVR1C,BMP4,MAP4K1
IL-23 Signaling Pathway	1,11E00	4,35E-02	NA	IL12B,PIK3CG
Senescence Pathway	1,09E00	2,02E-02	-2,236	ACVR1C,CACNG8,CAPN6,NFATC1,PIK3CG,STING1
nNOS Signaling in Neurons	1,09E00	4,26E-02	NA	CAPN6,GRIN2A
Paxillin Signaling	1,02E00	2,78E-02	NA	ITGA1,ITGA9,PIK3CG
AMPK Signaling	9,91E-01	2,05E-02	1,000	ADRA2C,AK8,CFTR,CREB3L4,PIK3CG
Erythropoietin Signaling Pathway	9,79E-01	2,26E-02	0,000	CSF2RB,IL12B,LTA,PIK3CG
Lymphotoxin β Receptor Signaling	9,75E-01	3,64E-02	NA	LTA,PIK3CG
Regulation of Actin-based Motility by Rho	9,47E-01	2,59E-02	NA	ITGA1,ITGA9,RHOH
Role of CHK Proteins in Cell Cycle Checkpoint Control	9,47E-01	3,51E-02	NA	BRCA1,PLK1
PAK Signaling	9,32E-01	2,54E-02	NA	ITGA1,ITGA9,PIK3CG
Sperm Motility	9,32E-01	1,96E-02	NA	CNGA4,EPHB4,FGFR2,LTK,LYN
Sphingosine-1-phosphate Signaling	9,17E-01	2,5E-02	NA	CASQ1,PIK3CG,RHOH
Protein Kinase A Signaling	9,17E-01	1,71E-02	0,000	CNGA4,CREB3L4,H1f4,NFATC1,PPP1R14B,PTPN18,PTPRH
NGF Signaling	9,17E-01	2,5E-02	NA	CREB3L4,NGF,PIK3CG
GADD45 Signaling	9,1E-01	3,33E-02	NA	ACVR1C,BRCA1
IL-2 Signaling	0.9	3,28E-02	NA	PIK3CG,SOCS1
DNA Double-Strand Break Repair by Homologous Recombination	8,79E-01	7,14E-02	NA	BRCA1
Gαs Signaling	8,76E-01	2,4E-02	NA	CNGA4,CREB3L4,PTH1R
Circadian Rhythm Signaling	8,7E-01	1,87E-02	NA	CACNG8,CREB3L4,GRIN2A,LYN,NGF
Signaling by Rho Family GTPases	8,7E-01	1,87E-02	NA	CYBB,ITGA1,ITGA9,PIK3CG,RHOH
Endocannabinoid Developing Neuron Pathway	8,63E-01	2,36E-02	NA	BRCA1,CREB3L4,PIK3CG
Insulin Secretion Signaling Pathway	8,48E-01	1,84E-02	0,000	CACNG8,CREB3L4,LYN,PIK3CG,SLC2A5
Synaptic Long Term Potentiation	8,33E-01	2,29E-02	NA	CREB3L4,GRIN2A,PPP1R14B
fMLP Signaling in Neutrophils	8,33E-01	2,29E-02	NA	CYBB,NFATC1,PIK3CG
HGF Signaling	8,27E-01	2,27E-02	NA	ITGA1,ITGA9,PIK3CG
Eicosanoid Signaling	8,24E-01	2,94E-02	NA	DPEP2,GGT1
Role of JAK1 and JAK3 in γc Cytokine Signaling	8,12E-01	2,9E-02	NA	PIK3CG,SOCS1
Opioid Signaling Pathway	8,12E-01	1,79E-02	1,342	CACNG8,CREB3L4,GRIN2A,LYN,PIK3CG
HIF1α Signaling	7,99E-01	1,92E-02	-1,000	CYBB,HK3,PIK3CG,SLC2A5
Growth Hormone Signaling	7,93E-01	2,82E-02	NA	PIK3CG,SOCS1
IL-10 Signaling	7,85E-01	2,78E-02	NA	FCGR2A,IL10RA
Netrin Signaling	7,85E-01	2,78E-02	NA	CACNG8,NFATC1
Differential Regulation of Cytokine Production in Macrophages and T Helper Cells by IL-17A and IL-17F	7,77E-01	5,56E-02	NA	IL12B
T Cell Receptor Signaling	7,7E-01	1,47E-02	0,333	BCL10,CARD11,CD8A,GRAP2,HLA-A,LCP2,NFATC1,PIK3CG,PTPRH
ERK5 Signaling	7,67E-01	2,7E-02	NA	CREB3L4,NGF
Granzyme A Signaling	7,57E-01	5,26E-02	NA	H1f4
DNA damage-induced 14-3-3σ Signaling	7,57E-01	5,26E-02	NA	BRCA1
GDNF Family Ligand-Receptor Interactions	7,47E-01	2,63E-02	NA	DOK6,PIK3CG
Macropinocytosis Signaling	7,47E-01	2,63E-02	NA	NGF,PIK3CG
IL-3 Signaling	7,21E-01	2,53E-02	NA	CSF2RB,PIK3CG
Dopamine Receptor Signaling	7,21E-01	2,53E-02	NA	GCH1,PPP1R14B
Semaphorin Neuronal Repulsive Signaling Pathway	7,08E-01	1,99E-02	NA	ITGA1,ITGA9,PIK3CG
FLT3 Signaling in Hematopoietic Progenitor Cells	6,97E-01	2,44E-02	NA	CREB3L4,PIK3CG
JAK/STAT Signaling	6,97E-01	2,44E-02	NA	PIK3CG,SOCS1
PKCθ Signaling in T Lymphocytes	6,9E-01	1,43E-02	0,378	BCL10,CACNG8,CARD11,GRAP2,HLA-A,LCP2,NFATC1,PIK3CG
Differential Regulation of Cytokine Production in Intestinal Epithelial Cells by IL-17A and IL-17F	6,82E-01	4,35E-02	NA	IL12B
PEDF Signaling	6,82E-01	2,38E-02	NA	NGF,PIK3CG
cAMP-mediated signaling	6,7E-01	1,7E-02	1,000	ADRA2C,CNGA4,CREB3L4,PTH1R
Prolactin Signaling	6,68E-01	2,33E-02	NA	PIK3CG,SOCS1
Synaptogenesis Signaling Pathway	6,64E-01	1,58E-02	0,447	CREB3L4,EPHB4,GRIN2A,LYN,PIK3CG
BMP signaling pathway	6,6E-01	2,3E-02	NA	BMP4,GREM1
Regulation Of The Epithelial Mesenchymal Transition In Development Pathway	6,6E-01	2,3E-02	NA	BRCA1,WNT3
Inhibition of ARE-Mediated mRNA Degradation Pathway	6,54E-01	1,86E-02	NA	LTA,PAPOLB,PSMB9
Role of JAK family kinases in IL-6-type Cytokine Signaling	6,5E-01	0.04	NA	SOCS1
Role of JAK1, JAK2 and TYK2 in Interferon Signaling	6,35E-01	3,85E-02	NA	SOCS1
Glucocorticoid Receptor Signaling	6,31E-01	1,38E-02	NA	BRCA1,CSF2RB,FCGR1A,HLA-A,IL10RA,IL20RA,NFATC1,PIK3CG
Actin Cytoskeleton Signaling	6,29E-01	1,63E-02	NA	ITGA1,ITGA9,MYO18B,PIK3CG
CXCR4 Signaling	6,14E-01	1,78E-02	NA	LYN,PIK3CG,RHOH
Gαq Signaling	6,09E-01	1,76E-02	NA	NFATC1,PIK3CG,RHOH
Phospholipase C Signaling	6,04E-01	1,33E-02	0,378	CREB3L4,FCGR2A,GRAP2,ITGA1,ITGA9,LCP2,LYN,NFATC1,RHOH
Melanocyte Development and Pigmentation Signaling	5,85E-01	2,04E-02	NA	CREB3L4,PIK3CG
ATM Signaling	5,78E-01	2,02E-02	NA	BRCA1,CREB3L4
CD28 Signaling in T Helper Cells	5,72E-01	1,35E-02	0,816	BCL10,CARD11,GRAP2,HLA-A,LCP2,NFATC1,PIK3CG
Regulation of eIF4 and p70S6K Signaling	5,69E-01	1,68E-02	NA	ITGA1,ITGA9,PIK3CG
TNFR2 Signaling	5,58E-01	3,12E-02	NA	LTA
Mouse Embryonic Stem Cell Pluripotency	5,5E-01	1,92E-02	NA	BMP4,PIK3CG
IGF-1 Signaling	5,5E-01	1,92E-02	NA	PIK3CG,SOCS1
Role of JAK2 in Hormone-like Cytokine Signaling	5,35E-01	2,94E-02	NA	SOCS1
Protein Ubiquitination Pathway	5,2E-01	1,45E-02	NA	BRCA1,HLA-A,PSMB9,UBE2S
Regulation Of The Epithelial Mesenchymal Transition By Growth Factors Pathway	5,14E-01	1,56E-02	NA	FGFR2,LTA,PIK3CG
Leukocyte Extravasation Signaling	5,1E-01	1,55E-02	NA	CYBB,PIK3CG,RHOH
Antioxidant Action of Vitamin C	5,06E-01	1,79E-02	NA	CSF2RB,SLC2A5
Regulation of the Epithelial-Mesenchymal Transition Pathway	5,03E-01	1,54E-02	NA	FGFR2,PIK3CG,WNT3
Oxytocin In Brain Signaling Pathway	4,95E-01	1,52E-02	NA	CACNG8,CREB3L4,PIK3CG
Docosahexaenoic Acid (DHA) Signaling	4,95E-01	2,63E-02	NA	PIK3CG
CDK5 Signaling	4,95E-01	1,75E-02	NA	NGF,PPP1R14B
Gap Junction Signaling	4,91E-01	1,52E-02	NA	CSNK1G1,GJC2,PIK3CG
Neuregulin Signaling	4,8E-01	1,71E-02	NA	ITGA1,ITGA9
GPCR-Mediated Nutrient Sensing in Enteroendocrine Cells	4,76E-01	1,69E-02	NA	CACNG8,FFAR2
Gustation Pathway	4,74E-01	1,48E-02	NA	CACNG8,ENTPD2,LIPI
p38 MAPK Signaling	4,66E-01	1,67E-02	NA	CREB3L4,MAP4K1
T Cell Exhaustion Signaling Pathway	4,61E-01	1,24E-02	-0,816	ACVR1C,CD274,HLA-A,IL10RA,IL12B,NFATC1,PIK3CG
April Mediated Signaling	4,6E-01	2,38E-02	NA	NFATC1
NF-κB Signaling	4,52E-01	1,23E-02	0,378	BCL10,BMP4,CARD11,FGFR2,LTA,NGF,PIK3CG
IL-8 Signaling	4,49E-01	1,43E-02	NA	CYBB,PIK3CG,RHOH
Serotonin Receptor Signaling	4,35E-01	2,22E-02	NA	GCH1
RHOGDI Signaling	4,33E-01	1,4E-02	NA	ITGA1,ITGA9,RHOH
IL-6 Signaling	4,31E-01	1,56E-02	NA	PIK3CG,SOCS1
Apelin Pancreas Signaling Pathway	4,28E-01	2,17E-02	NA	PIK3CG
G Beta Gamma Signaling	4,27E-01	1,55E-02	NA	CACNG8,PIK3CG
Ephrin A Signaling	4,21E-01	2,13E-02	NA	PIK3CG
p70S6K Signaling	4,15E-01	1,52E-02	NA	LYN,PIK3CG
Ferroptosis Signaling Pathway	4,15E-01	1,52E-02	NA	CYBB,GCH1
Gα12/13 Signaling	4,1E-01	1,5E-02	NA	LPAR4,PIK3CG
Adipogenesis pathway	4,02E-01	1,48E-02	NA	BMP4,FGFR2
Neurovascular Coupling Signaling Pathway	4,01E-01	1,33E-02	NA	CACNG8,ENTPD2,GRIN2A
IL-12 Signaling and Production in Macrophages	3,99E-01	1,47E-02	NA	IL12B,PIK3CG
UVB-Induced MAPK Signaling	3,87E-01	1,92E-02	NA	PIK3CG
Iron homeostasis signaling pathway	3,87E-01	1,44E-02	NA	ALAS2,BMP4
Insulin Receptor Signaling	3,84E-01	1,43E-02	NA	PIK3CG,PPP1R14B
EGF Signaling	3,69E-01	1,82E-02	NA	PIK3CG
FAT10 Signaling Pathway	3,63E-01	1,79E-02	NA	PSMB9
CNTF Signaling	3,58E-01	1,75E-02	NA	PIK3CG
Endocannabinoid Neuronal Synapse Pathway	3,52E-01	1,34E-02	NA	CACNG8,GRIN2A
NAD Signaling Pathway	3,46E-01	1,32E-02	NA	H1f4,PIK3CG
Corticotropin Releasing Hormone Signaling	3,46E-01	1,32E-02	NA	CACNG8,CREB3L4
Semaphorin Signaling in Neurons	3,31E-01	1,61E-02	NA	RHOH
Epithelial Adherens Junction Signaling	3,27E-01	1,27E-02	NA	ACVR1C,ECT2
Thrombopoietin Signaling	3,26E-01	1,59E-02	NA	PIK3CG
Activation of IRF by Cytosolic Pattern Recognition Receptors	3,16E-01	1,54E-02	NA	LTA
ERB2-ERBB3 Signaling	3,16E-01	1,54E-02	NA	PIK3CG
Mitotic Roles of Polo-Like Kinase	3,12E-01	1,52E-02	NA	PLK1
Glutamate Receptor Signaling	3,12E-01	1,52E-02	NA	GRIN2A
IL-17A Signaling in Airway Cells	3,07E-01	1,49E-02	NA	PIK3CG
ERBB4 Signaling	3,02E-01	1,47E-02	NA	PIK3CG
Germ Cell-Sertoli Cell Junction Signaling	2,87E-01	1,17E-02	NA	PIK3CG,RHOH
Ephrin B Signaling	2,85E-01	1,39E-02	NA	EPHB4
CTLA4 Signaling in Cytotoxic T Lymphocytes	2,76E-01	1,05E-02	NA	CD8A,GRAP2,HLA-A,LCP2,PIK3CG
TREM1 Signaling	2,66E-01	1,3E-02	NA	CIITA
Antiproliferative Role of Somatostatin Receptor 2	2,66E-01	1,3E-02	NA	PIK3CG
Chemokine Signaling	2,55E-01	1,25E-02	NA	PIK3CG
VEGF Family Ligand-Receptor Interactions	2,41E-01	1,19E-02	NA	PIK3CG
HIPPO signaling	2,38E-01	1,18E-02	NA	PPP1R14B
GNRH Signaling	2,37E-01	1,04E-02	NA	CACNG8,CREB3L4
PDGF Signaling	2,35E-01	1,16E-02	NA	PIK3CG
Synaptic Long Term Depression	2,31E-01	1,03E-02	NA	CACNG8,LYN
Ceramide Signaling	2,23E-01	1,11E-02	NA	PIK3CG
Apelin Adipocyte Signaling Pathway	2,2E-01	1,1E-02	NA	CYBB
ERBB Signaling	2,11E-01	1,06E-02	NA	PIK3CG
UVA-Induced MAPK Signaling	2,01E-01	1,02E-02	NA	PIK3CG
VEGF Signaling	1,98E-01	1,01E-02	NA	PIK3CG
SNARE Signaling Pathway	0	7,35E-03	NA	MYO18B
Tight Junction Signaling	0	5,62E-03	NA	MYO18B
14-3-3-mediated Signaling	0	7,87E-03	NA	PIK3CG
CCR5 Signaling in Macrophages	0	0.002	NA	CACNG8
Calcium-induced T Lymphocyte Apoptosis	0	2,17E-03	NA	HLA-A
Cytotoxic T Lymphocyte-mediated Apoptosis of Target Cells	0	2,35E-03	NA	HLA-A
T Helper Cell Differentiation	0	6,37E-03	NA	HLA-A,IL10RA,IL12B
CCR3 Signaling in Eosinophils	0	7,41E-03	NA	PIK3CG
IL-15 Signaling	0	1,89E-03	NA	PIK3CG
Relaxin Signaling	0	6,45E-03	NA	PIK3CG
ICOS-ICOSL Signaling in T Helper Cells	0	9,86E-03	-0,447	GRAP2,HLA-A,LCP2,NFATC1,PIK3CG
Cholecystokinin/Gastrin-mediated Signaling	0	8,4E-03	NA	RHOH
mTOR Signaling	0	9,43E-03	NA	PIK3CG,RHOH
Communication between Innate and Adaptive Immune Cells	0	3,23E-03	NA	CD8A,HLA-A,IL12B
CDC42 Signaling	0	5,22E-03	NA	HLA-A,ITGA1,ITGA9
EIF2 Signaling	0	4,46E-03	NA	PIK3CG
RHOA Signaling	0	8,06E-03	NA	LPAR4
Regulation of IL-2 Expression in Activated and Anergic T Lymphocytes	0	6,51E-03	NA	BCL10,CARD11,NFATC1
OX40 Signaling Pathway	0	2,09E-03	NA	HLA-A
Sertoli Cell-Sertoli Cell Junction Signaling	0	9,71E-03	NA	ITGA1,ITGA9
Hematopoiesis from Pluripotent Stem Cells	0	4,52E-03	NA	CD8A,IL12B
Gαi Signaling	0	7,14E-03	NA	ADRA2C
Agranulocyte Adhesion and Diapedesis	0	9,35E-03	NA	ITGA1,MYO18B
TEC Kinase Signaling	0	8,64E-03	NA	ITGA1,ITGA9,LYN,PIK3CG,RHOH
SAPK/JNK Signaling	0	5,98E-03	NA	MAP4K1,NFATC1,PIK3CG
GABA Receptor Signaling	0	7,52E-03	NA	CACNG8
Apoptosis Signaling	0	9,62E-03	NA	CAPN6
Autophagy	0	9,3E-03	NA	CREB3L4,PIK3CG
NER (Nucleotide Excision Repair, Enhanced Pathway)	0	9,71E-03	NA	POLE2

## Sheet: Activated Upstream Regulators
© 2000-2022 QIAGEN. All rights reserved.
Upstream Regulator	Expr Log Ratio	Molecule Type	Predicted Activation State	Activation z-score	p-value of overlap	Target Molecules in Dataset
FKBP10	0,235	enzyme	Activated	2,000	4,46E-03	BCL3,COL6A3,NGF,SOCS1
Notch		group	Activated	1,998	2,29E-04	AFP,CSF2RB,FCGR2A,HEYL,NFATC1,PIK3AP1,ST8SIA4,TAGLN
STAT6	-0,109	transcription regulator		1,140	6,66E-04	BCL3,CTSW,CYBB,FCGR1A,FCGR2A,IFI16,IL10RA,IL12B,LCP2,LTA,NFATC1,POLE2,PPARA,SOCS1
Map3k7	0,233	kinase		1,091	8,40E-03	AFP,BMP4,NGF,S100A9
DUSP1	-0,148	phosphatase		0,931	6,60E-03	ACVR1C,CYBB,IFI16,IFIT1,S100A9,SOCS1
SRF	0,838	transcription regulator		0,850	1,56E-04	ABRA,CLRN1,CYBB,GCH1,HIPK1,ITGA1,ITGA9,LDB3,PKHD1L1,S100A9,SINHCAF,TAGLN,Tpm2
TSHZ3	0,343	transcription regulator		0,849	3,07E-03	ACVR1C,FOSL2,KCNG1,ZNF616
ZFP36		transcription regulator		0,832	5,52E-04	CYBB,IL12B,KNTC1,NEK2,S100A9,SOCS1
SMARCA4	-0,032	transcription regulator		0,600	4,88E-03	AFP,AGMAT,BMP4,BTG4,C6orf141,CIITA,FCGR2A,FFAR2,FGFR2,FOSL2,IFI16,IFIT1,LOXL2,PSMB9,TAGLN
ID2	-0,139	transcription regulator		0,513	2,02E-04	BCL3,CSF2RB,IFI16,IL10RA,ITGA1,LTA,NFATC1,PLK1,SLAMF6,WNT3
PIK3CG	-4,250	kinase		0,482	1,66E-04	CD8A,CTSW,FOSL2,HLA-A,IL12B,NFATC1,PIK3CG
GPS2	-0,008	transcription regulator		0,447	8,90E-04	ALAS2,IL12B,Kctd12b,LTA,SOCS1
PRDM1	1,385	transcription regulator		0,356	5,11E-03	AFP,CIITA,HLA-A,IFIT1,MYO18B,NFATC1,PIK3AP1,S100A9,SLC2A5
NRAS	-0,061	enzyme		0,283	8,50E-03	CALCRL,CYBB,HLA-A,IFI16,IFIT1,PSMB9,SLC66A3
ID3	0,115	transcription regulator		0,243	6,41E-03	BCL3,CSF2RB,IFI16,IL10RA,LTA,NFATC1,SLAMF6
TGFB2	0,033	growth factor		0,168	1,82E-03	BMP4,CD46,CIITA,COL10A1,NGF,TAGLN
USP22	0,052	peptidase		0,152	1,34E-03	CSF2RB,CYBB,FCGR2A,IFIT1
APOE	-0,156	transporter		0,119	7,38E-03	BMP4,CSF2RB,CYBB,FCGR1A,GRIN2A,IL10RA,IL12B,PPARA,S100A9,Tpm2
IL17A		cytokine		0,101	5,69E-03	BCL3,CD274,COL10A1,IL12B,mir-129,NFATC1,PPARA,S100A9,SOCS1
MAPK14	-0,122	kinase		0,072	1,76E-03	COL10A1,FOSL2,GREM1,GRIN2A,IL12B,NFATC1,TAGLN,Tpm2
RHOA	-0,078	enzyme		0,068	4,45E-03	COL10A1,ECT2,PIK3CG,PPARA,TAGLN
ARID2	0,243	transcription regulator			1,73E-03	BMP4,FGFR2
FH	0,301	enzyme			9,92E-03	AKR1C1/AKR1C2,PTPN18
ZNF395	-0,214	transcription regulator			1,73E-03	IFI16,IFIT1
LTBP4	-1,533	growth factor			3,19E-03	BMP4,GREM1
SLC4A1		transporter			8,57E-03	FCGR1A,FCGR2A
SAMD4A	-0,758	translation regulator			1,73E-03	PPARA,UCP3
NR1H3	0,016	ligand-dependent nuclear receptor			4,34E-03	CD274,FCGR1A,GRAP2,IL12B,KNTC1,LCP2,PLK1,SOCS1
TAP1	-0,815	transporter			5,32E-04	HLA-A,IFIT1,PSMB9
CTF1	-1,736	cytokine			9,45E-03	IL12B,SOCS1,TAGLN
MBTPS1	-0,167	peptidase			8,57E-03	COL10A1,PTH1R
ADAM10	0,186	peptidase			4,45E-03	CALCRL,GRIN2A,HIPK1,IFI16,S100A9,SLC45A2
NEUROG2		transcription regulator			8,20E-03	BMP4,FGFR2,IKZF1
CD14	1,026	transmembrane receptor			3,72E-03	IFIT1,IL10RA,IL12B,SOCS1
SUB1	0,052	transcription regulator			3,82E-03	KCNG1,KCTD4,KNTC1
LDLR	-0,817	transporter			1,68E-05	CD274,FCGR1A,GRAP2,IL12B,KNTC1,LCP2,PLK1,PPARA,PSMB9,SOCS1,UCP3,WFIKKN1
HDAC2	0,038	transcription regulator			2,00E-03	BRCA1,CYBB,IL12B,MYO1F,NFATC1,S100A9,TAGLN
CD3E		transmembrane receptor			8,41E-05	BCL10,LCP2,LTA,NFATC1,PIK3CG,SOCS1
TREX1		enzyme			3,82E-03	IFI16,Ifi27l2a/Ifi27l2b,IFIT1
ZBTB32		transcription regulator			9,92E-03	CIITA,CSF2RB
IRAK3		kinase			4,21E-03	CD274,IL12B,SOCS1
CBL	0,100	transcription regulator			3,29E-05	CFTR,CSF2RB,FGFR2,IL12B,LYN,UCP3
ZBTB17	-0,065	transcription regulator			2,06E-03	CD46,ECT2,NEK2,PLK1,SOCS1
PAK2	-0,051	kinase			8,20E-03	BMP4,IFI16,TAGLN
FLT3LG		cytokine			8,81E-03	CD274,CYBB,FCGR1A,SOCS1
PML-RARA		fusion gene/product			6,22E-04	BRCA1,HK3,MYO1F,PSMB9

## Sheet: Inhibited Upstream Regulators
© 2000-2022 QIAGEN. All rights reserved.
Upstream Regulator	Expr Log Ratio	Molecule Type	Predicted Activation State	Activation z-score	p-value of overlap	Target Molecules in Dataset
BMP2		growth factor	Inhibited	-2,576	3,71E-03	BMP4,COL10A1,FGFR2,GREM1,IFI16,NFATC1,PTH1R,TAGLN
STAT3	0,186	transcription regulator	Inhibited	-2,501	2,12E-04	ALAS2,BCL3,CD274,CD46,CIITA,ECT2,FCGR1A,FFAR2,HLA-A,IFI16,IFIT1,IL12B,LTA,NFATC1,PSMB9,S100A9,SOCS1,TAGLN,TRIM5
SMARCB1	0,017	transcription regulator	Inhibited	-2,236	7,12E-03	BMP4,FCGR1A,FCGR2A,FGFR2,IFI16,IL12B,SGCG
IFNAR1	-0,225	transmembrane receptor	Inhibited	-2,213	8,66E-03	CD274,CIITA,HLA-A,IFI16,IL12B,SOCS1
IL12B	-4,314	cytokine	Inhibited	-2,200	5,00E-04	IL12B,LTA,PIK3AP1,S100A9,SOCS1
IL4	-0,107	cytokine	Inhibited	-2,124	2,29E-04	BCL3,CD274,CD8A,CIITA,COL6A3,CSF2RB,CYBB,EPHB4,FCGR1A,FCGR2A,FFAR2,GLIPR2,H1f4,IFI16,IFIT1,IL10RA,IL12B,ITGA1,KCNG1,LCP2,LTA,NFATC1,NGF,POLE2,RRAD,S100A9,SOCS1,Tpm2
IL6		cytokine	Inhibited	-2,016	2,77E-05	AFP,AVP,BCL3,CD274,CD46,CES1,CIITA,CSF2RB,CYBB,FCGR1A,FFAR2,GCH1,GREM1,HLA-A,IFI16,IFIT1,IL12B,ITGA1,NGF,PSMB9,S100A9,SOCS1,STING1
BRD4		kinase	Inhibited	-1,982	4,40E-05	BCL3,CD274,FOSL2,INSM1,ITGA1,LOXL2,MAP4K1,MMACHC,POLE2
IL5		cytokine		-1,917	3,70E-04	BCL3,CIITA,Crisp1/Crisp3,CSF2RB,FOSL2,GLIPR2,LCP2,LTA,NEK2,RHOH,SOCS1
RELA	-0,690	transcription regulator		-1,807	8,35E-05	AFP,BCL10,BCL3,CD274,CFTR,CIITA,CYBB,GCH1,IL12B,LTA,LYN,NFATC1,PLK1,PSMB9,SLC2A5,ZDHHC8
IKBKB	-0,235	kinase		-1,803	3,92E-04	AFP,BRCA1,ECT2,GCH1,HLA-A,IFI16,IL12B,NGF,PLK1,SOCS1,Tpm2
Ifnar		group		-1,795	6,54E-04	CD274,CD8A,HLA-A,IFI16,IL12B,PSMB9
CD38		enzyme		-1,732	8,66E-03	Crisp1/Crisp3,CSF2RB,GLIPR2,LTA,NEK2,SOCS1
CSF2		cytokine		-1,652	7,64E-06	BCL3,CARD11,CD8A,CIITA,CSF2RB,CYBB,FCGR1A,FFAR2,GCH1,IL12B,KNTC1,LTA,NEK2,NFATC1,PIK3CG,PLK1,RHOH,SKA3,SOCS1
TNFSF11		cytokine		-1,629	3,15E-03	BMP4,ECT2,GCH1,Gm10800,IL12B,NEK2,NFATC1,PLK1,SOCS1
Interferon alpha		group		-1,572	3,46E-06	AFP,BCL3,BMP4,CD274,CD8A,CIITA,CSF2RB,FCGR1A,FOSL2,HLA-A,IFI16,IFIT1,IL10RA,IL12B,PSMB9,S100A9,SOCS1,TRIM5
AHR	0,190	ligand-dependent nuclear receptor		-1,554	1,61E-03	ATOH8,CARD11,CD274,CD8A,CERS3,COL6A3,CSF2RB,FGFR2,GRAP2,GREM1,PLK1,SLAMF6,SLC22A7
IL2	0,341	cytokine		-1,520	2,74E-03	AVP,CD274,CD46,CD8A,CSF2RB,CTSW,FGFR2,IFI16,IL10RA,IL12B,ITGA1,KCNG1,LCP2,LTA,PLK1,POLE2,SOCS1
AGT	0,205	growth factor		-1,516	4,63E-04	ADAMTS8,Aff2,AVP,BRCA1,COL10A1,COL6A3,CYBB,FCGR1A,GCH1,GREM1,HHIPL1,IFI16,IKZF1,LDB3,LOXL2,LTA,mir-129,NGF,PRSS53,S100A9,SOCS1,SSPOP
TPH1		enzyme		-1,455	2,99E-04	H1f4,IFI16,MAP4K1,SLAMF6,Trim12a,TRIM5
REL	-0,233	transcription regulator		-1,414	5,42E-03	BCL3,BRCA1,CIITA,HLA-A,IL12B,NFATC1,PPP1R14B,Snord104
G protein alphai		group		-1,400	1,39E-03	CD274,FCGR2A,FOSL2,HLA-A,PSMB9
NFKB1	-0,600	transcription regulator		-1,387	5,69E-03	BCL3,CD274,CFTR,CIITA,CYBB,IFI16,IL12B,LTA,NFATC1
TLR9		transmembrane receptor		-1,369	5,83E-03	CD274,GCH1,IFI16,IFIT1,IL10RA,IL12B,LTA,SOCS1
IFNG		cytokine		-1,327	3,23E-03	ADAMTS8,BCL3,CD274,CFTR,CIITA,CSF2RB,CYBB,ENTPD2,FCGR1A,FCGR2A,GCH1,GLIPR2,GSDMD,HLA-A,IFI16,IFIT1,IL10RA,IL12B,LCP2,LPAR4,LTA,LYN,NGF,POLE2,PPARA,PSMB9,S100A9,SOCS1,STING1
FGFR2	4,200	kinase		-1,285	3,46E-03	AFP,BMP4,FGFR2,MYO1F,PTH1R,SOX7
CHUK	0,106	kinase		-1,269	9,15E-03	GCH1,GRIN2A,HLA-A,IFI16,IL12B,NGF,PLK1
BCR-ABL1		fusion gene/product		-1,225	3,24E-03	BRCA1,CSF2RB,HK3,PIK3CG,SOCS1
TNF		cytokine		-1,149	1,60E-03	ADAMTS8,AVP,BCL10,BCL3,BMP4,CD274,CFTR,CIITA,CSF2RB,CYBB,CYP26B1,FGFR2,FOSL2,GCH1,GPR176,GSDMD,HK3,HLA-A,IFI16,IFIT1,IL10RA,IL12B,LTA,LYN,NFATC1,NGF,PIK3CG,PPARA,PSMB9,RRAD,S100A9,SOCS1,SSTR1,ST8SIA4,TAGLN,UCP3
C5AR1		G-protein coupled receptor		-1,109	5,90E-03	CD46,FCGR1A,FCGR2A,IL12B
SENP3	0,080	peptidase		-1,067	1,58E-03	CD8A,HLA-A,IL12B,PSMB9
EPO		cytokine		-1,067	1,93E-03	ALAS2,ATOH8,BCL3,BMP4,HK3,Ifi27l2a/Ifi27l2b,L3MBTL1,NFATC1,PDLIM2,SOCS1
IRF1	-0,157	transcription regulator		-1,033	1,66E-03	CD274,CFTR,CIITA,CYBB,IFIT1,IL12B,PSMB9,SOCS1
CSF		group		-1,000	4,46E-03	CD274,FCGR1A,FFAR2,IL10RA
IFN Beta		group		-0,995	3,16E-03	CD274,CYBB,HLA-A,IFI16,IFIT1,PPP1R3B,SOCS1,STING1
ETV6-RUNX1		fusion gene/product		-0,992	8,38E-03	BCL3,CARD11,CYBB,GCH1,IFI16,IFIT1,LCP2,LYN,PSMB9
IL1B		cytokine		-0,984	4,01E-04	AVP,BCL3,BMP4,CD274,CFTR,CIITA,COL10A1,CSF2RB,CYBB,FGFR2,GCH1,GGT1,HLA-A,IFI16,IFIT1,IL10RA,IL12B,ITGA1,LTA,NGF,PPARA,PSMB9,S100A9,SOCS1,UCP3
VDR	-1,004	transcription regulator		-0,973	2,10E-03	BRCA1,COL10A1,IL12B,NFATC1,NGF,PDLIM2,S100A9,SOCS1,UCP3
Ifn		group		-0,928	2,25E-03	HLA-A,IFI16,IFIT1,IL10RA,IL12B,SOCS1
IHH		enzyme		-0,890	3,90E-03	BMP4,COL10A1,FGFR2,LPAR4,PTH1R
NOTCH1	0,072	transcription regulator		-0,867	7,92E-04	AKR1C1/AKR1C2,CSF2RB,ECT2,FCGR2A,HEYL,IFI16,IL12B,SOCS1,TAGLN,WNT3
IL27	-2,230	cytokine		-0,806	5,82E-03	CD274,CIITA,HLA-A,IL12B,NFATC1,SOCS1
ZBTB10	0,790	transcription regulator		-0,797	9,82E-06	CD274,CD8A,CYBB,IFI16,Ifi27l2a/Ifi27l2b,IFIT1,IL12B,LTA,NKRF,STING1
EBI3	-0,622	cytokine		-0,747	3,72E-03	CD274,CIITA,HLA-A,NFATC1
NFATC1	-4,297	transcription regulator		-0,728	9,31E-03	COL10A1,CYBB,IL12B,NFATC1,SLAMF6
STAT1	-0,499	transcription regulator		-0,639	7,10E-03	ALAS2,CD274,CIITA,FCGR1A,GRIN2A,IFI16,IFIT1,IL12B,PPARA,PSMB9,SOCS1
C5		cytokine		-0,612	2,76E-03	CD46,CYBB,FCGR1A,FCGR2A,IL12B,NGF
IFNB1		cytokine		-0,605	5,94E-03	CD274,HLA-A,IFI16,Ifi27l2a/Ifi27l2b,IFIT1,IL12B,NFATC1,SOCS1,Tpm2
TGFB1		growth factor		-0,474	8,96E-04	AFP,AKR1C1/AKR1C2,AVP,BCL3,BMP4,CALML4,CD274,CD46,CIITA,COL10A1,COL6A3,CYBB,FCGR1A,FGFR2,FOSL2,GREM1,GRIN2A,HSF2BP,IFI16,IL10RA,IL12B,ITGA1,KCNG1,LOXL2,LPAR4,LTA,NEK2,NFATC1,NGF,PLK1,POLE2,PTH1R,RFLNB,RRAD,SOCS1,TAGLN,Tpm2
ELOVL3		enzyme		-0,447	1,02E-03	ACSBG1,COL6A3,CYBB,IFI16,Trim12a
SOX9	0,529	transcription regulator		-0,447	9,31E-03	COL10A1,CYP26B1,NFATC1,UCP3,WNT3
ITK		kinase		-0,447	2,41E-03	HLA-A,IL10RA,ITGA1,LYN,MYO1F
Brd4	-0,018	kinase		-0,447	1,30E-03	ALAS2,COL6A3,IL12B,LOXL2,TAGLN
SPI1	-1,776	transcription regulator		-0,368	6,06E-03	CIITA,CSF2RB,CYBB,HK3,IFIT1,IKZF1,IL12B,PIK3CG,PSMB9
ESR2		ligand-dependent nuclear receptor		-0,333	6,99E-03	8030451A03Rik,AVP,BMP4,BRCA1,CES1,CYP26B1,DNAH11,FOSL2,GREM1,LYN,PLK1,PSMB9,PTH1R,PTPRH,S100A9,ST8SIA4
IRF2	-0,476	transcription regulator		-0,332	7,22E-04	CES1,CFTR,CIITA,GSDMD,IL12B,PSMB9,SOCS1
TP63		transcription regulator		-0,282	2,81E-03	BCL3,BMP4,BRCA1,EDN2,FGFR2,FOSL2,GREM1,INSM1,KCNG1,LYN,PPARA,STON2,TAGLN
IL10		cytokine		-0,250	2,23E-04	BCL3,CD274,CIITA,CSF2RB,FCGR1A,FCGR2A,IL10RA,IL12B,LYN,NFATC1,PIK3CG,PLK1,PSMB9,S100A9,SOCS1
ERK1/2		group		-0,223	7,45E-03	AVP,BRCA1,CYBB,FGFR2,HLA-A,IFIT1,IL12B,MAP4K1,PSMB9
CEBPB	-0,585	transcription regulator		-0,220	3,19E-03	BRCA1,CD274,CFTR,COL10A1,ENTPD2,FCGR1A,FGFR2,GLIPR2,HLA-A,IL12B,LCP2,LYN,PLK1,PPARA,UBE2S
