# Supplementary material for: Chronic Chemogenetic Activation of the Superior Colliculus in Glaucomatous Mice: Local and Retrograde Molecular Signature
Source: Cells. 2022 May 29;11(11):1784. doi: 10.3390/cells11111784 (PMC9179903; doi:10.3390/cells11111784)
Supplement: Supplementary file 1 [file cells-11-01784-s001.zip › Supplementary File 3 - IPA output - COLLICULUS - OHT+DREADD vs OHT.xlsx]

## Sheet: Explanation
This Excel sheet contains the IPA output of the "OHT+DREADD" vs. "OHT" comparison in the purified collicular samples.
Following cut-offs (indicated with red line) were used:
DEGs: FDR ≤ 0.1, |fold change| ≥ 0.5
Activated Upstream Regulators: FDR ≤ 0.1, p-value of overlap ≤ 0.01, z-score ≥ 1.95
Inhibited Upstream Regulators: FDR ≤ 0.1, p-value of overlap ≤ 0.01, z-score ≤ - 1.95

## Sheet: DEGs
© 2000-2022 QIAGEN. All rights reserved.
Symbol	Entrez Gene Name	Ensembl	Expr Log Ratio	Expr False Discovery Rate (q-value)	Location	Type(s)	Biomarker Application(s)	Drug(s)	Entrez Gene ID for Human	Entrez Gene ID for Mouse	Entrez Gene ID for Rat
FOSB	FosB proto-oncogene, AP-1 transcription factor subunit	ENSMUSG00000003545	2,335	2,46E-14	Nucleus	transcription regulator			2354	14282	100360880
FOS	Fos proto-oncogene, AP-1 transcription factor subunit	ENSMUSG00000021250	1,918	2,58E-08	Nucleus	transcription regulator	diagnosis,efficacy		2353	14281	314322
NR4A3	nuclear receptor subfamily 4 group A member 3	ENSMUSG00000028341	1,836	5,06E-05	Nucleus	ligand-dependent nuclear receptor			8013	18124	58853
Snhg16	small nucleolar RNA host gene 16	ENSMUSG00000020812	1,419	5,97E-05	Other	other				66293
NR4A1	nuclear receptor subfamily 4 group A member 1	ENSMUSG00000023034	1,238	5,97E-05	Nucleus	ligand-dependent nuclear receptor	unspecified application		3164	15370	79240
DUSP1	dual specificity phosphatase 1	ENSMUSG00000024190	0,712	1,68E-04	Nucleus	phosphatase	diagnosis,efficacy		1843	19252	114856
4930526A20Rik	tRNA splicing endonuclease 34 pseudogene	ENSMUSG00000085521	-3,407	3,08E-04	Other	other				622485
SERPINA3	serpin family A member 3	ENSMUSG00000021091	1,199	3,64E-04	Extracellular Space	other	unspecified application		12	16625|20714|20716|20717	24795
RASD1	ras related dexamethasone induced 1	ENSMUSG00000049892	2,268	3,77E-04	Cytoplasm	enzyme			51655	19416	64455
FOSL2	FOS like 2, AP-1 transcription factor subunit	ENSMUSG00000029135	0,896	3,99E-04	Nucleus	transcription regulator			2355	14284	25446
Gm12663	ubiquitin-like domain containing CTD phosphatase 1 pseudogene	ENSMUSG00000101316	-2,265	5,47E-04	Other	other				105274305
RBPMS	RNA binding protein, mRNA processing factor	ENSMUSG00000031586	1,161	6,02E-04	Cytoplasm	transcription regulator			11030	19663	498642
LPIN1	lipin 1	ENSMUSG00000020593	0,645	6,29E-04	Nucleus	phosphatase			23175	14245	313977
Gm17511	ribosomal protein, large, P1 pseudogene	ENSMUSG00000090460	-1,609	7,79E-04	Other	other				100502641
Rps3a3	ribosomal protein S3A3	ENSMUSG00000059751	-1,055	9,96E-04	Other	other				668144
RHBDF1	rhomboid 5 homolog 1	ENSMUSG00000020282	0,996	1,07E-03	Cytoplasm	other			64285	13650	303008
1700016P03Rik	RIKEN cDNA 1700016P03 gene	ENSMUSG00000085609	1,696	1,55E-03	Other	other				668604
1700030C10Rik	RIKEN cDNA 1700030C10 gene	ENSMUSG00000099759	1,605	2,56E-03	Other	other				69513
ITGA2B	integrin subunit alpha 2b	ENSMUSG00000034664	-1,206	2,62E-03	Plasma Membrane	transmembrane receptor	unspecified application	abciximab,eptifibatide,tirofiban,TP 9201	3674	16399	685269
GPR3	G protein-coupled receptor 3	ENSMUSG00000049649	1,394	3,46E-03	Plasma Membrane	G-protein coupled receptor			2827	14748	266769
APOLD1	apolipoprotein L domain containing 1	ENSMUSG00000090698	2,193	3,65E-03	Other	other			81575	381823	444983
HNRNPF	heterogeneous nuclear ribonucleoprotein F	ENSMUSG00000042079	0,907	4,76E-03	Nucleus	other			3185	98758	64200
PER1	period circadian regulator 1	ENSMUSG00000020893	1,100	6,44E-03	Nucleus	transcription regulator		avibactam	5187	18626	287422
A930015D03Rik	RIKEN cDNA A930015D03 gene	ENSMUSG00000092368	1,134	6,55E-03	Other	other				77810
RASL11B	RAS like family 11 member B	ENSMUSG00000049907	0,737	9,80E-03	Plasma Membrane	enzyme			65997	68939	305302
RPGRIP1L	RPGRIP1 like	ENSMUSG00000033282	-0,624	1,03E-02	Cytoplasm	other			23322	244585	307724
A330041J22Rik	RIKEN cDNA A330041J22 gene	ENSMUSG00000087466	-0,860	1,28E-02	Other	other				319556
4930506C21Rik	RIKEN cDNA 4930506C21 gene	ENSMUSG00000087478	-1,751	1,53E-02	Other	other				75060
Gm13421	predicted gene 13421	ENSMUSG00000085929	-1,289	1,66E-02	Other	other				105244102
Gm38082	--	ENSMUSG00000104369	1,454	1,71E-02	Other	other
REC8	REC8 meiotic recombination protein	ENSMUSG00000002324	1,312	2,06E-02	Nucleus	other			9985	56739	290227
DPYS	dihydropyrimidinase	ENSMUSG00000022304	2,734	2,08E-02	Cytoplasm	enzyme	diagnosis		1807	64705	65135
EGR4	early growth response 4	ENSMUSG00000071341	1,219	2,13E-02	Nucleus	transcription regulator			1961	13656	25129
TMEM252	transmembrane protein 252	ENSMUSG00000048572	2,960	2,15E-02	Other	other			169693	226040	361744
Gm10073/Gm11942	ribosomal protein, large, P1 pseudogene	ENSMUSG00000094344	-1,011	2,15E-02	Other	other				665298|100042734
CXCL13	C-X-C motif chemokine ligand 13	ENSMUSG00000023078	2,856	2,18E-02	Extracellular Space	cytokine	efficacy,unspecified application		10563	55985	498335
PRELID2	PRELI domain containing 2	ENSMUSG00000056671	1,262	2,24E-02	Cytoplasm	other			153768	77619	681037
MAP3K6	mitogen-activated protein kinase kinase kinase 6	ENSMUSG00000028862	1,834	2,33E-02	Other	kinase			9064	53608	313022
ARL4D	ADP ribosylation factor like GTPase 4D	ENSMUSG00000034936	1,733	2,45E-02	Nucleus	enzyme			379	80981	303559
DUSP4	dual specificity phosphatase 4	ENSMUSG00000031530	1,228	2,73E-02	Nucleus	phosphatase	diagnosis		1846	319520	60587
ERRFI1	ERBB receptor feedback inhibitor 1	ENSMUSG00000028967	0,885	2,92E-02	Cytoplasm	other			54206	74155	313729
ROBO4	roundabout guidance receptor 4	ENSMUSG00000032125	1,144	2,96E-02	Plasma Membrane	other			54538	74144	300518|100911068
TIPARP	TCDD inducible poly(ADP-ribose) polymerase	ENSMUSG00000034640	0,581	2,96E-02	Nucleus	enzyme		RBN-2397	25976	99929	310467
Gm29650	--	ENSMUSG00000099876	-1,757	3,12E-02	Other	other
PIK3AP1	phosphoinositide-3-kinase adaptor protein 1	ENSMUSG00000025017	1,281	3,27E-02	Cytoplasm	other			118788	83490	294048
JUNB	JunB proto-oncogene, AP-1 transcription factor subunit	ENSMUSG00000052837	0,628	3,31E-02	Nucleus	transcription regulator	response to therapy		3726	16477	24517
Sik1	salt inducible kinase 1	ENSMUSG00000024042	0,875	3,59E-02	Cytoplasm	kinase				17691	59329
TST	thiosulfate sulfurtransferase	ENSMUSG00000044986	-0,789	3,59E-02	Cytoplasm	enzyme			7263	22117	25274
DNAAF11	dynein axonemal assembly factor 11	ENSMUSG00000022375	-0,742	3,59E-02	Cytoplasm	other			23639	54562	299920
FZD4	frizzled class receptor 4	ENSMUSG00000049791	1,257	3,59E-02	Plasma Membrane	G-protein coupled receptor	diagnosis		8322	14366	64558
Gm37621	--	ENSMUSG00000103672	1,296	4,21E-02	Other	other
KCNS1	potassium voltage-gated channel modifier subfamily S member 1	ENSMUSG00000040164	-1,771	4,21E-02	Plasma Membrane	ion channel			3787	16538	117023
Ccdc163	coiled-coil domain containing 163	ENSMUSG00000028689	-0,865	4,21E-02	Other	other				68394	298442
PHKG1	phosphorylase kinase catalytic subunit gamma 1	ENSMUSG00000025537	-0,687	4,21E-02	Cytoplasm	kinase			5260	18682	29353
SH2B3	SH2B adaptor protein 3	ENSMUSG00000042594	0,795	4,42E-02	Plasma Membrane	other			10019	16923
DENND3	DENN domain containing 3	ENSMUSG00000036661	1,482	4,85E-02	Cytoplasm	other			22898	105841	315055
EGR1	early growth response 1	ENSMUSG00000038418	0,785	4,94E-02	Nucleus	transcription regulator	diagnosis,efficacy		1958	13653	24330
RMND1	required for meiotic nuclear division 1 homolog	ENSMUSG00000019763	-0,859	4,97E-02	Cytoplasm	other			55005	66084	292268
COX6A2	cytochrome c oxidase subunit 6A2	ENSMUSG00000030785	1,332	4,97E-02	Cytoplasm	enzyme			1339	12862	25278
Gm15417	predicted gene 15417	ENSMUSG00000074466	0,711	5,11E-02	Other	other				545539
MCM10	minichromosome maintenance 10 replication initiation factor	ENSMUSG00000026669	1,464	6,05E-02	Nucleus	other			55388	70024	307126
NEB	nebulin	ENSMUSG00000026950	-1,216	6,15E-02	Cytoplasm	other			4703	17996	311029
CSRNP1	cysteine and serine rich nuclear protein 1	ENSMUSG00000032515	1,324	6,28E-02	Nucleus	transcription regulator			64651	215418	363165
ITPRID2	ITPR interacting domain containing 2	ENSMUSG00000027007	0,561	6,28E-02	Plasma Membrane	other			6744	70599	311146
DUSP15	dual specificity phosphatase 15	ENSMUSG00000042662	-0,661	6,28E-02	Cytoplasm	phosphatase			128853	252864	362238
CHRM5	cholinergic receptor muscarinic 5	ENSMUSG00000074939	-1,408	6,58E-02	Plasma Membrane	G-protein coupled receptor		ABT-089,acetaminophen/diphenhydramine,acetylcholine,aclidinium,aclidinium/formoterol,albuterol/ipratropium,anisotropine methylbromide,arecoline,aspirin/caffeine/orphenadrine,atropine,atropine/diphenoxylate,atropine/edrophonium,atropine/hyoscyamine/phenobarbital/scopolamine,atropine/neostigmine,atropine/pralidoxime,benzquinamide,benztropine,bethanechol,biperiden,brompheniramine,buclizine,budesonid…	1133	213788	53949
SLC2A1	solute carrier family 2 member 1	ENSMUSG00000028645	0,582	6,58E-02	Plasma Membrane	transporter	diagnosis,efficacy	alogliptin/INS/metformin,alogliptin/metformin,alogliptin/metformin/pioglitazone,canagliflozin/metformin,canakinumab/metformin,canakinumab/metformin/sulfonylurea,dapagliflozin/INS/metformin,dapagliflozin/metformin,dapagliflozin/metformin/saxagliptin,empagliflozin/linagliptin/metformin,empagliflozin/metformin,ertugliflozin/metformin,exenatide/INS/metformin,exenatide/INS/metformin/pioglitazone,exena…	6513	20525	24778
Gm12988	S-phase kinase-associated protein 1A pseudogene	ENSMUSG00000082743	1,376	6,70E-02	Other	other				665334
IPCEF1	interaction protein for cytohesin exchange factors 1	ENSMUSG00000064065	-0,636	7,12E-02	Cytoplasm	enzyme			26034	320495	361474
KCTD15	potassium channel tetramerization domain containing 15	ENSMUSG00000030499	-0,870	7,12E-02	Other	ion channel			79047	233107	499129
Olfr920	olfactory receptor 920	ENSMUSG00000061039	1,608	7,12E-02	Plasma Membrane	G-protein coupled receptor				258783
TRIM72	tripartite motif containing 72	ENSMUSG00000042828	2,924	7,62E-02	Cytoplasm	enzyme			493829	434246	365377
LYZ	lysozyme	ENSMUSG00000069515	0,813	7,72E-02	Extracellular Space	enzyme	unspecified application		4069	17105|17110	25211
Gm12630	ribosomal protein L7A pseudogene	ENSMUSG00000082969	2,016	7,92E-02	Other	other				100384871
DEPP1	DEPP1 autophagy regulator	ENSMUSG00000048489	2,214	8,11E-02	Cytoplasm	other			11067	213393	500300
B230307C23Rik	--	ENSMUSG00000080717	-1,016	8,21E-02	Other	other				245305
E230029C05Rik	RIKEN cDNA E230029C05 gene	ENSMUSG00000097585	-0,933	8,21E-02	Other	other				319711
CYP3A7	cytochrome P450 family 3 subfamily A member 7	ENSMUSG00000029727	1,349	8,46E-02	Cytoplasm	enzyme			1551	13113	171352
DDIT4	DNA damage inducible transcript 4	ENSMUSG00000020108	0,895	8,46E-02	Cytoplasm	other			54541	74747	140942
Ctla2a/Ctla2b	cytotoxic T lymphocyte-associated protein 2 alpha	ENSMUSG00000044258	1,618	8,46E-02	Plasma Membrane	other				13024|13025
Gm15892	--	ENSMUSG00000087373	1,218	8,59E-02	Other	other
GDF9	growth differentiation factor 9	ENSMUSG00000018238	-1,450	8,62E-02	Extracellular Space	growth factor			2661	14566	59304
KLF2	Kruppel like factor 2	ENSMUSG00000055148	0,660	8,62E-02	Nucleus	transcription regulator			10365	16598	306330
Gm37393	--	ENSMUSG00000103129	-1,551	8,62E-02	Other	other
Gm9762	ubiquitin-conjugating enzyme E2D 2 pseudogene	ENSMUSG00000037096	1,576	8,65E-02	Other	other				100041766
ZBTB7B	zinc finger and BTB domain containing 7B	ENSMUSG00000028042	0,570	9,39E-02	Nucleus	transcription regulator			51043	22724	295248
BC035947	cDNA sequence BC035947	ENSMUSG00000090486	-0,748	9,48E-02	Other	other				269211
Gm9134	FUS interacting protein (serine-arginine rich) 1 pseudogene	ENSMUSG00000104218	-0,887	9,64E-02	Other	other				668370
DIO2	iodothyronine deiodinase 2	ENSMUSG00000007682	0,850	9,91E-02	Cytoplasm	enzyme			1734	13371	65162
9330121J05Rik	--	ENSMUSG00000103502	1,387	9,91E-02	Other	other				100379665

## Sheet: Canonical Pathways
© 2000-2022 QIAGEN. All rights reserved.
Ingenuity Canonical Pathways	-log(p-value)	Ratio	z-score	Molecules
HGF Signaling	4,16E00	3,79E-02	NA	FOS,ITGA2B,MAP3K6,MAPK10,RASD1
UVA-Induced MAPK Signaling	3,54E00	4,08E-02	NA	FOS,MAPK10,RASD1,TIPARP
GNRH Signaling	3,4E00	2,6E-02	1,000	EGR1,FOS,MAP3K6,MAPK10,RASD1
G-Protein Coupled Receptor Signaling	3,36E00	1,28E-02	0,333	CHRM5,DUSP1,DUSP4,FOS,FZD4,GPR3,MAP3K6,MAPK10,RASD1
CDK5 Signaling	3,29E00	3,51E-02	NA	EGR1,FOSB,MAPK10,RASD1
UVC-Induced MAPK Signaling	3,22E00	5,88E-02	NA	FOS,MAPK10,RASD1
ERK/MAPK Signaling	3,16E00	2,31E-02	NA	DUSP1,DUSP4,FOS,ITGA2B,RASD1
CD27 Signaling in Lymphocytes	3,08E00	5,26E-02	NA	FOS,MAP3K6,MAPK10
GDNF Family Ligand-Receptor Interactions	2,71E00	3,95E-02	NA	FOS,MAPK10,RASD1
CXCR4 Signaling	2,65E00	2,37E-02	NA	EGR1,FOS,MAPK10,RASD1
IL-17A Signaling in Gastric Cells	2,5E00	7,69E-02	NA	FOS,MAPK10
Production of Nitric Oxide and Reactive Oxygen Species in Macrophages	2,46E00	2,09E-02	1,000	FOS,LYZ,MAP3K6,MAPK10
Regulation Of The Epithelial Mesenchymal Transition By Growth Factors Pathway	2,45E00	2,08E-02	1,000	EGR1,FOS,MAPK10,RASD1
ERBB Signaling	2,45E00	3,19E-02	NA	FOS,MAPK10,RASD1
Sertoli Cell-Sertoli Cell Junction Signaling	2,35E00	1,94E-02	NA	ITGA2B,MAP3K6,MAPK10,RASD1
Paxillin Signaling	2,28E00	2,78E-02	NA	ITGA2B,MAPK10,RASD1
Neuregulin Signaling	2,19E00	2,56E-02	NA	ERRFI1,ITGA2B,RASD1
PAK Signaling	2,18E00	2,54E-02	NA	ITGA2B,MAPK10,RASD1
Cholecystokinin/Gastrin-mediated Signaling	2,17E00	2,52E-02	NA	FOS,MAPK10,RASD1
NGF Signaling	2,16E00	2,5E-02	NA	MAP3K6,MAPK10,RASD1
14-3-3-mediated Signaling	2,09E00	2,36E-02	NA	FOS,MAPK10,RASD1
April Mediated Signaling	2,09E00	4,76E-02	NA	FOS,MAPK10
IL-6 Signaling	2,08E00	2,34E-02	NA	FOS,MAPK10,RASD1
MIF Regulation of Innate Immunity	2,05E00	4,55E-02	NA	FOS,MAPK10
IL-12 Signaling and Production in Macrophages	2,01E00	2,21E-02	NA	FOS,LYZ,MAPK10
PI3K Signaling in B Lymphocytes	1,95E00	2,1E-02	NA	FOS,PIK3AP1,RASD1
UVB-Induced MAPK Signaling	1,91E00	3,85E-02	NA	FOS,MAPK10
Opioid Signaling Pathway	1,89E00	1,43E-02	NA	EGR4,FOS,FOSB,RASD1
IL-2 Signaling	1,78E00	3,28E-02	NA	FOS,RASD1
Thrombopoietin Signaling	1,75E00	3,17E-02	NA	FOS,RASD1
Germ Cell-Sertoli Cell Junction Signaling	1,74E00	1,75E-02	NA	MAP3K6,MAPK10,RASD1
Agrin Interactions at Neuromuscular Junction	1,66E00	2,86E-02	NA	MAPK10,RASD1
ERK5 Signaling	1,62E00	2,7E-02	NA	FOS,RASD1
Regulation of the Epithelial-Mesenchymal Transition Pathway	1,59E00	1,54E-02	NA	EGR1,FZD4,RASD1
Neurotrophin/TRK Signaling	1,58E00	2,56E-02	NA	FOS,RASD1
Pulmonary Healing Signaling Pathway	1,57E00	1,51E-02	NA	FZD4,MAPK10,RASD1
IL-3 Signaling	1,57E00	2,53E-02	NA	FOS,RASD1
Chemokine Signaling	1,56E00	2,5E-02	NA	FOS,RASD1
JAK/STAT Signaling	1,54E00	2,44E-02	NA	FOS,RASD1
VEGF Family Ligand-Receptor Interactions	1,52E00	2,38E-02	NA	FOS,RASD1
IL-8 Signaling	1,51E00	1,43E-02	NA	FOS,MAPK10,RASD1
Prolactin Signaling	1,5E00	2,33E-02	NA	FOS,RASD1
PDGF Signaling	1,5E00	2,33E-02	NA	FOS,RASD1
BMP signaling pathway	1,49E00	2,3E-02	NA	MAPK10,RASD1
Regulation of Cellular Mechanics by Calpain Protease	1,47E00	2,25E-02	NA	ITGA2B,RASD1
Ceramide Signaling	1,46E00	2,22E-02	NA	FOS,RASD1
Actin Nucleation by ARP-WASP Complex	1,44E00	2,15E-02	NA	ITGA2B,RASD1
IL-1 Signaling	1,41E00	2,08E-02	NA	FOS,MAPK10
TGF-β Signaling	1,41E00	2,08E-02	NA	FOS,RASD1
cAMP-mediated signaling	1,39E00	1,28E-02	NA	CHRM5,DUSP1,DUSP4
ATM Signaling	1,39E00	2,02E-02	NA	CBX5,MAPK10
Protein Kinase A Signaling	1,36E00	9,78E-03	-1,000	DUSP1,DUSP15,DUSP4,PHKG1
Mouse Embryonic Stem Cell Pluripotency	1,35E00	1,92E-02	NA	FZD4,RASD1
IGF-1 Signaling	1,35E00	1,92E-02	NA	FOS,RASD1
α-Adrenergic Signaling	1,32E00	1,85E-02	NA	PHKG1,RASD1
Wound Healing Signaling Pathway	1,31E00	1,19E-02	NA	FOS,MAPK10,RASD1
Antioxidant Action of Vitamin C	1,29E00	1,79E-02	NA	MAPK10,SLC2A1
IL-13 Signaling Pathway	1,26E00	1,72E-02	NA	DUSP1,FOSL2
Signaling by Rho Family GTPases	1,25E00	1,12E-02	NA	FOS,ITGA2B,MAPK10
Oxytocin Signaling Pathway	1,2E00	1,07E-02	NA	FOS,MAPK10,RASD1
Endocannabinoid Developing Neuron Pathway	1,2E00	1,57E-02	NA	MAPK10,RASD1
Gα12/13 Signaling	1,16E00	1,5E-02	NA	MAPK10,RASD1
STAT3 Pathway	1,15E00	1,48E-02	NA	MAPK10,RASD1
Adipogenesis pathway	1,15E00	1,48E-02	NA	FZD4,LPIN1
Vitamin-C Transport	1,14E00	4,35E-02	NA	SLC2A1
RAC Signaling	1,13E00	1,45E-02	NA	ITGA2B,RASD1
IL-22 Signaling	1,13E00	4,17E-02	NA	MAPK10
Role of JAK family kinases in IL-6-type Cytokine Signaling	1,11E00	0.04	NA	MAPK10
Apelin Liver Signaling Pathway	1,09E00	3,85E-02	NA	MAPK10
PTEN Signaling	1,07E00	1,33E-02	NA	ITGA2B,RASD1
Corticotropin Releasing Hormone Signaling	1,07E00	1,32E-02	NA	FOS,NR4A1
TNFR2 Signaling	1,01E00	3,12E-02	NA	FOS
4-1BB Signaling in T Lymphocytes	9,83E-01	2,94E-02	NA	MAPK10
Role of JAK2 in Hormone-like Cytokine Signaling	9,83E-01	2,94E-02	NA	SH2B3
Mitochondrial Dysfunction	9,75E-01	1,17E-02	NA	COX6A2,MAPK10
Erythropoietin Signaling Pathway	9,51E-01	1,13E-02	NA	FOS,RASD1
Regulation of eIF4 and p70S6K Signaling	9,43E-01	1,12E-02	NA	ITGA2B,RASD1
IL-17A Signaling in Fibroblasts	9,36E-01	2,63E-02	NA	FOS
Glucocorticoid Receptor Signaling	9,24E-01	6,88E-03	NA	DUSP1,FOS,MAPK10,RASD1
Oncostatin M Signaling	8,86E-01	2,33E-02	NA	RASD1
CREB Signaling in Neurons	8,76E-01	6,6E-03	1,000	CHRM5,FZD4,GPR3,RASD1
Natural Killer Cell Signaling	8,66E-01	1,01E-02	NA	MAP3K6,RASD1
PI3K/AKT Signaling	8,66E-01	1,01E-02	NA	ITGA2B,RASD1
ILK Signaling	8,63E-01	0.01	NA	FOS,MAPK10
Apelin Pancreas Signaling Pathway	8,57E-01	2,17E-02	NA	MAPK10
Ephrin Receptor Signaling	8,54E-01	9,85E-03	NA	ITGA2B,RASD1
iNOS Signaling	8,51E-01	2,13E-02	NA	FOS
nNOS Signaling in Neurons	8,51E-01	2,13E-02	NA	RASD1
mTOR Signaling	8,24E-01	9,43E-03	NA	DDIT4,RASD1
Integrin Signaling	8,21E-01	9,39E-03	NA	ITGA2B,RASD1
Autophagy	8,12E-01	9,3E-03	NA	FOS,MAPK10
TNFR1 Signaling	8,1E-01	1,92E-02	NA	FOS
EGF Signaling	7,88E-01	1,82E-02	NA	FOS
CNTF Signaling	7,72E-01	1,75E-02	NA	RASD1
Retinoic acid Mediated Apoptosis Signaling	7,52E-01	1,67E-02	NA	TIPARP
GADD45 Signaling	7,52E-01	1,67E-02	NA	MAPK10
AMPK Signaling	7,28E-01	8,2E-03	NA	CHRM5,SLC2A1
Actin Cytoskeleton Signaling	7,26E-01	8,16E-03	NA	ITGA2B,RASD1
Regulation of IL-2 Expression in Activated and Anergic T Lymphocytes	7,26E-01	6,51E-03	NA	FOS,MAPK10,RASD1
Activation of IRF by Cytosolic Pattern Recognition Receptors	7,21E-01	1,54E-02	NA	MAPK10
ERB2-ERBB3 Signaling	7,21E-01	1,54E-02	NA	RASD1
IL-17A Signaling in Airway Cells	7,1E-01	1,49E-02	NA	MAPK10
ERBB4 Signaling	7,03E-01	1,47E-02	NA	RASD1
Role of JAK1 and JAK3 in γc Cytokine Signaling	6,97E-01	1,45E-02	NA	RASD1
GM-CSF Signaling	6,93E-01	1,43E-02	NA	RASD1
Growth Hormone Signaling	6,86E-01	1,41E-02	NA	FOS
IL-10 Signaling	6,82E-01	1,39E-02	NA	FOS
Circadian Rhythm Signaling	6,68E-01	7,46E-03	NA	PER1,RASD1
Macropinocytosis Signaling	6,6E-01	1,32E-02	NA	RASD1
Antiproliferative Role of Somatostatin Receptor 2	6,56E-01	1,3E-02	NA	RASD1
SAPK/JNK Signaling	6,54E-01	5,98E-03	NA	DUSP4,MAPK10,RASD1
IL-7 Signaling Pathway	6,5E-01	1,28E-02	NA	SLC2A1
Axonal Guidance Signaling	6,44E-01	5,91E-03	NA	FZD4,ITGA2B,RASD1
FLT3 Signaling in Hematopoietic Progenitor Cells	6,31E-01	1,22E-02	NA	RASD1
CLEAR Signaling Pathway	6,29E-01	7,02E-03	NA	DDIT4,RASD1
PEDF Signaling	6,22E-01	1,19E-02	NA	RASD1
Regulation Of The Epithelial Mesenchymal Transition In Development Pathway	6,09E-01	1,15E-02	NA	FZD4
Apelin Adipocyte Signaling Pathway	5,92E-01	1,1E-02	NA	MAPK10
Death Receptor Signaling	5,72E-01	1,04E-02	NA	TIPARP
PKCθ Signaling in T Lymphocytes	5,69E-01	5,38E-03	NA	FOS,MAP3K6,RASD1
Melanocyte Development and Pigmentation Signaling	5,64E-01	1,02E-02	NA	RASD1
Neuroinflammation Signaling Pathway	5,62E-01	6,31E-03	NA	FOS,MAPK10
VEGF Signaling	5,61E-01	1,01E-02	NA	RASD1
T Cell Exhaustion Signaling Pathway	5,58E-01	5,3E-03	NA	FOS,MAPK10,RASD1
NER (Nucleotide Excision Repair, Enhanced Pathway)	5,47E-01	9,71E-03	NA	CETN2
CDC42 Signaling	5,45E-01	5,22E-03	NA	FOS,ITGA2B,MAPK10
Apoptosis Signaling	5,42E-01	9,62E-03	NA	RASD1
TEC Kinase Signaling	5,39E-01	5,18E-03	NA	FOS,ITGA2B,MAPK10
Kinetochore Metaphase Signaling Pathway	5,19E-01	9,01E-03	NA	REC8
Regulation of Actin-based Motility by Rho	5,03E-01	8,62E-03	NA	ITGA2B
p38 MAPK Signaling	4,91E-01	8,33E-03	NA	DUSP1
Gαs Signaling	4,76E-01	0.008	NA	CHRM5
GP6 Signaling Pathway	4,71E-01	7,87E-03	NA	ITGA2B
G Beta Gamma Signaling	4,66E-01	7,75E-03	NA	RASD1
Synaptic Long Term Potentiation	4,6E-01	7,63E-03	NA	RASD1
fMLP Signaling in Neutrophils	4,6E-01	7,63E-03	NA	RASD1
p70S6K Signaling	4,57E-01	7,58E-03	NA	RASD1
Ferroptosis Signaling Pathway	4,57E-01	7,58E-03	NA	RASD1
CCR3 Signaling in Eosinophils	4,5E-01	7,41E-03	NA	RASD1
White Adipose Tissue Browning Pathway	4,42E-01	7,25E-03	NA	DIO2
Reelin Signaling in Neurons	4,39E-01	7,19E-03	NA	MAPK10
Gαi Signaling	4,37E-01	7,14E-03	NA	RASD1
Insulin Receptor Signaling	4,37E-01	7,14E-03	NA	RASD1
Endocannabinoid Neuronal Synapse Pathway	4,16E-01	6,71E-03	NA	MAPK10
NAD Signaling Pathway	4,11E-01	6,62E-03	NA	TIPARP
Semaphorin Neuronal Repulsive Signaling Pathway	4,11E-01	6,62E-03	NA	ITGA2B
Relaxin Signaling	4,02E-01	6,45E-03	NA	FOS
Epithelial Adherens Junction Signaling	3,98E-01	6,37E-03	NA	RASD1
Human Embryonic Stem Cell Pluripotency	3,8E-01	6,02E-03	NA	FZD4
Gαq Signaling	3,72E-01	5,88E-03	NA	CHRM5
Tight Junction Signaling	3,57E-01	5,62E-03	NA	FOS
Granulocyte Adhesion and Diapedesis	3,38E-01	5,29E-03	NA	CXCL13
Leukocyte Extravasation Signaling	3,32E-01	5,18E-03	NA	MAPK10
Synaptic Long Term Depression	3,28E-01	5,13E-03	NA	RASD1
Oxytocin In Brain Signaling Pathway	3,25E-01	5,08E-03	NA	RASD1
Gap Junction Signaling	3,23E-01	5,05E-03	NA	RASD1
CCR5 Signaling in Macrophages	3,17E-01	4,01E-03	NA	FOS,MAPK10
CD28 Signaling in T Helper Cells	0.3	3,87E-03	NA	FOS,MAPK10
Agranulocyte Adhesion and Diapedesis	2,99E-01	4,67E-03	NA	CXCL13
RHOGDI Signaling	2,98E-01	4,65E-03	NA	ITGA2B
EIF2 Signaling	2,86E-01	4,46E-03	NA	RASD1
Neurovascular Coupling Signaling Pathway	2,85E-01	4,44E-03	NA	CHRM5
Role of NFAT in Regulation of the Immune Response	2,43E-01	3,4E-03	NA	FOS,RASD1
Insulin Secretion Signaling Pathway	2,31E-01	3,68E-03	NA	SLC2A1
T Cell Receptor Signaling	2,26E-01	3,26E-03	NA	FOS,RASD1
Senescence Pathway	2,08E-01	3,37E-03	NA	RASD1
Calcium-induced T Lymphocyte Apoptosis	0	2,17E-03	NA	NR4A1
IL-15 Signaling	0	1,89E-03	NA	RASD1
Phospholipase C Signaling	0	2,95E-03	NA	ITGA2B,RASD1
OX40 Signaling Pathway	0	2,09E-03	NA	MAPK10
NF-κB Signaling	0	1,75E-03	NA	RASD1
Synaptogenesis Signaling Pathway	0	3,15E-03	NA	RASD1

## Sheet: Activated Upstream Regulators
© 2000-2022 QIAGEN. All rights reserved.
Upstream Regulator	Expr Log Ratio	Molecule Type	Predicted Activation State	Activation z-score	p-value of overlap	Target Molecules in Dataset
CREB1	-0,232	transcription regulator	Activated	3,908	9,08E-11	APOLD1,CSRNP1,DIO2,DUSP1,EGR1,EGR4,ERRFI1,FOS,FOSB,GPR3,JUNB,NR4A1,NR4A3,PER1,Sik1,TIPARP
EGF		growth factor	Activated	3,625	4,62E-09	CXCL13,DIO2,DUSP1,DUSP4,EGR1,ERRFI1,FOS,FOSB,FOSL2,JUNB,NR4A1,NR4A3,PER1,SERPINA3,SH2B3
IL1B	0,404	cytokine	Activated	3,512	7,74E-05	CSRNP1,CXCL13,DDIT4,DUSP1,EGR1,ERRFI1,FOS,FOSB,JUNB,NR4A1,NR4A3,SERPINA3,SLC2A1
Insulin		group	Activated	3,120	9,86E-08	COX6A2,DDIT4,DUSP1,DUSP4,EGR1,ERRFI1,FOS,FOSB,JUNB,LPIN1,NR4A1,NR4A3,PER1,SLC2A1
Creb		group	Activated	3,024	1,71E-09	COX6A2,DUSP1,DUSP4,EGR1,EGR4,FOS,FOSB,JUNB,NR4A1,NR4A3,PER1,SLC2A1
GPER1	0,277	G-protein coupled receptor	Activated	2,905	6,92E-13	DDIT4,DUSP1,DUSP4,EGR1,ERRFI1,FOS,FOSB,RASD1,SLC2A1
IGF1	0,155	growth factor	Activated	2,901	2,10E-04	DDIT4,DUSP1,EGR1,ERRFI1,FOS,FOSB,JUNB,NR4A1,SLC2A1
TGFB1	0,310	growth factor	Activated	2,881	2,81E-05	CXCL13,CYP3A7,DDIT4,DUSP1,DUSP4,EGR1,FOS,FOSB,FOSL2,JUNB,KLF2,MBOAT2,NR4A1,NR4A3,RASL11B,RBPMS,SERPINA3,SLC2A1,SRSF2
MAPK3	-0,081	kinase	Activated	2,771	2,97E-09	DUSP4,EGR1,EGR4,FOS,FOSB,FOSL2,JUNB,NR4A1
F2		peptidase	Activated	2,719	4,79E-06	CXCL13,DUSP1,EGR1,FOS,FOSB,FOSL2,JUNB,NR4A3
TNF	0,363	cytokine	Activated	2,663	9,25E-05	CXCL13,DEPP1,DPYS,DUSP1,DUSP4,EGR1,FOS,FOSB,FOSL2,JUNB,KLF2,NR4A1,NR4A3,RASD1,RBPMS,SERPINA3,SLC2A1,TST
FOXO3	-0,125	transcription regulator	Activated	2,630	2,55E-05	DDIT4,DEPP1,EGR1,EGR4,FOS,FOSB,JUNB,SH2B3
RELA	0,266	transcription regulator	Activated	2,608	2,34E-04	DIO2,DUSP1,EGR1,FOS,FOSB,JUNB,NR4A1,NR4A3
GNAS	-0,001	enzyme	Activated	2,600	9,85E-09	ARL4D,FOS,FOSL2,GDF9,NR4A1,NR4A3,RASD1
IL6		cytokine	Activated	2,597	6,17E-03	CXCL13,DUSP1,EGR1,ERRFI1,FOS,JUNB,LYZ,SERPINA3
HGF	0,011	growth factor	Activated	2,577	1,63E-03	DUSP4,EGR1,ERRFI1,FOS,FOSB,NR4A1,NR4A3
Pkc(s)		group	Activated	2,573	1,07E-05	DUSP1,EGR1,FOS,JUNB,NR4A1,NR4A3,PER1
BDNF	0,032	growth factor	Activated	2,570	2,35E-06	DUSP1,DUSP4,EGR1,FOS,FOSB,NR4A1,NR4A3,Sik1,TIPARP
CSF1	0,237	cytokine	Activated	2,543	3,36E-05	DUSP1,DUSP4,EGR1,FOS,JUNB,KLF2,SLC2A1
NGF	-0,267	growth factor	Activated	2,479	3,04E-07	DUSP1,DUSP4,EGR1,EGR4,ERRFI1,FOS,FOSL2,JUNB,NR4A1
APEX1	0,103	enzyme	Activated	2,449	1,11E-09	EGR1,EGR4,FOS,FOSB,JUNB,NR4A1
FOXO1	0,214	transcription regulator	Activated	2,440	2,21E-04	DDIT4,DIO2,EGR1,EGR4,FOS,FOSB,JUNB,KLF2
STAT3	0,364	transcription regulator	Activated	2,420	9,07E-03	CXCL13,EGR1,FOS,JUNB,LYZ,SERPINA3,SLC2A1
MAPK8	-0,030	kinase	Activated	2,415	3,79E-05	DIO2,DUSP1,DUSP4,EGR1,FOS,FOSL2
CD40LG		cytokine	Activated	2,408	1,04E-06	CHRM5,DUSP1,DUSP4,EGR1,EGR4,FOS,FOSB,FOSL2,JUNB,NR4A3
EDN1	0,527	cytokine	Activated	2,406	7,74E-05	EGR1,ERRFI1,FOS,FOSB,JUNB,SLC2A1
FGF2		growth factor	Activated	2,401	8,02E-03	EGR1,ERRFI1,FOS,JUNB,NR4A1,SLC2A1
E2F1	0,011	transcription regulator	Activated	2,381	6,78E-05	CBX5,DUSP1,DUSP4,EGR1,EGR4,FOS,MCM10,NR4A3,SRSF2
VEGFA	-0,112	growth factor	Activated	2,369	6,23E-04	DUSP4,EGR1,FOS,FOSB,JUNB,NR4A1
ELK1	0,088	transcription regulator	Activated	2,350	5,63E-09	EGR1,EGR4,FOS,FOSB,JUNB,SLC2A1,TIPARP
MAPK1	0,149	kinase	Activated	2,348	7,16E-06	DUSP1,EGR1,EGR4,FOS,FOSB,FOSL2,ITGA2B,JUNB,NR4A1
BMP10		growth factor	Activated	2,236	1,78E-05	CXCL13,FOS,NR4A1,NR4A3,SERPINA3
GLI3	0,305	transcription regulator	Activated	2,236	2,28E-05	DUSP1,EGR1,FOSB,JUNB,KLF2
STAT4	-0,391	transcription regulator	Activated	2,224	1,05E-03	Ctla2a/Ctla2b,ERRFI1,LPIN1,MBOAT2,PER1
PRKCD	0,182	kinase	Activated	2,219	5,02E-04	DENND3,FOS,FOSL2,JUNB,NR4A1
INSR	0,021	kinase	Activated	2,219	6,50E-04	COX6A2,DUSP1,EGR1,FOS,JUNB,LYZ,NR4A1,SLC2A1
MAP2K1/2		group	Activated	2,201	7,59E-06	DUSP1,DUSP4,EGR1,FOS,Sik1
NRG1		growth factor	Activated	2,200	2,24E-09	DUSP1,DUSP4,EGR1,ERRFI1,FOS,FOSB,JUNB,NR4A1,NR4A3,PHKG1,SLC2A1
CSF2		cytokine	Activated	2,199	2,38E-03	EGR1,FOS,JUNB,NR4A1,NR4A3,REC8,SLC2A1
SMAD3	-0,105	transcription regulator	Activated	2,196	3,18E-03	DUSP4,EGR1,FOS,JUNB,MBOAT2
Ngf		group	Activated	2,185	3,61E-06	DUSP1,DUSP4,EGR1,FOS,NR4A1
TP63	-0,390	transcription regulator	Activated	2,182	6,39E-03	DDIT4,FOS,FOSL2,JUNB,MCM10,SH2B3
CRH	-0,126	cytokine	Activated	2,171	4,17E-06	DIO2,FOS,JUNB,NR4A1,SLC2A1
ERK1/2		group	Activated	2,161	9,43E-05	DUSP1,DUSP4,EGR1,FOS,FOSB,JUNB,NR4A3
SRF	0,146	transcription regulator	Activated	2,160	3,39E-08	APOLD1,EGR1,EGR4,FOS,FOSB,ITGA2B,JUNB,MAPK10,NR4A1,SLC2A1,TST
ERK		group	Activated	2,139	1,31E-08	DIO2,DUSP1,DUSP4,EGR1,FOS,FOSL2,GDF9,ITGA2B,JUNB,SLC2A1
TP53	-0,066	transcription regulator	Activated	2,048	6,58E-03	COX6A2,DDIT4,DUSP1,DUSP4,EGR1,FOS,ITGA2B,JUNB,LPIN1,LYZ,NR4A3,PHKG1,SERPINA3,SLC2A1
IL3		cytokine	Activated	2,034	1,14E-03	EGR1,FOS,FOSL2,JUNB,SERPINA3,SLC2A1
Pkg		group	Activated	2,000	1,07E-06	EGR1,FOS,FOSB,SLC2A1
STAT5B	-0,082	transcription regulator	Activated	2,000	7,76E-03	COX6A2,DUSP1,FOS,FOSL2,RASD1
MAP3K1	0,012	kinase	Activated	2,000	3,51E-05	Ctla2a/Ctla2b,DUSP1,EGR1,FOS
NTRK1		kinase	Activated	2,000	1,28E-06	EGR1,EGR4,FOS,NR4A1
cytokine		group	Activated	2,000	1,98E-03	DUSP1,EGR1,FOS,SLC2A1
FGF21		growth factor	Activated	1,996	6,88E-05	DIO2,EGR1,FOS,SLC2A1
GNRH		group	Activated	1,996	8,54E-06	DUSP1,EGR1,FOS,GDF9
Vegf		group	Activated	1,989	2,07E-03	Ctla2a/Ctla2b,DIO2,DUSP4,EGR1,FOSB,NR4A1,NR4A3
CREBBP	-0,064	transcription regulator	Activated	1,987	1,02E-07	DUSP1,DUSP4,EGR1,FOS,FOSB,FOSL2,KLF2,NR4A1,NR4A3,SERPINA3,TIPARP
MEF2C	-0,160	transcription regulator	Activated	1,982	9,71E-05	FOS,FOSB,JUNB,KLF2,NR4A1
MEF2D	0,193	transcription regulator	Activated	1,982	6,27E-06	FOS,FOSB,JUNB,KLF2,NR4A1
TGFA	-0,061	growth factor	Activated	1,982	1,81E-04	ERRFI1,FOS,FOSL2,JUNB
EP300	0,102	transcription regulator	Activated	1,974	8,32E-04	DUSP1,DUSP4,EGR1,FOS,FOSL2,NR4A1,TIPARP
F2R	0,249	G-protein coupled receptor	Activated	1,972	4,33E-04	DUSP1,EGR1,FOS,NR4A1
MAP2K5	-0,028	kinase	Activated	1,969	3,02E-05	FOS,KLF2,NR4A1,NR4A3
RAF1	0,099	kinase	Activated	1,969	6,67E-03	DIO2,DUSP4,EGR1,FOS
EPO		cytokine	Activated	1,969	3,83E-03	EGR1,FOS,FOSB,HNRNPF,JUNB
IPMK	-0,022	kinase	Activated	1,964	2,43E-06	FOS,FOSB,JUNB,PER1
ADRB3	-0,557	G-protein coupled receptor	Activated	1,964	8,83E-07	DIO2,EGR1,FOS,JUNB
PI3K (family)		group	Activated	1,961	6,14E-04	DDIT4,FOS,KLF2,SLC2A1
MAPK14	-0,053	kinase	Activated	1,960	5,11E-03	DUSP1,FOS,FOSL2,JUNB
Mapk		group	Activated	1,951	3,47E-05	EGR1,FOS,JUNB,NR4A3,PER1
CAMK4	-0,066	kinase		1,944	9,50E-06	FOS,FOSB,FOSL2,JUNB
IGF1R	0,400	transmembrane receptor		1,941	3,78E-03	CETN2,COX6A2,EGR1,FOS,NR4A1
IL1		group		1,935	7,33E-03	DUSP1,EGR1,FOS,LYZ,SLC2A1
CXCL12	-0,056	cytokine		1,934	5,29E-03	EGR1,FOS,JUNB,NR4A1
NFATC3	0,034	transcription regulator		1,929	8,72E-05	DDIT4,FOS,FOSB,NR4A1
Growth hormone		group		1,917	1,50E-03	EGR1,FOS,FOSL2,JUNB,SLC2A1
P38 MAPK		group		1,842	4,41E-05	DIO2,DUSP1,EGR1,FOS,JUNB,Nedd4,NR4A1,NR4A3
EGFR	0,055	kinase		1,825	5,33E-05	CBX5,DUSP1,DUSP4,EGR1,FOS,FOSL2,JUNB,SERPINA3,SLC2A1
NR3C1	0,071	ligand-dependent nuclear receptor		1,742	9,73E-06	CSRNP1,CYP3A7,DDIT4,DUSP1,DUSP4,EGR1,ERRFI1,FOS,LPIN1,PER1,RASD1,TIPARP
PRKAR2B	-0,048	kinase		1,715	2,43E-06	EGR1,FOS,NR4A1,NR4A3
AHR	0,048	ligand-dependent nuclear receptor		1,650	4,72E-03	CXCL13,FOS,JUNB,KLF2,SLC2A1,TIPARP
HMGA1	0,434	transcription regulator		1,600	4,27E-05	COX6A2,EGR1,FOS,FOSL2,JUNB,KLF2
Jnk		group		1,591	9,12E-04	DUSP1,EGR1,FOS,FOSB,NR4A1
CREM	0,173	transcription regulator		1,554	2,68E-16	APOLD1,CSRNP1,DIO2,DUSP1,DUSP4,EGR1,EGR4,ERRFI1,FOS,JUNB,NR4A1,PER1,Sik1,TIPARP
PRL	0,512	cytokine		1,491	2,91E-03	EGR1,FOS,RASD1,REC8,SERPINA3
IFNG		cytokine		1,481	6,13E-03	CXCL13,DEPP1,DUSP1,DUSP4,EGR1,FOS,FOSB,JUNB,KLF2,NR4A3,SLC2A1,TRIL
Mek		group		1,455	2,40E-05	DUSP4,EGR1,FOS,ITGA2B,JUNB,NR4A1,SH2B3,SLC2A1
PSEN1	-0,195	peptidase		1,407	2,39E-03	DUSP1,EGR1,FOS,FZD4,MCM10,TIPARP
NCOA2	-0,059	transcription regulator		1,387	2,71E-04	EGR1,LPIN1,LYZ,Nedd4,NR4A3
MAPK9	-0,033	kinase		1,131	3,46E-04	DIO2,EGR1,FOS,FOSL2,JUNB
HIF1A	0,113	transcription regulator		1,068	5,44E-04	COX6A2,DDIT4,FOS,ITGA2B,NR4A1,NR4A3,SLC2A1,SRSF2
THRB	-0,228	ligand-dependent nuclear receptor		1,067	2,86E-03	FOS,FZD4,LYZ,NR4A1,PER1
ADRB		group		1,029	5,69E-07	DDIT4,DIO2,FOS,JUNB,LPIN1,NR4A1,NR4A3
ADORA2A	-0,709	G-protein coupled receptor		0,794	1,33E-03	DUSP1,FOS,NR4A1,NR4A3
IL10		cytokine		0,665	5,45E-03	CBX5,CXCL13,DEPP1,DUSP1,FOS,NR4A3
PPARGC1A	0,024	transcription regulator		0,155	4,42E-03	DIO2,FOS,LPIN1,NR4A1,SERPINA3,Sik1
HRAS	-0,087	enzyme		0,128	6,12E-04	DUSP1,EGR1,FOS,FOSB,FOSL2,JUNB,LYZ,RBPMS,SERPINA3
ESR1	-0,125	ligand-dependent nuclear receptor		0,114	3,01E-03	ARL4D,DDIT4,DUSP4,EGR1,FOS,FOSB,FOSL2,HIP1R,ITGA2B,JUNB,NEB,ZBTB7B
BMP2	-0,196	growth factor		0,068	7,79E-03	FOS,FOSB,GDF9,JUNB

## Sheet: Inhibited Upstream Regulators
© 2000-2022 QIAGEN. All rights reserved.
Upstream Regulator	Expr Log Ratio	Molecule Type	Predicted Activation State	Activation z-score	p-value of overlap	Target Molecules in Dataset
RB1	0,082	transcription regulator	Inhibited	-2,540	1,38E-06	CBX5,DIO2,DUSP1,EGR1,FOS,FOSB,JUNB,MCM10,NR4A3,PER1,TRIM72
SFTPA1		transporter	Inhibited	-2,236	7,59E-06	EGR1,FOS,FOSB,KLF2,RASD1
FOSL1	0,060	transcription regulator		-1,941	2,27E-04	EGR1,FOS,FOSB,JUNB
ERBB4	-0,071	kinase		-1,091	2,59E-04	DUSP1,EGR1,SERPINA3,SLC2A1
ZBTB16	0,678	transcription regulator		-1,067	6,99E-03	Ctla2a/Ctla2b,CYP3A7,KLF2,SLC2A1
RUNX1	0,138	transcription regulator		-1,033	2,53E-03	FOSL2,ITGA2B,KLF2,MAP3K6,NR4A3
FOS	1,918	transcription regulator		-0,853	3,90E-03	DIO2,EGR1,FOS,FOSB,JUNB,NR4A1,TIPARP
JUN	0,328	transcription regulator		-0,808	7,66E-03	DIO2,DUSP1,FOS,JUNB,NR4A1,SRSF2
TLR2	0,261	transmembrane receptor		-0,520	4,59E-03	DUSP1,FOS,ITGA2B,KLF2
NCOA1	0,087	transcription regulator		-0,447	1,37E-05	EGR1,FOS,JUNB,LPIN1,LYZ,SLC2A1
TNFSF10	-0,252	cytokine		-0,311	6,78E-04	DDIT4,FOS,PER1,SLC2A1
SCD	0,016	enzyme		-0,277	5,02E-04	DIO2,EGR1,FOS,LPIN1,SLC2A1
GATA1		transcription regulator		-0,272	6,78E-05	CBX5,EGR1,FOSB,ITGA2B,JUNB,LYZ,SRSF2
GFI1		transcription regulator		-0,106	1,75E-04	FOSL2,KLF2,LYZ,RASL11B,SERPINA3
