# Supplementary material for: Chronic Chemogenetic Activation of the Superior Colliculus in Glaucomatous Mice: Local and Retrograde Molecular Signature
Source: Cells. 2022 May 29;11(11):1784. doi: 10.3390/cells11111784 (PMC9179903; doi:10.3390/cells11111784)
Supplement: Supplementary file 1 [file cells-11-01784-s001.zip › Supplementary File 4 - IPA output - RGC - OHT+DREADD vs OHT.xlsx]

## Sheet: Explanation
This Excel sheet contains the IPA output of the "OHT+DREADD" vs. "OHT" comparison in the purified RGC samples.
Following cut-offs (indicated with red line) were used:
DEGs: FDR ≤ 0.1, |fold change| ≥ 1.3
Activated Upstream Regulators: FDR ≤ 0.1, p-value of overlap ≤ 0.01, z-score ≥ 1.95
Inhibited Upstream Regulators: FDR ≤ 0.1, p-value of overlap ≤ 0.01, z-score ≤ - 1.95
Canonical Pathways: FDR ≤ 0.1, -log(p-value) ≥ 1.3

## Sheet: Canonical Pathways
© 2000-2022 QIAGEN. All rights reserved.
Ingenuity Canonical Pathways	-log(p-value)	Ratio	z-score	Molecules
GDNF Family Ligand-Receptor Interactions	2,77E00	6,58E-02	0,447	ARTN,DOK5,FOS,GFRA3,RRAS2
Pulmonary Healing Signaling Pathway	2,7E00	4,02E-02	-0,707	EGFR,FRK,FZD9,MMP11,PRKAB1,RRAS2,STAT5A,WNT9B
JAK/STAT Signaling	2,62E00	6,1E-02	-0,447	CDKN1A,CEBPB,FOS,RRAS2,STAT5A
IL-17A Signaling in Gastric Cells	2,51E00	1,15E-01	NA	EGFR,FOS,IL17RA
Circadian Rhythm Signaling	2,44E00	3,36E-02	NA	CATSPER3,CRY1,FRK,GUCY1A2,PER1,PLCD1,PRKAB1,RRAS2,RYR1
CREB Signaling in Neurons	2,4E00	2,48E-02	1,069	ADGRF4,ADGRG3,C5AR1,CALCRL,CATSPER3,EGFR,FZD9,GPR3,GPR37L1,GRIK3,NMUR1,PLCD1,RRAS2,SUCNR1,TAS1R3
Adipogenesis pathway	2,36E00	4,44E-02	NA	BMP2,CEBPB,EGR2,FZD9,KLF3,SOX9
Gap Junction Signaling	2,13E00	3,54E-02	NA	CCN3,EGFR,GRIK3,GUCY1A2,PLCD1,RRAS2,TUBB6
IL-17A Signaling in Fibroblasts	2,05E00	7,89E-02	NA	CEBPB,FOS,IL17RA
Inhibition of Matrix Metalloproteases	2,01E00	7,69E-02	NA	ADAM12,MMP11,SDC1
IL-8 Signaling	1,99E00	3,33E-02	0,816	EGFR,FOS,ITGAX,LIMK1,NCF1,PLD1,RRAS2
Axonal Guidance Signaling	1,87E00	2,36E-02	NA	ADAM12,ADAMTS15,BMP2,FZD9,ITGAX,LIMK1,MAG,MMP11,PLCD1,RRAS2,TUBB6,WNT9B
Prolactin Signaling	1,78E00	4,65E-02	NA	CEBPB,FOS,RRAS2,STAT5A
Regulation of Cellular Mechanics by Calpain Protease	1,74E00	4,49E-02	NA	CAPN11,EGFR,ITGAX,RRAS2
STAT3 Pathway	1,73E00	3,7E-02	NA	CDKN1A,EGFR,IL17RA,IL20RA,RRAS2
UVC-Induced MAPK Signaling	1,7E00	5,88E-02	NA	EGFR,FOS,RRAS2
RAC Signaling	1,69E00	3,62E-02	NA	ITGAX,LIMK1,NCF1,PLD1,RRAS2
Iron homeostasis signaling pathway	1,68E00	3,6E-02	NA	ATP6V1B1,BMP2,EGFR,HPX,STAT5A
Fcγ Receptor-mediated Phagocytosis in Macrophages and Monocytes	1,66E00	4,26E-02	-1,000	FCGR2A,LCP2,NCF1,PLD1
TGF-β Signaling	1,63E00	4,17E-02	NA	BMP2,FOS,RRAS2,RUNX2
Regulation of the Epithelial-Mesenchymal Transition Pathway	1,62E00	3,08E-02	NA	CLDN3,EGFR,EGR1,FZD9,RRAS2,WNT9B
UVA-Induced MAPK Signaling	1,6E00	4,08E-02	NA	EGFR,FOS,PLCD1,RRAS2
Natural Killer Cell Signaling	1,59E00	3,02E-02	0,000	FCGR2A,HLA-A,LCP2,LIMK1,RRAS2,TYROBP
IL-22 Signaling	1,53E00	8,33E-02	NA	IL22,STAT5A
Sertoli Cell-Sertoli Cell Junction Signaling	1,52E00	2,91E-02	NA	CLDN3,GUCY1A2,ITGAX,NECTIN3,RRAS2,TUBB6
IL-2 Signaling	1,5E00	4,92E-02	NA	FOS,RRAS2,STAT5A
Epithelial Adherens Junction Signaling	1,48E00	3,18E-02	-0,447	EGFR,LIMK1,NECTIN3,PRKAB1,RRAS2
Thrombopoietin Signaling	1,46E00	4,76E-02	NA	FOS,RRAS2,STAT5A
Neuregulin Signaling	1,36E00	3,42E-02	NA	EGFR,ITGAX,RRAS2,STAT5A
Germ Cell-Sertoli Cell Junction Signaling	1,34E00	2,92E-02	NA	LAMC3,LIMK1,NECTIN3,RRAS2,TUBB6
ERK5 Signaling	1,29E00	4,05E-02	NA	EGFR,FOS,RRAS2
14-3-3-mediated Signaling	1,25E00	3,15E-02	NA	FOS,PLCD1,RRAS2,TUBB6
TREM1 Signaling	1,25E00	3,9E-02	NA	ITGAX,STAT5A,TYROBP
Antiproliferative Role of Somatostatin Receptor 2	1,25E00	3,9E-02	NA	CDKN1A,GUCY1A2,RRAS2
G-Protein Coupled Receptor Signaling	1,24E00	1,85E-02	0,832	ADGRF4,ADGRG3,AMOT,C5AR1,CALCRL,FOS,FZD9,GPR3,GPR37L1,NMUR1,RRAS2,SUCNR1,TAS1R3
IL-9 Signaling	1,23E00	5,71E-02	NA	BCL3,STAT5A
DNA Methylation and Transcriptional Repression Signaling	1,23E00	5,71E-02	NA	H4C1,H4C15
IL-3 Signaling	1,22E00	3,8E-02	NA	FOS,RRAS2,STAT5A
Chemokine Signaling	1,21E00	3,75E-02	NA	FOS,LIMK1,RRAS2
HGF Signaling	1,2E00	3,03E-02	NA	CDKN1A,FOS,ITGAX,RRAS2
p70S6K Signaling	1,2E00	3,03E-02	1,000	EGFR,PLCD1,PLD1,RRAS2
Ferroptosis Signaling Pathway	1,2E00	3,03E-02	0,000	CDKN1A,CHAC1,PRKAB1,RRAS2
GNRH Signaling	1,17E00	2,6E-02	2,000	CATSPER3,EGFR,EGR1,FOS,RRAS2
Regulation Of The Epithelial Mesenchymal Transition By Growth Factors Pathway	1,17E00	2,6E-02	2,236	CLDN3,EGFR,EGR1,FOS,RRAS2
Synaptic Long Term Depression	1,15E00	2,56E-02	2,000	CATSPER3,GUCY1A2,PLCD1,RRAS2,RYR1
White Adipose Tissue Browning Pathway	1,14E00	2,9E-02	NA	CATSPER3,CEBPB,GUCY1A2,PRKAB1
BMP signaling pathway	1,12E00	3,45E-02	NA	BMP2,RRAS2,RUNX2
Regulation Of The Epithelial Mesenchymal Transition In Development Pathway	1,12E00	3,45E-02	NA	FZD9,S100A4,WNT9B
PI3K/AKT Signaling	1,12E00	2,51E-02	NA	CDKN1A,IL17RA,IL20RA,ITGAX,RRAS2
FAK Signaling	1,08E00	1,63E-02	1,698	ADGRF4,ADGRG3,C5AR1,CALCRL,CAPN11,EGFR,FOS,FZD9,GPR3,GPR37L1,IL17RA,IL20RA,ITGAX,NMUR1,RRAS2,SUCNR1,TAS1R3
Signaling by Rho Family GTPases	1,07E00	2,24E-02	0,000	CDH15,FOS,ITGAX,LIMK1,NCF1,PLD1
Oncostatin M Signaling	1,07E00	4,65E-02	NA	RRAS2,STAT5A
MIF Regulation of Innate Immunity	1,05E00	4,55E-02	NA	CD74,FOS
ERBB Signaling	1,04E00	3,19E-02	NA	EGFR,FOS,RRAS2
PTEN Signaling	1,04E00	2,67E-02	NA	CDKN1A,EGFR,ITGAX,RRAS2
NAD Signaling Pathway	1,03E00	2,65E-02	1,000	CEBPB,PRKAB1,RYR1,SLC29A3
Corticotropin Releasing Hormone Signaling	1,03E00	2,65E-02	NA	CATSPER3,FOS,GUCY1A2,NR4A1
IGF-1 Signaling	9,43E-01	2,88E-02	NA	CCN3,FOS,RRAS2
UVB-Induced MAPK Signaling	9,32E-01	3,85E-02	NA	EGFR,FOS
Transcriptional Regulatory Network in Embryonic Stem Cells	9,07E-01	3,7E-02	NA	H4C1,H4C15
Glucocorticoid Receptor Signaling	9,03E-01	1,72E-02	NA	CDKN1A,EGFR,FOS,H2-M2,HLA-A,IL17RA,IL20RA,PRKAB1,RRAS2,STAT5A
EGF Signaling	8,93E-01	3,64E-02	NA	EGFR,FOS
Kinetochore Metaphase Signaling Pathway	8,83E-01	2,7E-02	NA	CDC20,PPP1R14B,REC8
Antioxidant Action of Vitamin C	8,73E-01	2,68E-02	NA	PLCD1,PLD1,STAT5A
CDK5 Signaling	8,57E-01	2,63E-02	NA	EGR1,PPP1R14B,RRAS2
IL-13 Signaling Pathway	8,42E-01	2,59E-02	NA	FOSL2,FRK,IL17RA
PAK Signaling	8,24E-01	2,54E-02	NA	ITGAX,LIMK1,RRAS2
GPCR-Mediated Nutrient Sensing in Enteroendocrine Cells	8,24E-01	2,54E-02	NA	CATSPER3,PLCD1,TAS1R3
Cholecystokinin/Gastrin-mediated Signaling	8,18E-01	2,52E-02	NA	EGFR,FOS,RRAS2
RHOA Signaling	7,8E-01	2,42E-02	NA	ANLN,LIMK1,PLD1
ERB2-ERBB3 Signaling	7,77E-01	3,08E-02	NA	RRAS2,STAT5A
Granulocyte Adhesion and Diapedesis	7,77E-01	2,12E-02	NA	C5AR1,CLDN3,MMP11,SDC1
CD40 Signaling	7,57E-01	2,99E-02	NA	FCER2,FOS
IL-6 Signaling	7,52E-01	2,34E-02	NA	CEBPB,FOS,RRAS2
G Beta Gamma Signaling	7,45E-01	2,33E-02	NA	CATSPER3,EGFR,RRAS2
Role of JAK1 and JAK3 in γc Cytokine Signaling	7,35E-01	2,9E-02	NA	RRAS2,STAT5A
Synaptic Long Term Potentiation	7,33E-01	2,29E-02	NA	PLCD1,PPP1R14B,RRAS2
Agrin Interactions at Neuromuscular Junction	7,26E-01	2,86E-02	NA	EGFR,RRAS2
Growth Hormone Signaling	7,17E-01	2,82E-02	NA	FOS,STAT5A
Granzyme A Signaling	7,12E-01	5,26E-02	NA	HMGB2
IL-10 Signaling	7,08E-01	2,78E-02	NA	FCGR2A,FOS
Netrin Signaling	7,08E-01	2,78E-02	NA	CATSPER3,RYR1
Reelin Signaling in Neurons	6,82E-01	2,16E-02	NA	FRK,LIMK1,NECTIN3
Opioid Signaling Pathway	6,74E-01	1,79E-02	1,000	CATSPER3,FOS,FRK,RRAS2,RYR1
Oxytocin Signaling Pathway	6,7E-01	1,78E-02	2,236	EGFR,FOS,GUCY1A2,PRKAB1,RRAS2
mTOR Signaling	6,6E-01	1,89E-02	NA	EIF3B,PLD1,PRKAB1,RRAS2
PI3K Signaling in B Lymphocytes	6,58E-01	2,1E-02	NA	FOS,PLCD1,RRAS2
Neurotrophin/TRK Signaling	6,56E-01	2,56E-02	NA	FOS,RRAS2
ERK/MAPK Signaling	6,4E-01	1,85E-02	NA	FOS,ITGAX,PPP1R14B,RRAS2
FLT3 Signaling in Hematopoietic Progenitor Cells	6,25E-01	2,44E-02	NA	RRAS2,STAT5A
Semaphorin Neuronal Repulsive Signaling Pathway	6,13E-01	1,99E-02	NA	GUCY1A2,ITGAX,LIMK1
Cyclins and Cell Cycle Regulation	6,09E-01	2,38E-02	NA	CDKN1A,CDKN2B
VEGF Family Ligand-Receptor Interactions	6,09E-01	2,38E-02	NA	FOS,RRAS2
Senescence Pathway	6,07E-01	1,68E-02	1,342	CAPN11,CDKN1A,CDKN2B,CEBPB,RRAS2
Role of JAK family kinases in IL-6-type Cytokine Signaling	6,06E-01	0.04	NA	STAT5A
HIPPO signaling	6,02E-01	2,35E-02	NA	AMOT,PPP1R14B
PDGF Signaling	5,95E-01	2,33E-02	NA	FOS,RRAS2
Ceramide Signaling	5,67E-01	2,22E-02	NA	FOS,RRAS2
Crosstalk between Dendritic Cells and Natural Killer Cells	5,61E-01	2,2E-02	NA	HLA-A,TYROBP
Apelin Adipocyte Signaling Pathway	5,61E-01	2,2E-02	NA	NCF1,PRKAB1
Actin Nucleation by ARP-WASP Complex	5,48E-01	2,15E-02	NA	ITGAX,RRAS2
Neuroinflammation Signaling Pathway	5,39E-01	1,58E-02	NA	FOS,HLA-A,NCF1,TICAM1,TYROBP
Human Embryonic Stem Cell Pluripotency	5,38E-01	1,81E-02	NA	BMP2,FZD9,WNT9B
AMPK Signaling	5,26E-01	1,64E-02	0,000	CDKN1A,CFTR,CPT1A,PRKAB1
CXCR4 Signaling	5,24E-01	1,78E-02	NA	EGR1,FOS,RRAS2
TNFR2 Signaling	5,16E-01	3,12E-02	NA	FOS
Wound Healing Signaling Pathway	4,96E-01	1,59E-02	1,000	CEBPB,EGFR,FOS,RRAS2
4-1BB Signaling in T Lymphocytes	4,93E-01	2,94E-02	NA	TNFRSF9
Role of JAK2 in Hormone-like Cytokine Signaling	4,93E-01	2,94E-02	NA	STAT5A
Erythropoietin Signaling Pathway	4,89E-01	1,69E-02	NA	FOS,RRAS2,STAT5A
NER (Nucleotide Excision Repair, Enhanced Pathway)	4,88E-01	1,94E-02	NA	H4C1,H4C15
Sperm Motility	4,87E-01	1,57E-02	NA	EGFR,FRK,GUCY1A2,PLCD1
Tight Junction Signaling	4,85E-01	1,69E-02	NA	CLDN3,FOS,NECTIN3
Oxytocin In Spinal Neurons Signaling Pathway	4,83E-01	2,86E-02	NA	GUCY1A2
Mouse Embryonic Stem Cell Pluripotency	4,83E-01	1,92E-02	NA	FZD9,RRAS2
Apoptosis Signaling	4,83E-01	1,92E-02	NA	CAPN11,RRAS2
Regulation of eIF4 and p70S6K Signaling	4,81E-01	1,68E-02	NA	EIF3B,ITGAX,RRAS2
Interferon Signaling	4,74E-01	2,78E-02	NA	PSMB8
Dopamine-DARPP32 Feedback in cAMP Signaling	4,66E-01	1,64E-02	NA	GUCY1A2,PLCD1,PPP1R14B
TWEAK Signaling	4,63E-01	2,7E-02	NA	TNFRSF12A
Paxillin Signaling	4,61E-01	1,85E-02	NA	ITGAX,RRAS2
Notch Signaling	4,55E-01	2,63E-02	NA	MAG
Production of Nitric Oxide and Reactive Oxygen Species in Macrophages	4,35E-01	1,57E-02	NA	FOS,NCF1,PPP1R14B
Insulin Secretion Signaling Pathway	4,32E-01	1,47E-02	NA	GCK,PLCD1,RYR1,STAT5A
Leukocyte Extravasation Signaling	4,28E-01	1,55E-02	NA	CLDN3,MMP11,NCF1
Protein Ubiquitination Pathway	4,24E-01	1,45E-02	NA	CDC20,HLA-A,PSMB8,USP2
Regulation of Actin-based Motility by Rho	4,23E-01	1,72E-02	NA	ITGAX,LIMK1
April Mediated Signaling	4,2E-01	2,38E-02	NA	FOS
Oxytocin In Brain Signaling Pathway	4,15E-01	1,52E-02	NA	CATSPER3,EGFR,RRAS2
ILK Signaling	4,05E-01	1,5E-02	NA	BMP2,FOS,PPP1R14B
B Cell Development	4,05E-01	2,27E-02	NA	HLA-A
Ephrin Receptor Signaling	3,95E-01	1,48E-02	NA	ITGAX,LIMK1,RRAS2
IL-15 Production	3,91E-01	1,63E-02	NA	EGFR,FRK
Apelin Pancreas Signaling Pathway	3,89E-01	2,17E-02	NA	PRKAB1
IL-23 Signaling Pathway	3,89E-01	2,17E-02	NA	IL22
iNOS Signaling	3,83E-01	2,13E-02	NA	FOS
nNOS Signaling in Neurons	3,83E-01	2,13E-02	NA	CAPN11
Ephrin A Signaling	3,83E-01	2,13E-02	NA	LIMK1
Apelin Muscle Signaling Pathway	3,76E-01	2,08E-02	NA	PRKAB1
GP6 Signaling Pathway	3,75E-01	1,57E-02	NA	LAMC3,LCP2
Integrin Signaling	3,64E-01	1,41E-02	NA	CAPN11,ITGAX,RRAS2
Agranulocyte Adhesion and Diapedesis	3,61E-01	1,4E-02	NA	C5AR1,CLDN3,MMP11
fMLP Signaling in Neutrophils	3,6E-01	1,53E-02	NA	NCF1,RRAS2
RHOGDI Signaling	3,58E-01	1,4E-02	NA	CDH15,ITGAX,LIMK1
Autophagy	3,58E-01	1,4E-02	NA	FOS,PRKAB1,TICAM1
Gα12/13 Signaling	3,52E-01	1,5E-02	NA	CDH15,RRAS2
TNFR1 Signaling	3,5E-01	1,92E-02	NA	FOS
CCR3 Signaling in Eosinophils	3,45E-01	1,48E-02	NA	LIMK1,RRAS2
IL-12 Signaling and Production in Macrophages	3,41E-01	1,47E-02	NA	CEBPB,FOS
Phototransduction Pathway	3,38E-01	1,85E-02	NA	GUCY1A2
EIF2 Signaling	3,32E-01	1,34E-02	NA	EIF3B,RPL34,RRAS2
Neurovascular Coupling Signaling Pathway	3,29E-01	1,33E-02	NA	CATSPER3,GUCY1A2,RYR1
Insulin Receptor Signaling	3,27E-01	1,43E-02	NA	PPP1R14B,RRAS2
FAT10 Signaling Pathway	3,27E-01	1,79E-02	NA	PSMB8
CD27 Signaling in Lymphocytes	3,21E-01	1,75E-02	NA	FOS
CNTF Signaling	3,21E-01	1,75E-02	NA	RRAS2
Role of CHK Proteins in Cell Cycle Checkpoint Control	3,21E-01	1,75E-02	NA	CDKN1A
Synaptogenesis Signaling Pathway	3,16E-01	1,26E-02	1,000	CDH15,LIMK1,NECTIN3,RRAS2
GADD45 Signaling	3,05E-01	1,67E-02	NA	CDKN1A
Endocannabinoid Neuronal Synapse Pathway	2,98E-01	1,34E-02	NA	CATSPER3,PLCD1
Semaphorin Signaling in Neurons	2,96E-01	1,61E-02	NA	LIMK1
Actin Cytoskeleton Signaling	2,8E-01	1,22E-02	NA	ITGAX,LIMK1,RRAS2
Relaxin Signaling	2,8E-01	1,29E-02	NA	FOS,GUCY1A2
Mitotic Roles of Polo-Like Kinase	2,77E-01	1,52E-02	NA	CDC20
Glutamate Receptor Signaling	2,77E-01	1,52E-02	NA	GRIK3
IL-17A Signaling in Airway Cells	2,72E-01	1,49E-02	NA	IL17RA
ERBB4 Signaling	2,68E-01	1,47E-02	NA	RRAS2
Remodeling of Epithelial Adherens Junctions	2,68E-01	1,47E-02	NA	TUBB6
GM-CSF Signaling	2,6E-01	1,43E-02	NA	RRAS2
Melatonin Signaling	2,52E-01	1,39E-02	NA	PLCD1
Ephrin B Signaling	2,52E-01	1,39E-02	NA	LIMK1
GPCR-Mediated Integration of Enteroendocrine Signaling Exemplified by an L Cell	2,41E-01	1,33E-02	NA	PLCD1
Mitochondrial Dysfunction	2,38E-01	1,17E-02	NA	COX7A1,CPT1A
Macropinocytosis Signaling	2,37E-01	1,32E-02	NA	RRAS2
IL-7 Signaling Pathway	2,3E-01	1,28E-02	NA	STAT5A
Dopamine Receptor Signaling	2,27E-01	1,27E-02	NA	PPP1R14B
PEDF Signaling	2,1E-01	1,19E-02	NA	RRAS2
p53 Signaling	0	1,02E-02	NA	CDKN1A
α-Adrenergic Signaling	0	9,26E-03	NA	RRAS2
CCR5 Signaling in Macrophages	0	4,01E-03	NA	CATSPER3,FOS
Calcium-induced T Lymphocyte Apoptosis	0	4,35E-03	NA	HLA-A,NR4A1
Cytotoxic T Lymphocyte-mediated Apoptosis of Target Cells	0	2,35E-03	NA	HLA-A
CTLA4 Signaling in Cytotoxic T Lymphocytes	0	4,18E-03	NA	HLA-A,LCP2
T Helper Cell Differentiation	0	2,12E-03	NA	HLA-A
CD28 Signaling in T Helper Cells	0	5,8E-03	NA	FOS,HLA-A,LCP2
IL-15 Signaling	0	3,79E-03	NA	RRAS2,STAT5A
ICOS-ICOSL Signaling in T Helper Cells	0	3,94E-03	NA	HLA-A,LCP2
Melanocyte Development and Pigmentation Signaling	0	1,02E-02	NA	RRAS2
ATM Signaling	0	1,01E-02	NA	CDKN1A
Communication between Innate and Adaptive Immune Cells	0	1,08E-03	NA	HLA-A
Sphingosine-1-phosphate Signaling	0	8,33E-03	NA	PLCD1
CDC42 Signaling	0	8,7E-03	NA	FOS,H2-M2,HLA-A,ITGAX,LIMK1
Phospholipase C Signaling	0	8,84E-03	0,000	FCGR2A,ITGAX,LCP2,PLCD1,PLD1,RRAS2
Protein Kinase A Signaling	0	9,78E-03	1,000	DUSP8,PLCD1,PPP1R14B,RYR1
IL-1 Signaling	0	1,04E-02	NA	FOS
Regulation of IL-2 Expression in Activated and Anergic T Lymphocytes	0	4,34E-03	NA	FOS,RRAS2
PKCθ Signaling in T Lymphocytes	0	8,96E-03	1,000	CATSPER3,FOS,HLA-A,LCP2,RRAS2
OX40 Signaling Pathway	0	4,18E-03	NA	H2-M2,HLA-A
NGF Signaling	0	8,33E-03	NA	RRAS2
Gαi Signaling	0	7,14E-03	NA	RRAS2
Gαq Signaling	0	5,88E-03	NA	PLD1
Gαs Signaling	0	0.008	NA	RYR1
TEC Kinase Signaling	0	6,91E-03	NA	FOS,FRK,ITGAX,STAT5A
Unfolded protein response	0	1,11E-02	NA	CEBPB
SAPK/JNK Signaling	0	3,98E-03	NA	DUSP8,RRAS2
GABA Receptor Signaling	0	7,52E-03	NA	CATSPER3
B Cell Receptor Signaling	0	4,75E-03	NA	EGR1,FCGR2A,RRAS2
Death Receptor Signaling	0	1,04E-02	NA	LIMK1
NF-κB Signaling	0	5,26E-03	NA	BMP2,EGFR,RRAS2
VEGF Signaling	0	1,01E-02	NA	RRAS2
T Cell Receptor Signaling	0	8,14E-03	1,342	FOS,H2-M2,HLA-A,LCP2,RRAS2
Gustation Pathway	0	9,85E-03	NA	CATSPER3,TAS1R3
Endocannabinoid Developing Neuron Pathway	0	7,87E-03	NA	RRAS2
T Cell Exhaustion Signaling Pathway	0	5,3E-03	NA	FOS,HLA-A,RRAS2
Inhibition of ARE-Mediated mRNA Degradation Pathway	0	6,21E-03	NA	PSMB8
Calcium Signaling	0	9,17E-03	NA	CATSPER3,RYR1

## Sheet: DEGs
© 2000-2022 QIAGEN. All rights reserved.
Symbol	Entrez Gene Name	Ensembl	Expr Log Ratio	Expr False Discovery Rate (q-value)	Location	Type(s)	Biomarker Application(s)	Drug(s)	Entrez Gene ID for Human	Entrez Gene ID for Mouse	Entrez Gene ID for Rat
PABPC1L	poly(A) binding protein cytoplasmic 1 like	ENSMUSG00000054582	5,408	9,81E-06	Cytoplasm	other			80336	381404	296351
Rps3a3	ribosomal protein S3A3	ENSMUSG00000059751	-7,030	9,81E-06	Other	other				668144
Gm16244	predicted gene 16244	ENSMUSG00000090235	-5,913	4,68E-04	Other	other				102637720
CDKN1A	cyclin dependent kinase inhibitor 1A	ENSMUSG00000023067	4,718	1,94E-03	Nucleus	kinase	diagnosis,efficacy,prognosis,response to therapy		1026	12575	114851
Mt2	metallothionein 2	ENSMUSG00000031762	4,322	2,13E-03	Cytoplasm	other				17750
TRIM7	tripartite motif containing 7	ENSMUSG00000040350	-5,911	2,39E-03	Cytoplasm	other			81786	94089	303089
Gm37510	--	ENSMUSG00000104378	-5,302	2,39E-03	Other	other
EGR1	early growth response 1	ENSMUSG00000038418	4,104	2,39E-03	Nucleus	transcription regulator	diagnosis,efficacy		1958	13653	24330
OGN	osteoglycin	ENSMUSG00000021390	5,668	2,39E-03	Extracellular Space	growth factor			4969	18295	291015|100910855
DACT1	dishevelled binding antagonist of beta catenin 1	ENSMUSG00000044548	-5,797	4,89E-03	Cytoplasm	other	unspecified application		51339	59036	500666
ENG	endoglin	ENSMUSG00000026814	6,121	5,29E-03	Plasma Membrane	transmembrane receptor	disease progression,efficacy	carotuximab	2022	13805	497010
Gm37120	predicted gene, 37120	ENSMUSG00000103966	-4,660	5,51E-03	Other	other				108167726
TNFRSF9	TNF receptor superfamily member 9	ENSMUSG00000028965	-3,067	1,07E-02	Plasma Membrane	transmembrane receptor		ADG106,AGEN2373,anti-CD137 antibody,CTX-471,DSP107,GEN1046,INBRX 105,NM21-1480,PF-05082566,PRS-343,RO7122290,RO7227166,urelumab	3604	21942	500590
ZCCHC24	zinc finger CCHC-type containing 24	ENSMUSG00000055538	5,032	1,10E-02	Other	other			219654	71918	361104
Gm6272	--	ENSMUSG00000082524	5,303	1,12E-02	Other	other				108169117
REC8	REC8 meiotic recombination protein	ENSMUSG00000002324	3,228	1,12E-02	Nucleus	other			9985	56739	290227
Gm5883	peptidylprolyl isomerase A pseudogene 6_1344.1	ENSMUSG00000083713	3,719	1,15E-02	Other	other				545873
WFIKKN1	WAP, follistatin/kazal, immunoglobulin, kunitz and netrin domain containing 1	ENSMUSG00000071192	5,300	1,16E-02	Cytoplasm	other			117166	215001	363555
MOCOS	molybdenum cofactor sulfurase	ENSMUSG00000039616	4,627	1,61E-02	Cytoplasm	enzyme			55034	68591	361300
COLEC11	collectin subfamily member 11	ENSMUSG00000036655	5,893	1,61E-02	Extracellular Space	other			78989	71693	366588
AA387200	expressed sequence AA387200	ENSMUSG00000085946	-4,906	1,61E-02	Other	other				102633593
TYROBP	transmembrane immune signaling adaptor TYROBP	ENSMUSG00000030579	5,822	1,61E-02	Plasma Membrane	transmembrane receptor			7305	22177	361537
DNAH6	dynein axonemal heavy chain 6	ENSMUSG00000052861	-5,894	1,71E-02	Extracellular Space	other			1768	330355	117250
DOK5	docking protein 5	ENSMUSG00000027560	-1,927	1,72E-02	Plasma Membrane	other			55816	76829	502694
Gm15672	predicted gene 15672	ENSMUSG00000086873	5,194	1,72E-02	Other	other				105242543
SYCP2	synaptonemal complex protein 2	ENSMUSG00000060445	-4,242	1,72E-02	Nucleus	other			10388	320558	83820
1810012K08Rik	RIKEN cDNA 1810012K08 gene	ENSMUSG00000087595	5,630	1,72E-02	Other	other				69095
SMIM22	small integral membrane protein 22	ENSMUSG00000096215	-5,187	1,72E-02	Other	other			440335	432995	360478
NAF1	nuclear assembly factor 1 ribonucleoprotein	ENSMUSG00000014907	-4,427	1,72E-02	Cytoplasm	other			92345	234344	306387
9430037G07Rik	RIKEN cDNA 9430037G07 gene	ENSMUSG00000097073	4,707	1,72E-02	Other	other				320692
NR4A1	nuclear receptor subfamily 4 group A member 1	ENSMUSG00000023034	3,111	1,72E-02	Nucleus	ligand-dependent nuclear receptor	unspecified application		3164	15370	79240
RRAS2	RAS related 2	ENSMUSG00000055723	4,919	1,72E-02	Plasma Membrane	enzyme			22800	66922	365355
Gm16288	predicted gene 16288	ENSMUSG00000085099	-5,216	1,72E-02	Other	other				108169035
Actb-ps1	actin, beta, pseudogene 1	ENSMUSG00000087569	-3,917	1,72E-02	Other	other				667113
COL14A1	collagen type XIV alpha 1 chain	ENSMUSG00000022371	5,386	1,72E-02	Extracellular Space	other		collagenase	7373	12818	314981
CALCRL	calcitonin receptor like receptor	ENSMUSG00000059588	4,647	1,72E-02	Plasma Membrane	G-protein coupled receptor		erenumab,rimegepant,ubrogepant	10203	54598	25029
Gm7114	SET domain containing 3 pseudogene	ENSMUSG00000100481	-5,305	1,72E-02	Other	other				633498
Gm20444	--	ENSMUSG00000092258	4,876	1,72E-02	Other	other
Gm20712	--	ENSMUSG00000093677	4,814	1,72E-02	Other	other
GPR37L1	G protein-coupled receptor 37 like 1	ENSMUSG00000026424	-4,789	1,72E-02	Plasma Membrane	G-protein coupled receptor			9283	171469	252939
RASAL1	RAS protein activator like 1	ENSMUSG00000029602	4,980	1,72E-02	Cytoplasm	other			8437	19415	360814
1700094J05Rik	RIKEN cDNA 1700094J05 gene	ENSMUSG00000101695	4,660	1,76E-02	Other	other				67523
Usp46os1	ubiquitin specific peptidase 46, opposite strand 1	ENSMUSG00000087250	4,975	1,84E-02	Other	other				102634340
1700029B24Rik	RIKEN cDNA 1700029B24 gene	ENSMUSG00000102834	-5,032	1,86E-02	Other	other				72283
RUBCN	rubicon autophagy regulator	ENSMUSG00000035629	-1,514	1,92E-02	Cytoplasm	other			9711	100502698	303885
ALPK3	alpha kinase 3	ENSMUSG00000038763	5,267	1,92E-02	Nucleus	kinase			57538	116904	365298
TAS1R3	taste 1 receptor member 3	ENSMUSG00000029072	4,783	1,92E-02	Plasma Membrane	G-protein coupled receptor			83756	83771	170634
FIGNL2	fidgetin like 2	ENSMUSG00000095440	-5,258	1,92E-02	Other	other			401720	668225	300238
Gm15443	--	ENSMUSG00000082588	-3,563	1,94E-02	Other	other
GUCY1A2	guanylate cyclase 1 soluble subunit alpha 2	ENSMUSG00000041624	4,932	1,98E-02	Cytoplasm	enzyme		isosorbide dinitrate,isosorbide-5-mononitrate,nitroprusside	2977	234889	66012
Gm26707	--	ENSMUSG00000097017	-4,558	2,01E-02	Other	other
RNASEK	ribonuclease K	ENSMUSG00000093989	5,063	2,02E-02	Other	peptidase			440400	52898	287453
D230022J07Rik	RIKEN cDNA D230022J07 gene	ENSMUSG00000087176	-4,826	2,02E-02	Other	other				320471
ARMCX5	armadillo repeat containing X-linked 5	ENSMUSG00000072969	2,669	2,02E-02	Other	other			64860	494468	102552920
RUNX2	RUNX family transcription factor 2	ENSMUSG00000039153	-4,853	2,02E-02	Nucleus	transcription regulator	disease progression,prognosis,unspecified application		860	12393	367218
IL17RA	interleukin 17 receptor A	ENSMUSG00000002897	3,712	2,02E-02	Plasma Membrane	transmembrane receptor		brodalumab	23765	16172	312679
Gm28659	predicted gene 28659	ENSMUSG00000100648	4,548	2,02E-02	Other	other				115487491
1700105P06Rik	RIKEN cDNA 1700105P06 gene	ENSMUSG00000099923	3,627	2,02E-02	Other	other				654802
Gm16577	--	ENSMUSG00000090070	4,929	2,02E-02	Other	other
Gm37121	--	ENSMUSG00000103032	-4,461	2,06E-02	Other	other
STC2	stanniocalcin 2	ENSMUSG00000020303	-4,869	2,06E-02	Extracellular Space	other			8614	20856	63878
HLA-A	major histocompatibility complex, class I, A	ENSMUSG00000073402	3,216	2,06E-02	Plasma Membrane	other	efficacy,response to therapy		3105	14963|14964|14972|15006|15007|15013|15015|15018|69717|110557|667977	24973|24974|309603|309607|368153|414779|414783|414790|414792|414793|414819|100364500
Gm38163	--	ENSMUSG00000102770	4,631	2,06E-02	Other	other
CDKN2B	cyclin dependent kinase inhibitor 2B	ENSMUSG00000073802	5,339	2,18E-02	Nucleus	transcription regulator	diagnosis,prognosis		1030	12579	25164
C20orf202	chromosome 20 open reading frame 202	ENSMUSG00000087035	6,145	2,18E-02	Other	other			400831	228767	100363280
HIPK1	homeodomain interacting protein kinase 1	ENSMUSG00000008730	-1,589	2,29E-02	Nucleus	kinase			204851	15257	365895
Zfp953	zinc finger protein 953	ENSMUSG00000098905	4,499	2,29E-02	Other	other				629016
NUP210L	nucleoporin 210 like	ENSMUSG00000027939	4,256	2,36E-02	Other	other			91181	77595	365844
Gm38287	--	ENSMUSG00000103217	-4,223	2,39E-02	Other	other
Gm32250	predicted gene, 32250	ENSMUSG00000104206	5,230	2,39E-02	Other	other				102634739
4930519F09Rik	pyruvate dehydrogenase E1 alpha 1 pseudogene	ENSMUSG00000090126	4,375	2,42E-02	Other	other				114676
Hrk	harakiri, BCL2 interacting protein (contains only BH3 domain)	ENSMUSG00000046607	-4,628	2,45E-02	Cytoplasm	other				12123	117271
CFAP299	cilia and flagella associated protein 299	ENSMUSG00000057816	-5,521	2,51E-02	Cytoplasm	other			255119	75784	685158
Gm5239	ubiquitin A-52 residue ribosomal protein fusion product 1 pseudogene	ENSMUSG00000062742	4,120	2,60E-02	Other	other				383341
Gm17202	predicted gene 17202	ENSMUSG00000090558	-4,619	2,60E-02	Other	other				102636836
Gm11168	--	ENSMUSG00000096385	4,808	2,61E-02	Other	other
WNT9B	Wnt family member 9B	ENSMUSG00000018486	4,422	2,61E-02	Extracellular Space	other			7484	22412	303586
Snord69	small nucleolar RNA, C/D box 69	ENSMUSG00000077212	5,148	2,61E-02	Other	other				100217431
Catip	ciliogenesis associated TTC17 interacting protein	ENSMUSG00000073650	4,047	2,61E-02	Other	other				241112
CDC20	cell division cycle 20	ENSMUSG00000006398	-4,300	2,61E-02	Nucleus	other			991	107995	64515
FCGR2A	Fc fragment of IgG receptor IIa	ENSMUSG00000059498	5,078	2,61E-02	Plasma Membrane	transmembrane receptor		IgG	2212	14131	116591|498276|100911825|103693683|103694908
Gm14276	ribosomal protein S2 pseudogene	ENSMUSG00000082163	-4,898	2,61E-02	Other	other				668943
8430419K02Rik	--	ENSMUSG00000085743	5,222	2,62E-02	Other	other				74518
SLC26A4	solute carrier family 26 member 4	ENSMUSG00000020651	4,401	2,62E-02	Plasma Membrane	transporter			5172	23985	29440
4930479D17Rik	RIKEN cDNA 4930479D17 gene	ENSMUSG00000085238	-4,568	2,69E-02	Other	other				74925
C15orf48	chromosome 15 open reading frame 48	ENSMUSG00000033213	-4,897	2,69E-02	Nucleus	other			84419	433470	302884
KLF17	Kruppel like factor 17	ENSMUSG00000048626	6,037	2,69E-02	Nucleus	transcription regulator			128209	75753	298449
NAT1	N-acetyltransferase 1	ENSMUSG00000051147	4,764	2,70E-02	Cytoplasm	enzyme			9	17961	116632
EGR2	early growth response 2	ENSMUSG00000037868	5,299	2,70E-02	Nucleus	transcription regulator			1959	13654	114090
Gm13413	predicted gene 13413	ENSMUSG00000083004	4,340	2,70E-02	Other	other				100504342
ARTN	artemin	ENSMUSG00000028539	-4,165	2,72E-02	Extracellular Space	growth factor			9048	11876	362572
C10orf71	chromosome 10 open reading frame 71	ENSMUSG00000071540	-5,122	2,73E-02	Other	other			118461	100504518	498579
Gm20172	predicted gene, 20172	ENSMUSG00000104257	4,919	2,73E-02	Other	other				100504323
TMEM63A	transmembrane protein 63A	ENSMUSG00000026519	-5,559	2,73E-02	Plasma Membrane	ion channel			9725	208795	289318
BCL3	BCL3 transcription coactivator	ENSMUSG00000053175	4,354	2,73E-02	Nucleus	transcription regulator			602	12051	680611
RBM3	RNA binding motif protein 3	ENSMUSG00000031167	1,895	2,73E-02	Cytoplasm	other			5935	19652|100043257	114488
Gm12666	predicted gene 12666	ENSMUSG00000066107	-5,141	2,73E-02	Other	other				68280
Gm12918 (includes others)	ribosomal protein L13, pseudogene 3	ENSMUSG00000059835	4,297	2,73E-02	Other	other				668182|100039656|100040605
CDH15	cadherin 15	ENSMUSG00000031962	4,811	2,86E-02	Plasma Membrane	other			1013	12555	361432
VSTM2L	V-set and transmembrane domain containing 2 like	ENSMUSG00000037843	4,687	2,86E-02	Extracellular Space	other			128434	277432	362255
ANLN	anillin actin binding protein	ENSMUSG00000036777	4,773	2,90E-02	Cytoplasm	other
CBR3	carbonyl reductase 3	ENSMUSG00000022947	4,084	2,98E-02	Cytoplasm	enzyme
BC046401	--	ENSMUSG00000085274	4,822	2,98E-02	Other	other
TGM4	transglutaminase 4	ENSMUSG00000025787	2,777	2,98E-02	Extracellular Space	enzyme
Gm12751	polymerase (RNA) I polypeptide D pseudogene	ENSMUSG00000062554	-4,686	3,07E-02	Other	other
PCOLCE	procollagen C-endopeptidase enhancer	ENSMUSG00000029718	4,011	3,09E-02	Extracellular Space	other
VPS37C	VPS37C subunit of ESCRT-I	ENSMUSG00000048832	2,076	3,09E-02	Cytoplasm	other
Ctf2	cardiotrophin 2	ENSMUSG00000060034	4,770	3,09E-02	Extracellular Space	cytokine
PPL	periplakin	ENSMUSG00000039457	-4,943	3,09E-02	Cytoplasm	other	diagnosis
Gm12353	predicted gene 12353	ENSMUSG00000078772	4,686	3,09E-02	Other	other
Ap3s1-ps1	adaptor-related protein complex 3, sigma 1 subunit, pseudogene 1	ENSMUSG00000085611	3,686	3,10E-02	Other	other
Scml2	Scm polycomb group protein like 2	ENSMUSG00000000037	4,688	3,13E-02	Nucleus	other
LDB3	LIM domain binding 3	ENSMUSG00000021798	4,143	3,13E-02	Cytoplasm	transporter
AGBL4	AGBL carboxypeptidase 4	ENSMUSG00000061298	5,176	3,13E-02	Cytoplasm	peptidase
EEF1A2	eukaryotic translation elongation factor 1 alpha 2	ENSMUSG00000016349	3,382	3,21E-02	Cytoplasm	translation regulator	prognosis,unspecified application
TOR4A	torsin family 4 member A	ENSMUSG00000059555	4,711	3,21E-02	Other	other
Gm26912	--	ENSMUSG00000097832	4,730	3,21E-02	Other	other
SOX30	SRY-box transcription factor 30	ENSMUSG00000040489	-4,792	3,21E-02	Nucleus	transcription regulator
CENPJ	centromere protein J	ENSMUSG00000064128	2,297	3,21E-02	Nucleus	transcription regulator
TICAM1	toll like receptor adaptor molecule 1	ENSMUSG00000047123	4,810	3,21E-02	Nucleus	other
Gm14343	--	ENSMUSG00000087550	-4,673	3,21E-02	Other	other
Gm8737	SEC22 vesicle trafficking protein homolog B pseudogene	ENSMUSG00000082571	4,329	3,24E-02	Other	other
FNDC7	fibronectin type III domain containing 7	ENSMUSG00000045326	-4,342	3,24E-02	Other	other
Gm5475	predicted gene 5475	ENSMUSG00000087444	4,452	3,24E-02	Other	other
KICS2	KICSTOR subunit 2	ENSMUSG00000053684	4,283	3,24E-02	Plasma Membrane	other
Gm38115	--	ENSMUSG00000102930	-3,325	3,24E-02	Other	other
Rpl19-ps4	ribosomal protein L19, pseudogene 4	ENSMUSG00000091818	3,853	3,24E-02	Other	other
TMLHE	trimethyllysine hydroxylase, epsilon	ENSMUSG00000079834	-4,594	3,28E-02	Cytoplasm	enzyme
MCM10	minichromosome maintenance 10 replication initiation factor	ENSMUSG00000026669	4,193	3,35E-02	Nucleus	other
Gm10706	--	ENSMUSG00000074508	-4,690	3,35E-02	Other	other
Cep83os	centrosomal protein 83, opposite strand	ENSMUSG00000097164	-1,609	3,35E-02	Other	other
CD55	CD55 molecule (Cromer blood group)	ENSMUSG00000026399	-4,489	3,35E-02	Plasma Membrane	other
Oas1d (includes others)	2'-5' oligoadenylate synthetase 1D	ENSMUSG00000001166	-4,502	3,42E-02	Cytoplasm	other
Gm20091	cytochrome c oxidase, subunit VIIc pseudogene	ENSMUSG00000094249	4,713	3,51E-02	Other	other
BHLHA15	basic helix-loop-helix family member a15	ENSMUSG00000052271	-4,952	3,52E-02	Nucleus	transcription regulator
Gm20483	--	ENSMUSG00000092389	4,269	3,52E-02	Other	other
Gm21814	predicted gene, 21814	ENSMUSG00000096299	4,157	3,53E-02	Other	other
IL22	interleukin 22	ENSMUSG00000090461	4,989	3,53E-02	Extracellular Space	cytokine
Gm26583	predicted gene, 26583	ENSMUSG00000097476	4,141	3,70E-02	Other	other
TPK1	thiamin pyrophosphokinase 1	ENSMUSG00000029735	-3,377	3,70E-02	Cytoplasm	kinase
Gm12906	translocase of outer mitochondrial membrane 22 pseudogene	ENSMUSG00000084874	-4,445	3,70E-02	Other	other
AMOT	angiomotin	ENSMUSG00000041688	3,461	3,70E-02	Plasma Membrane	other
Gm16364	predicted gene 16364	ENSMUSG00000086915	4,261	3,70E-02	Other	other
CARD6	caspase recruitment domain family member 6	ENSMUSG00000041849	-4,546	3,70E-02	Cytoplasm	other
DEF6	DEF6 guanine nucleotide exchange factor	ENSMUSG00000002257	-4,472	3,70E-02	Extracellular Space	other
Gm4468	--	ENSMUSG00000092014	4,125	3,70E-02	Other	other
Zfp389	zinc finger protein 389	ENSMUSG00000082396	4,284	3,70E-02	Other	other
Gm12404	predicted gene 12404	ENSMUSG00000087623	-4,710	3,70E-02	Other	other
Gm29609	predicted gene 29609	ENSMUSG00000101678	4,549	3,72E-02	Other	other
AMD1	adenosylmethionine decarboxylase 1	ENSMUSG00000063953	-3,831	3,81E-02	Cytoplasm	enzyme
DNASE1L2	deoxyribonuclease 1 like 2	ENSMUSG00000024136	-3,468	3,97E-02	Extracellular Space	enzyme
Gm15794	predicted gene 15794	ENSMUSG00000084108	-4,295	3,97E-02	Other	other
Gm16262	--	ENSMUSG00000089709	-3,816	3,97E-02	Other	other
Gm37153	--	ENSMUSG00000102921	3,746	3,97E-02	Other	other
Rpl38-ps1	ribosomal protein L38, pseudogene 1	ENSMUSG00000083326	-4,049	3,97E-02	Other	other
Gm17711	--	ENSMUSG00000091367	-4,520	4,03E-02	Other	other
ZBTB16	zinc finger and BTB domain containing 16	ENSMUSG00000066687	3,636	4,12E-02	Nucleus	transcription regulator
FAM20A	FAM20A golgi associated secretory pathway pseudokinase	ENSMUSG00000020614	-3,555	4,12E-02	Extracellular Space	other
D730045B01Rik	RIKEN cDNA D730045B01 gene	ENSMUSG00000054622	-4,556	4,12E-02	Other	other
ZNF697	zinc finger protein 697	ENSMUSG00000050064	-3,865	4,17E-02	Other	other
ARL13A	ADP ribosylation factor like GTPase 13A	ENSMUSG00000052549	-5,570	4,17E-02	Other	other
CRIP1	cysteine rich protein 1	ENSMUSG00000006360	-4,084	4,17E-02	Cytoplasm	other	unspecified application
Gm13966	--	ENSMUSG00000087545	3,961	4,17E-02	Other	other
Gm36975	--	ENSMUSG00000104302	-5,077	4,17E-02	Other	other
E030044B06Rik	RIKEN cDNA E030044B06 gene	ENSMUSG00000097740	-4,223	4,17E-02	Other	other
H2af-ps2	H2A histone family, pseudogene 2	ENSMUSG00000091383	-4,323	4,17E-02	Other	other
ITGAX	integrin subunit alpha X	ENSMUSG00000030789	5,358	4,17E-02	Plasma Membrane	transmembrane receptor	unspecified application
Gm14053	--	ENSMUSG00000082849	-4,259	4,17E-02	Other	other
TUFT1	tuftelin 1	ENSMUSG00000005968	1,497	4,17E-02	Cytoplasm	other
FZD9	frizzled class receptor 9	ENSMUSG00000049551	-4,224	4,23E-02	Plasma Membrane	G-protein coupled receptor
KCNK10	potassium two pore domain channel subfamily K member 10	ENSMUSG00000033854	-4,367	4,23E-02	Plasma Membrane	ion channel
SEC31B	SEC31 homolog B, COPII coat complex component	ENSMUSG00000051984	-4,294	4,26E-02	Cytoplasm	other
SUCNR1	succinate receptor 1	ENSMUSG00000027762	3,925	4,29E-02	Plasma Membrane	G-protein coupled receptor
GEMIN4	gem nuclear organelle associated protein 4	ENSMUSG00000049396	-4,194	4,29E-02	Nucleus	other
Gm14740	--	ENSMUSG00000083877	-3,953	4,36E-02	Other	other
Rbm3os	RNA binding motif protein 3, opposite strand	ENSMUSG00000055188	2,727	4,36E-02	Other	other
ADAMTSL3	ADAMTS like 3	ENSMUSG00000070469	-4,188	4,36E-02	Other	other
Gm11346	X-linked lymphocyte-regulated 5 pseudogene	ENSMUSG00000085603	3,518	4,36E-02	Other	other
Gm5939	zinc finger CCCH-type containing 18 pseudogene	ENSMUSG00000083258	-4,010	4,36E-02	Other	other
FNDC3B	fibronectin type III domain containing 3B	ENSMUSG00000039286	-1,564	4,36E-02	Cytoplasm	other
Gm9801	predicted gene 9801	ENSMUSG00000045813	-4,090	4,36E-02	Other	other
GPR3	G protein-coupled receptor 3	ENSMUSG00000049649	3,481	4,36E-02	Plasma Membrane	G-protein coupled receptor
KLF3	Kruppel like factor 3	ENSMUSG00000029178	-3,080	4,36E-02	Nucleus	transcription regulator
ZNF595	zinc finger protein 595	ENSMUSG00000057842	-3,737	4,36E-02	Nucleus	transcription regulator
BARD1	BRCA1 associated RING domain 1	ENSMUSG00000026196	5,045	4,36E-02	Nucleus	transcription regulator
FOS	Fos proto-oncogene, AP-1 transcription factor subunit	ENSMUSG00000021250	1,938	4,36E-02	Nucleus	transcription regulator	diagnosis,efficacy
Gm9923	Hbs1-like pseudogene	ENSMUSG00000053830	3,350	4,36E-02	Other	other
CRY1	cryptochrome circadian regulator 1	ENSMUSG00000020038	1,461	4,44E-02	Nucleus	enzyme
Rps24-ps2	ribosomal protein S24, pseudogene 2	ENSMUSG00000069125	4,190	4,44E-02	Other	other
BCORL1	BCL6 corepressor like 1	ENSMUSG00000036959	3,210	4,44E-02	Nucleus	transcription regulator
OTOP1	otopetrin 1	ENSMUSG00000051596	5,190	4,55E-02	Plasma Membrane	ion channel
PTH2R	parathyroid hormone 2 receptor	ENSMUSG00000025946	-3,910	4,56E-02	Plasma Membrane	G-protein coupled receptor		PTH,raloxifene/teriparatide
SH3BP2	SH3 domain binding protein 2	ENSMUSG00000054520	-4,064	4,56E-02	Cytoplasm	other
PRCC	proline rich mitotic checkpoint control factor	ENSMUSG00000004895	2,268	4,56E-02	Nucleus	other
GLIPR2	GLI pathogenesis related 2	ENSMUSG00000028480	3,699	4,56E-02	Cytoplasm	other
SLC43A1	solute carrier family 43 member 1	ENSMUSG00000027075	4,904	4,56E-02	Plasma Membrane	transporter
Gm16938	predicted gene, 16938	ENSMUSG00000097749	-5,172	4,56E-02	Other	other
GFRA3	GDNF family receptor alpha 3	ENSMUSG00000024366	4,831	4,56E-02	Plasma Membrane	transmembrane receptor
LIMK1	LIM domain kinase 1	ENSMUSG00000029674	-2,692	4,56E-02	Cytoplasm	kinase	unspecified application	binimetinib/cetuximab/encorafenib,binimetinib/dabrafenib,binimetinib/encorafenib,binimetinib/encorafenib/panitumumab,cetuximab/dabrafenib/trametinib,cetuximab/encorafenib,cobimetinib/dabrafenib,cobimetinib/encorafenib,dabrafenib,dabrafenib/ipilimumab/trametinib,dabrafenib/panitumumab,dabrafenib/panitumumab/trametinib,dabrafenib/trametinib,dabrafenib/trametinib/vemurafenib,damnacanthal,encorafenib…
Gm10010	--	ENSMUSG00000056771	-3,869	4,56E-02	Other	other
Morc2b	microrchidia 2B	ENSMUSG00000048602	-4,994	4,58E-02	Nucleus	other
MYO16	myosin XVI	ENSMUSG00000039057	2,218	4,58E-02	Nucleus	other
Gm6900	eukaryotic translation initiation factor 1 pseudogene	ENSMUSG00000093826	3,477	4,58E-02	Other	other
Gm22455	--	ENSMUSG00000064514	4,722	4,58E-02	Other	other
4833412K13Rik	RIKEN cDNA 4833412K13 gene	ENSMUSG00000104018	-5,004	4,59E-02	Other	other
ANKRD33B	ankyrin repeat domain 33B	ENSMUSG00000022237	1,996	4,59E-02	Other	other
SLC26A7	solute carrier family 26 member 7	ENSMUSG00000040569	-4,924	4,61E-02	Plasma Membrane	transporter
Gm37780	--	ENSMUSG00000102691	4,423	4,64E-02	Other	other
ZP1	zona pellucida glycoprotein 1	ENSMUSG00000024734	-5,135	4,67E-02	Extracellular Space	other
NPVF	neuropeptide VF precursor	ENSMUSG00000029831	3,863	4,68E-02	Extracellular Space	other
Mx2	MX dynamin-like GTPase 2	ENSMUSG00000023341	4,807	4,68E-02	Nucleus	enzyme
Mt1	metallothionein 1	ENSMUSG00000031765	1,770	4,68E-02	Cytoplasm	other
Gm28551	--	ENSMUSG00000099913	4,044	4,68E-02	Other	other
CLDN3	claudin 3	ENSMUSG00000070473	-5,044	4,68E-02	Plasma Membrane	transmembrane receptor	diagnosis,unspecified application
Gm10073/Gm11942	ribosomal protein, large, P1 pseudogene	ENSMUSG00000094344	-3,132	4,68E-02	Other	other
CCN3	cellular communication network factor 3	ENSMUSG00000037362	4,645	4,68E-02	Extracellular Space	growth factor
PRIMA1	proline rich membrane anchor 1	ENSMUSG00000041669	-5,092	4,68E-02	Plasma Membrane	other
Fabp5l2	fatty acid binding protein 5-like 2	ENSMUSG00000094334	3,903	4,68E-02	Other	other
Gm2991	C protein (AA 1-159)	ENSMUSG00000092454	3,802	4,68E-02	Other	other
FUT10	fucosyltransferase 10	ENSMUSG00000046152	2,260	4,77E-02	Cytoplasm	enzyme
USP2	ubiquitin specific peptidase 2	ENSMUSG00000032010	1,591	4,77E-02	Cytoplasm	peptidase
RPL34	ribosomal protein L34	ENSMUSG00000061669	3,919	4,77E-02	Cytoplasm	other
Gm13791	predicted gene 13791	ENSMUSG00000086980	4,560	4,77E-02	Other	other
CCNB1IP1	cyclin B1 interacting protein 1	ENSMUSG00000071470	4,655	4,77E-02	Nucleus	enzyme
9530034E10Rik	RIKEN cDNA 9530034E10 gene	ENSMUSG00000086554	3,684	4,77E-02	Other	other
2310016G11Rik	RIKEN cDNA 2310016G11 gene	ENSMUSG00000070574	4,551	4,80E-02	Other	other
INSL5	insulin like 5	ENSMUSG00000066090	4,728	4,80E-02	Extracellular Space	other
Mir1895	microRNA 1895	ENSMUSG00000084564	4,625	4,80E-02	Cytoplasm	microRNA
FRK	fyn related Src family tyrosine kinase	ENSMUSG00000019779	-4,676	4,80E-02	Nucleus	kinase		regorafenib,regorafenib/sunitinib
Gm15893	--	ENSMUSG00000085246	4,595	4,80E-02	Other	other
1700124L16Rik	RIKEN cDNA 1700124L16 gene	ENSMUSG00000099354	2,923	4,90E-02	Other	other
Kat2b-ps	K(lysine) acetyltransferase 2B, pseudogene	ENSMUSG00000053208	3,818	4,90E-02	Other	other
Gm28529	--	ENSMUSG00000101320	3,210	4,91E-02	Other	other
Gm11267	predicted gene 11267	ENSMUSG00000084851	-4,598	4,96E-02	Other	other
Gm7571	predicted gene 7571	ENSMUSG00000080760	4,562	4,98E-02	Other	other
Gm13883	--	ENSMUSG00000087473	-4,641	5,00E-02	Other	other
Gm15939	predicted gene 15939	ENSMUSG00000090087	-3,908	5,00E-02	Other	other
CHL1	cell adhesion molecule L1 like	ENSMUSG00000030077	-3,045	5,00E-02	Plasma Membrane	other
ATP6V1B1	ATPase H+ transporting V1 subunit B1	ENSMUSG00000006269	-3,963	5,00E-02	Cytoplasm	transporter
Gm10481	glyceraldehyde-3-phosphate dehydrogenase pseudogene	ENSMUSG00000096810	-3,694	5,03E-02	Other	other
Rn7s2	7S RNA 2	ENSMUSG00000099250	-4,580	5,03E-02	Other	other
Gm11725	predicted gene 11725	ENSMUSG00000085434	-4,833	5,03E-02	Other	other
Gm26805	--	ENSMUSG00000097268	4,538	5,03E-02	Other	other
UBA7	ubiquitin like modifier activating enzyme 7	ENSMUSG00000032596	-4,061	5,03E-02	Cytoplasm	enzyme
STAT5A	signal transducer and activator of transcription 5A	ENSMUSG00000004043	-2,537	5,03E-02	Nucleus	transcription regulator	response to therapy
Gm11271	--	ENSMUSG00000081191	-4,251	5,05E-02	Other	other
4930526L06Rik	RIKEN cDNA 4930526L06 gene	ENSMUSG00000097091	-4,670	5,06E-02	Other	other
LRRK1	leucine rich repeat kinase 1	ENSMUSG00000015133	4,307	5,09E-02	Cytoplasm	kinase
Gm8526	predicted gene 8526	ENSMUSG00000057685	-3,570	5,13E-02	Other	other
Gm11748	--	ENSMUSG00000087036	-4,716	5,13E-02	Other	other
Gm13787	predicted gene 13787	ENSMUSG00000081248	4,189	5,14E-02	Other	other
FCAMR	Fc fragment of IgA and IgM receptor	ENSMUSG00000026415	4,248	5,14E-02	Plasma Membrane	transmembrane receptor
CMTM8	CKLF like MARVEL transmembrane domain containing 8	ENSMUSG00000041012	-2,641	5,14E-02	Extracellular Space	cytokine
SOX18	SRY-box transcription factor 18	ENSMUSG00000046470	-4,432	5,20E-02	Nucleus	transcription regulator
EMP2	epithelial membrane protein 2	ENSMUSG00000022505	3,873	5,20E-02	Plasma Membrane	other
ADGRG3	adhesion G protein-coupled receptor G3	ENSMUSG00000060470	3,656	5,20E-02	Plasma Membrane	G-protein coupled receptor
Gm14471	--	ENSMUSG00000084892	3,441	5,20E-02	Other	other
Gm28209	predicted gene 28209	ENSMUSG00000101224	-4,496	5,20E-02	Other	other
Gm17135	predicted gene 17135	ENSMUSG00000091351	4,322	5,20E-02	Other	other
ADAM12	ADAM metallopeptidase domain 12	ENSMUSG00000054555	-4,428	5,20E-02	Plasma Membrane	peptidase	diagnosis
RYR1	ryanodine receptor 1	ENSMUSG00000030592	3,560	5,20E-02	Cytoplasm	ion channel		dantrolene
Mxra8os	--	ENSMUSG00000073679	4,392	5,20E-02	Other	other
Gm15661	--	ENSMUSG00000080748	-4,378	5,20E-02	Other	other
Gm24507	--	ENSMUSG00000088308	4,180	5,20E-02	Other	other
Mir22hg	Mir22 host gene (non-protein coding)	ENSMUSG00000085148	1,757	5,26E-02	Other	other
Gm15903	predicted gene 15903	ENSMUSG00000086916	-3,468	5,26E-02	Other	other
PELP1	proline, glutamate and leucine rich protein 1	ENSMUSG00000018921	1,846	5,26E-02	Nucleus	other	response to therapy
NAALAD2	N-acetylated alpha-linked acidic dipeptidase 2	ENSMUSG00000043943	-4,578	5,26E-02	Plasma Membrane	peptidase
FMO2	flavin containing dimethylaniline monoxygenase 2	ENSMUSG00000040170	-4,688	5,26E-02	Cytoplasm	enzyme
Gm26440	--	ENSMUSG00000064525	3,683	5,26E-02	Other	other
Gm10392	predicted gene 10392	ENSMUSG00000072673	-4,264	5,26E-02	Other	other
Gm12774	--	ENSMUSG00000082684	4,213	5,26E-02	Other	other
MB	myoglobin	ENSMUSG00000018893	3,641	5,27E-02	Cytoplasm	transporter	diagnosis,safety,unspecified application
CRLF1	cytokine receptor like factor 1	ENSMUSG00000007888	4,388	5,27E-02	Extracellular Space	cytokine
Gm38273	--	ENSMUSG00000103050	4,173	5,27E-02	Other	other
CAPN11	calpain 11	ENSMUSG00000058626	4,250	5,28E-02	Cytoplasm	peptidase
NCF1	neutrophil cytosolic factor 1	ENSMUSG00000015950	-4,595	5,28E-02	Cytoplasm	enzyme	efficacy
Gm15366	UPF0492 protein C20orf94 homolog	ENSMUSG00000080726	-4,526	5,28E-02	Other	other
PRKAB1	protein kinase AMP-activated non-catalytic subunit beta 1	ENSMUSG00000029513	1,701	5,28E-02	Nucleus	kinase
Gm14042	--	ENSMUSG00000082985	4,163	5,28E-02	Other	other
Gm15520	predicted gene 15520	ENSMUSG00000085449	4,324	5,28E-02	Other	other
Gm14824	crumbs homolog 1 pseudogene	ENSMUSG00000083744	4,095	5,28E-02	Other	other
SLC36A2	solute carrier family 36 member 2	ENSMUSG00000020264	4,267	5,28E-02	Plasma Membrane	transporter
B3GNT6	UDP-GlcNAc:betaGal beta-1,3-N-acetylglucosaminyltransferase 6	ENSMUSG00000074004	4,163	5,29E-02	Cytoplasm	enzyme
S100A4	S100 calcium binding protein A4	ENSMUSG00000001020	-4,567	5,29E-02	Cytoplasm	other	disease progression
TNFRSF12A	TNF receptor superfamily member 12A	ENSMUSG00000023905	3,580	5,29E-02	Plasma Membrane	transmembrane receptor		enavatuzumab
FUT1	fucosyltransferase 1 (H blood group)	ENSMUSG00000008461	4,398	5,29E-02	Cytoplasm	enzyme
Gm14472	predicted gene 14472	ENSMUSG00000082283	-4,360	5,29E-02	Other	other
ACCSL	1-aminocyclopropane-1-carboxylate synthase homolog (inactive) like	ENSMUSG00000075023	4,270	5,30E-02	Other	other
REP15	RAB15 effector protein	ENSMUSG00000040121	-4,408	5,31E-02	Cytoplasm	other
Gm8840	predicted gene 8840	ENSMUSG00000084332	4,211	5,31E-02	Other	other
PPP1R14B	protein phosphatase 1 regulatory inhibitor subunit 14B	ENSMUSG00000056612	-4,358	5,31E-02	Cytoplasm	phosphatase
H1-8	H1.8 linker histone	ENSMUSG00000042279	5,504	5,31E-02	Nucleus	other
CYP4B1	cytochrome P450 family 4 subfamily B member 1	ENSMUSG00000028713	4,126	5,31E-02	Cytoplasm	enzyme
IL20RA	interleukin 20 receptor subunit alpha	ENSMUSG00000020007	4,204	5,31E-02	Plasma Membrane	transmembrane receptor
AOX1	aldehyde oxidase 1	ENSMUSG00000063558	4,223	5,31E-02	Cytoplasm	enzyme
Gm37238	--	ENSMUSG00000103373	4,125	5,34E-02	Other	other
Gm14486	predicted gene 14486	ENSMUSG00000087268	3,593	5,35E-02	Other	other
PXDC1	PX domain containing 1	ENSMUSG00000021411	-3,749	5,35E-02	Other	other
Gm10029	predicted gene 10029	ENSMUSG00000068324	3,687	5,36E-02	Other	other
Gm11295	predicted gene 11295	ENSMUSG00000084038	4,121	5,36E-02	Other	other
Gm8601	glyceraldehyde-3-phosphate dehydrogenase pseudogene	ENSMUSG00000097939	4,147	5,38E-02	Other	other
SPATA20	spermatogenesis associated 20	ENSMUSG00000020867	-4,416	5,40E-02	Other	other
CFTR	CF transmembrane conductance regulator	ENSMUSG00000041301	4,081	5,40E-02	Plasma Membrane	ion channel	diagnosis,disease progression	crofelemer,elexacaftor,elexacaftor/ivacaftor/tezacaftor,ivacaftor,ivacaftor/lumacaftor,ivacaftor/tezacaftor,lumacaftor,tezacaftor
HPX	hemopexin	ENSMUSG00000030895	4,174	5,41E-02	Extracellular Space	transporter	unspecified application
SLC45A2	solute carrier family 45 member 2	ENSMUSG00000022243	-4,474	5,47E-02	Plasma Membrane	transporter
ABRA	actin binding Rho activating protein	ENSMUSG00000042895	-4,282	5,48E-02	Cytoplasm	other
MDFIC	MyoD family inhibitor domain containing	ENSMUSG00000041390	-4,285	5,52E-02	Nucleus	other
HTRA3	HtrA serine peptidase 3	ENSMUSG00000029096	-3,698	5,52E-02	Extracellular Space	peptidase
Gm29394	--	ENSMUSG00000022362	4,063	5,52E-02	Other	other
Gm15812	--	ENSMUSG00000085276	4,165	5,52E-02	Other	other
EGFR	epidermal growth factor receptor	ENSMUSG00000020122	2,962	5,52E-02	Plasma Membrane	kinase	diagnosis,disease progression,efficacy,prognosis,response to therapy,safety,unspecified application	11C-osimertinib,18F-PEG6-IPQA,4-[(3-bromophenyl)amino]-6,7-diethoxyquinazoline,89Zr-DFO-nimotuzumab,89Zr-panitumumab,ABBV-321,ABT-414,ABY-029,AEE 788,afatinib,afatinib/cetuximab,afatinib/dasatinib,afatinib/osimertinib,afatinib/paclitaxel,AFM24,alflutinib,allitinib,almonertinib,AMG 595,AMG 596,amivantamab,anastrozole/lapatinib,anastrozole/lapatinib/trastuzumab,anti-EGFR antibody,anti-EGFR monoclon…
Gm7847	--	ENSMUSG00000087121	4,107	5,52E-02	Other	other
Rpl30-ps2	ribosomal protein L30, pseudogene 2	ENSMUSG00000090007	4,038	5,56E-02	Other	other
Snord42b	small nucleolar RNA, C/D box 42B	ENSMUSG00000065676	4,050	5,58E-02	Other	other
MYO1G	myosin IG	ENSMUSG00000020437	-4,327	5,58E-02	Cytoplasm	other
Spef1l	--	ENSMUSG00000073795	4,216	5,59E-02	Plasma Membrane	other
SLC35D3	solute carrier family 35 member D3	ENSMUSG00000050473	2,944	5,63E-02	Cytoplasm	other
H4C15	H4 clustered histone 15	ENSMUSG00000060093	4,001	5,63E-02	Nucleus	other
TSKS	testis specific serine kinase substrate	ENSMUSG00000059891	4,141	5,63E-02	Cytoplasm	kinase
DSCC1	DNA replication and sister chromatid cohesion 1	ENSMUSG00000022422	4,063	5,63E-02	Nucleus	other
Gm13914	phosphoglucomutase 2 pseudogene	ENSMUSG00000083697	4,055	5,65E-02	Other	other
Gm6079	peptidylprolyl isomerase A pseudogene x_14.1	ENSMUSG00000081083	-4,062	5,67E-02	Other	other
Gm38187	--	ENSMUSG00000102403	-4,206	5,73E-02	Other	other
CFAP45	cilia and flagella associated protein 45	ENSMUSG00000026546	-4,262	5,86E-02	Nucleus	other
H2-M2	histocompatibility 2, M region locus 2	ENSMUSG00000016283	3,984	5,94E-02	Plasma Membrane	other
CLNK	cytokine dependent hematopoietic cell linker	ENSMUSG00000039315	-4,042	5,99E-02	Cytoplasm	other
LCP2	lymphocyte cytosolic protein 2	ENSMUSG00000002699	-4,151	5,99E-02	Cytoplasm	other
Gm13183	--	ENSMUSG00000080703	3,919	5,99E-02	Other	other
SLA	Src like adaptor	ENSMUSG00000022372	3,860	6,01E-02	Plasma Membrane	other
Gm37138	--	ENSMUSG00000104149	-4,125	6,01E-02	Other	other
CHAC1	ChaC glutathione specific gamma-glutamylcyclotransferase 1	ENSMUSG00000027313	-1,899	6,01E-02	Cytoplasm	enzyme
1700060C20Rik	RIKEN cDNA 1700060C20 gene	ENSMUSG00000078957	3,848	6,01E-02	Other	other
MT-TV	tRNA	ENSMUSG00000064338	3,830	6,01E-02	Cytoplasm	other
ISOC2	isochorismatase domain containing 2	ENSMUSG00000086784	-4,203	6,01E-02	Cytoplasm	enzyme
Vmn2r88 (includes others)	vomeronasal 2, receptor 88	ENSMUSG00000096730	-4,115	6,04E-02	Other	other
Gm17082	heterogeneous nuclear ribonucleoprotein A3 pseudogene	ENSMUSG00000090674	-4,148	6,05E-02	Other	other
Gm16630	predicted gene, 16630	ENSMUSG00000097434	-3,866	6,09E-02	Other	other
H4C1	H4 clustered histone 1	ENSMUSG00000061482	-4,178	6,12E-02	Nucleus	other
2900052L18Rik	RIKEN cDNA 2900052L18 gene	ENSMUSG00000043993	-2,426	6,12E-02	Other	other
MAG	myelin associated glycoprotein	ENSMUSG00000036634	3,897	6,14E-02	Plasma Membrane	other
DERL3	derlin 3	ENSMUSG00000009092	-3,560	6,28E-02	Cytoplasm	other
C12orf50	chromosome 12 open reading frame 50	ENSMUSG00000056912	3,863	6,28E-02	Other	other
IGFBPL1	insulin like growth factor binding protein like 1	ENSMUSG00000035551	3,944	6,30E-02	Extracellular Space	other
C5AR1	complement C5a receptor 1	ENSMUSG00000049130	3,855	6,33E-02	Plasma Membrane	G-protein coupled receptor		IPH5401,TJ210001
Gm5530	phospholipid scramblase 1 pseudogene	ENSMUSG00000087008	-3,997	6,37E-02	Other	other
3110067C02Rik	zinc finger CCCH type containing 14 pseudogene	ENSMUSG00000081187	-3,486	6,38E-02	Other	other
FOSL2	FOS like 2, AP-1 transcription factor subunit	ENSMUSG00000029135	3,766	6,45E-02	Nucleus	transcription regulator
SOX9	SRY-box transcription factor 9	ENSMUSG00000000567	1,432	6,47E-02	Nucleus	transcription regulator	disease progression,prognosis
CFAP91	cilia and flagella associated protein 91	ENSMUSG00000022805	-3,832	6,48E-02	Cytoplasm	other
Gm24355	--	ENSMUSG00000064792	-3,967	6,48E-02	Other	other
ISLR	immunoglobulin superfamily containing leucine rich repeat	ENSMUSG00000037206	3,901	6,52E-02	Extracellular Space	other
Gm13590	soc-2 (suppressor of clear) homolog pseudogene	ENSMUSG00000081817	-3,857	6,54E-02	Other	other
Tbc1d22bos	TBC1 domain family, member 22B, opposite strand	ENSMUSG00000089900	-3,951	6,54E-02	Other	other
Gm9925	predicted gene 9925	ENSMUSG00000053861	-3,831	6,57E-02	Other	other
Idi1-ps1	isopentenyl-diphosphate delta isomerase, pseudogene 1	ENSMUSG00000083287	-4,135	6,57E-02	Other	other
TBX6	T-box transcription factor 6	ENSMUSG00000030699	3,790	6,67E-02	Nucleus	transcription regulator
ADM2	adrenomedullin 2	ENSMUSG00000054136	-3,906	6,67E-02	Extracellular Space	other
CD74	CD74 molecule	ENSMUSG00000024610	3,101	6,72E-02	Plasma Membrane	transmembrane receptor		milatuzumab,milatuzumab-doxorubicin antibody-drug conjugate
GBP7	guanylate binding protein 7	ENSMUSG00000040253	-3,246	6,73E-02	Cytoplasm	enzyme
Gm37336	predicted gene, 37336	ENSMUSG00000104520	-3,793	6,73E-02	Other	other
4932702P03Rik	RIKEN cDNA 4932702P03 gene	ENSMUSG00000086796	-3,890	6,84E-02	Other	other
PER1	period circadian regulator 1	ENSMUSG00000020893	1,442	6,84E-02	Nucleus	transcription regulator		avibactam
GDPD5	glycerophosphodiester phosphodiesterase domain containing 5	ENSMUSG00000035314	1,519	6,84E-02	Plasma Membrane	enzyme
MMP11	matrix metallopeptidase 11	ENSMUSG00000000901	-3,100	6,84E-02	Extracellular Space	peptidase	diagnosis,disease progression,unspecified application	marimastat
ADAMTS15	ADAM metallopeptidase with thrombospondin type 1 motif 15	ENSMUSG00000033453	-3,053	6,91E-02	Extracellular Space	peptidase
TM4SF1	transmembrane 4 L six family member 1	ENSMUSG00000027800	-3,927	6,91E-02	Plasma Membrane	other
Flicr	Foxp3 regulating long intergenic noncoding RNA	ENSMUSG00000039545	3,593	6,91E-02	Nucleus	other
TUBB6	tubulin beta 6 class V	ENSMUSG00000001473	1,722	6,91E-02	Cytoplasm	other
Gm12207	--	ENSMUSG00000086920	-3,699	6,91E-02	Other	other
4930403P22Rik	RIKEN cDNA 4930403P22 gene	ENSMUSG00000102762	-3,690	6,91E-02	Other	other
Hsf3	heat shock transcription factor 3	ENSMUSG00000045802	-3,882	6,91E-02	Other	other
1700030C10Rik	RIKEN cDNA 1700030C10 gene	ENSMUSG00000091071	-3,511	6,91E-02	Other	other
CRACR2A	calcium release activated channel regulator 2A	ENSMUSG00000061414	4,298	6,91E-02	Cytoplasm	enzyme
Gm11832	predicted gene 11832	ENSMUSG00000086103	-3,886	6,91E-02	Other	other
OSBPL7	oxysterol binding protein like 7	ENSMUSG00000038534	1,682	6,91E-02	Cytoplasm	other
NMUR1	neuromedin U receptor 1	ENSMUSG00000026237	-3,872	6,91E-02	Plasma Membrane	G-protein coupled receptor
GRIK3	glutamate ionotropic receptor kainate type subunit 3	ENSMUSG00000001985	-2,288	6,91E-02	Plasma Membrane	ion channel
PSMB8	proteasome 20S subunit beta 8	ENSMUSG00000024338	2,794	6,91E-02	Cytoplasm	peptidase		carfilzomib,carfilzomib/dexamethasone,carfilzomib/dexamethasone/lenalidomide,carfilzomib/dexamethasone/rituximab
Gm37979	--	ENSMUSG00000103135	3,793	6,91E-02	Other	other
SPATS1	spermatogenesis associated serine rich 1	ENSMUSG00000023935	3,763	6,91E-02	Extracellular Space	other
TMEM104	transmembrane protein 104	ENSMUSG00000045980	-2,317	6,94E-02	Other	transporter
Gm37965	--	ENSMUSG00000102579	-3,699	6,95E-02	Other	other
MINAR1	membrane integral NOTCH2 associated receptor 1	ENSMUSG00000039313	3,551	7,02E-02	Plasma Membrane	other
STK32B	serine/threonine kinase 32B	ENSMUSG00000029123	-1,550	7,03E-02	Other	kinase
Gm16349	--	ENSMUSG00000085678	3,589	7,03E-02	Other	other
CATSPER3	cation channel sperm associated 3	ENSMUSG00000021499	-3,698	7,09E-02	Plasma Membrane	ion channel
2900041M22Rik	RIKEN cDNA 2900041M22 gene	ENSMUSG00000054418	3,627	7,10E-02	Other	other
AVP	arginine vasopressin	ENSMUSG00000037727	-3,725	7,10E-02	Plasma Membrane	other	diagnosis,efficacy
Gm21954	--	ENSMUSG00000094962	3,595	7,15E-02	Other	other
Gm15627	predicted gene 15627	ENSMUSG00000087344	3,552	7,15E-02	Other	other
PIWIL2	piwi like RNA-mediated gene silencing 2	ENSMUSG00000033644	3,867	7,17E-02	Cytoplasm	enzyme
Gm9924	--	ENSMUSG00000104299	-3,877	7,17E-02	Other	other
MBNL1	muscleblind like splicing regulator 1	ENSMUSG00000027763	1,389	7,32E-02	Nucleus	other
Gm5815	glucocorticoid induced transcript 1 pseudogene	ENSMUSG00000046952	3,549	7,32E-02	Other	other
1700084E18Rik	RIKEN cDNA 1700084E18 gene	ENSMUSG00000100747	-3,662	7,32E-02	Other	other
1700122E12Rik	RIKEN cDNA 1700122E12 gene	ENSMUSG00000087685	-3,872	7,32E-02	Other	other
Cmya5	cardiomyopathy associated 5	ENSMUSG00000047419	-3,890	7,32E-02	Cytoplasm	other
MVP	major vault protein	ENSMUSG00000030681	1,987	7,32E-02	Nucleus	other
PLCD1	phospholipase C delta 1	ENSMUSG00000010660	1,990	7,37E-02	Cytoplasm	enzyme
8030451A03Rik	RIKEN cDNA 8030451A03 gene	ENSMUSG00000073821	-3,731	7,45E-02	Other	other
Gm6166	fatty acid-binding protein, epidermal-like	ENSMUSG00000074280	3,276	7,45E-02	Other	other
IGHMBP2	immunoglobulin mu DNA binding protein 2	ENSMUSG00000024831	2,019	7,46E-02	Nucleus	enzyme
Gm37470	--	ENSMUSG00000102157	-3,692	7,54E-02	Other	other
PLD1	phospholipase D1	ENSMUSG00000027695	-3,399	7,58E-02	Cytoplasm	enzyme
Gm13719	dynamin 1-like pseudogene	ENSMUSG00000083864	2,883	7,61E-02	Other	other
COX7A1	cytochrome c oxidase subunit 7A1	ENSMUSG00000074218	2,234	7,79E-02	Cytoplasm	enzyme
Gm13684	--	ENSMUSG00000085335	3,499	7,81E-02	Other	other
SPEF2	sperm flagellar 2	ENSMUSG00000072663	-3,908	7,84E-02	Cytoplasm	other
Gm5435	general transcription factor II A, 1 pseudogene	ENSMUSG00000094374	-3,754	7,84E-02	Other	other
Gm16221	60S ribosomal protein L27 pseudogene	ENSMUSG00000082234	3,579	7,86E-02	Other	other
Gm26108	--	ENSMUSG00000065907	-3,656	7,87E-02	Other	other
Gm7369	predicted gene 7369	ENSMUSG00000102735	-3,611	7,89E-02	Other	other
Gm10134	predicted gene 10134	ENSMUSG00000063611	-2,679	7,89E-02	Other	other
Ttc39d	tetratricopeptide repeat domain 39D	ENSMUSG00000046196	-3,764	7,89E-02	Other	other
D430013B06Rik	RIKEN cDNA D430013B06 gene	ENSMUSG00000103821	3,516	7,89E-02	Other	other
Gm15551	predicted gene 15551	ENSMUSG00000086679	3,448	7,89E-02	Other	other
HTRA1	HtrA serine peptidase 1	ENSMUSG00000006205	1,445	7,89E-02	Extracellular Space	peptidase
Gm11914	high-mobility group nucleosome binding domain 5 pseudogene	ENSMUSG00000082674	-3,611	7,89E-02	Other	other
Gm9252	3-phosphoglycerate dehydrogenase pseudogene	ENSMUSG00000091401	-3,594	7,91E-02	Other	other
Spr-ps1	sepiapterin reductase pseudogene 1	ENSMUSG00000068303	3,466	7,95E-02	Other	other
ZNF541	zinc finger protein 541	ENSMUSG00000078796	-3,371	7,96E-02	Nucleus	transcription regulator
MTMR12	myotubularin related protein 12	ENSMUSG00000039458	1,534	7,98E-02	Plasma Membrane	other
Gm15740	vacuolar protein sorting 4a pseudogene	ENSMUSG00000090027	3,073	8,03E-02	Other	other
Mir7052	microRNA 7052	ENSMUSG00000098661	3,562	8,03E-02	Other	microRNA
GCK	glucokinase	ENSMUSG00000041798	-1,320	8,13E-02	Cytoplasm	kinase
A930032L01Rik	RIKEN cDNA A930032L01 gene	ENSMUSG00000102282	3,591	8,16E-02	Other	other
DCST1	DC-STAMP domain containing 1	ENSMUSG00000042672	-2,789	8,16E-02	Extracellular Space	enzyme
Crisp1/Crisp3	cysteine-rich secretory protein 1	ENSMUSG00000025431	-3,679	8,18E-02	Extracellular Space	other
HMGB2	high mobility group box 2	ENSMUSG00000054717	2,519	8,28E-02	Nucleus	transcription regulator	unspecified application
Srsf3-ps	serine and arginine rich splicing factor 3, pseudogene	ENSMUSG00000078134	2,264	8,30E-02	Other	other
Gm12843	--	ENSMUSG00000085749	3,355	8,30E-02	Other	other
SDC1	syndecan 1	ENSMUSG00000020592	-3,749	8,30E-02	Plasma Membrane	enzyme	efficacy,unspecified application	indatuximab ravtansine
ZFP82	ZFP82 zinc finger protein	ENSMUSG00000098022	-3,660	8,30E-02	Nucleus	transcription regulator
BMP2	bone morphogenetic protein 2	ENSMUSG00000027358	2,797	8,30E-02	Extracellular Space	growth factor
HAPLN2	hyaluronan and proteoglycan link protein 2	ENSMUSG00000004894	3,666	8,32E-02	Extracellular Space	other
AKR1C1/AKR1C2	aldo-keto reductase family 1 member C2	ENSMUSG00000021207	-3,493	8,38E-02	Cytoplasm	enzyme
ARL5B	ADP ribosylation factor like GTPase 5B	ENSMUSG00000017418	1,446	8,38E-02	Other	enzyme
Rps8-ps5	ribosomal protein S8, pseudogene 5	ENSMUSG00000082901	-3,900	8,47E-02	Other	other
KASH5	KASH domain containing 5	ENSMUSG00000038292	3,549	8,49E-02	Nucleus	other
Gm12482	nascent polypeptide-associated complex alpha polypeptide pseudogene	ENSMUSG00000081975	-2,390	8,53E-02	Other	other
DBT	dihydrolipoamide branched chain transacylase E2	ENSMUSG00000000340	1,519	8,58E-02	Cytoplasm	enzyme
SLC25A41	solute carrier family 25 member 41	ENSMUSG00000011486	-3,465	8,58E-02	Cytoplasm	transporter
CPT1A	carnitine palmitoyltransferase 1A	ENSMUSG00000024900	1,500	8,58E-02	Cytoplasm	enzyme	unspecified application	perhexiline
ARRDC3	arrestin domain containing 3	ENSMUSG00000074794	1,625	8,58E-02	Plasma Membrane	other
CEBPB	CCAAT enhancer binding protein beta	ENSMUSG00000056501	-3,410	8,58E-02	Nucleus	transcription regulator
SVIL	supervillin	ENSMUSG00000024236	2,073	8,58E-02	Plasma Membrane	other
SPG11	SPG11 vesicle trafficking associated, spatacsin	ENSMUSG00000033396	1,395	8,58E-02	Cytoplasm	other
Gm8228	DEAD (Asp-Glu-Ala-Asp) box polypeptide 50 pseudogene	ENSMUSG00000099779	1,628	8,58E-02	Other	other
MDH1B	malate dehydrogenase 1B	ENSMUSG00000025963	-3,511	8,58E-02	Other	enzyme
Gm14584	casein kinase 1, gamma 3 pseudogene	ENSMUSG00000083798	-3,239	8,66E-02	Other	other
Gm11281	--	ENSMUSG00000078917	-3,339	8,68E-02	Other	other
Gm12529	--	ENSMUSG00000080831	3,296	8,82E-02	Other	other
LAMC3	laminin subunit gamma 3	ENSMUSG00000026840	3,215	9,03E-02	Extracellular Space	other	diagnosis
RHBDL1	rhomboid like 1	ENSMUSG00000025735	-2,835	9,04E-02	Plasma Membrane	peptidase
TMEM102	transmembrane protein 102	ENSMUSG00000089876	-3,093	9,08E-02	Plasma Membrane	other
BC023719	ribosomal protein S6 pseudogene	ENSMUSG00000092365	1,964	9,22E-02	Other	other
H3-5	H3.5 histone	ENSMUSG00000063314	-3,245	9,23E-02	Nucleus	other
SLC9A2	solute carrier family 9 member A2	ENSMUSG00000026062	-3,476	9,23E-02	Plasma Membrane	transporter
ADGRF4	adhesion G protein-coupled receptor F4	ENSMUSG00000023918	-3,793	9,26E-02	Plasma Membrane	G-protein coupled receptor
ACR	acrosin	ENSMUSG00000022622	-3,413	9,29E-02	Extracellular Space	peptidase
FCER2	Fc fragment of IgE receptor II	ENSMUSG00000005540	-3,562	9,37E-02	Plasma Membrane	transmembrane receptor	diagnosis,unspecified application	lumiliximab
NECTIN3	nectin cell adhesion molecule 3	ENSMUSG00000022656	1,434	9,37E-02	Plasma Membrane	other
Gm6781	farnesyl diphosphate farnesyl transferase 1 pseudogene	ENSMUSG00000035129	-1,333	9,37E-02	Other	other
CAVIN2	caveolae associated protein 2	ENSMUSG00000045954	3,637	9,38E-02	Plasma Membrane	other
ZNF746	zinc finger protein 746	ENSMUSG00000057691	1,327	9,42E-02	Cytoplasm	transcription regulator
ZNF768	zinc finger protein 768	ENSMUSG00000047371	1,718	9,59E-02	Other	other
DUSP8	dual specificity phosphatase 8	ENSMUSG00000037887	1,301	9,71E-02	Nucleus	phosphatase
C17orf100	chromosome 17 open reading frame 100	ENSMUSG00000053574	-1,483	9,75E-02	Other	other
MUC6	mucin 6, oligomeric mucus/gel-forming	ENSMUSG00000048191	3,605	9,78E-02	Extracellular Space	other
Zfp185	zinc finger protein 185	ENSMUSG00000031351	-3,367	9,78E-02	Nucleus	other
Gm37123	--	ENSMUSG00000103039	3,894	9,78E-02	Other	other
SLC29A3	solute carrier family 29 member 3	ENSMUSG00000020100	-3,188	9,80E-02	Plasma Membrane	transporter
Gm12630	ribosomal protein L7A pseudogene	ENSMUSG00000082969	4,212	9,80E-02	Other	other
D630033O11Rik	RIKEN cDNA D630033O11 gene	ENSMUSG00000095385	3,363	9,94E-02	Other	other

## Sheet: Activated Upstream Regulators
© 2000-2022 QIAGEN. All rights reserved.
Upstream Regulator	Expr Log Ratio	Molecule Type	Predicted Activation State	Activation z-score	p-value of overlap	Target Molecules in Dataset
HIF1A	0,473	transcription regulator	Activated	2,882	1,12E-03	BMP2,CAVIN2,CCN3,CDKN1A,EGFR,ENG,FOS,GCK,H4C15,IL17RA,IL22,MB,NR4A1,PELP1,SOX9,STC2
BDNF	0,260	growth factor	Activated	2,596	8,93E-03	BMP2,CDKN1A,CEBPB,EGR1,EGR2,FOS,LIMK1,MAG,NR4A1,RYR1
AGT	1,695	growth factor	Activated	2,558	3,54E-04	ADAM12,AVP,BMP2,C5AR1,CCN3,CDC20,CDKN1A,COX7A1,CRLF1,EGFR,EGR1,ENG,FOS,HMGB2,ITGAX,LDB3,MMP11,NCF1,NR4A1,PSMB8,SDC1,STC2,TNFRSF12A,TUFT1
TGFBR2		kinase	Activated	2,546	7,71E-03	BCAT1,BCL3,C15orf48,C5AR1,CDKN1A,CDKN2B,RUNX2,SDC1,SH3BP2,STC2,TNFRSF12A
TNF		cytokine	Activated	2,527	2,76E-06	ARRDC3,AVP,BCL3,BMP2,C15orf48,C5AR1,CARD6,CBR3,CCN3,CD55,CD74,CDKN1A,CEBPB,CFTR,CPT1A,CRLF1,CRY1,DBT,EGFR,EGR1,EGR2,EMP2,ENG,FCER2,FOS,FOSL2,HLA-A,Hrk,IL22,ITGAX,LIMK1,Mt1,Mt2,MVP,NCF1,NR4A1,OGN,PELP1,PSMB8,RUNX2,SDC1,SOX9,STAT5A,SVIL,TICAM1,TM4SF1,TNFRSF9,USP2
FOXO3	-0,309	transcription regulator	Activated	2,515	1,05E-04	BMP2,CDC20,CDKN1A,CDKN2B,DOK5,EGR1,EGR2,FOS,LCP2,MBNL1,Mt1,Mt2,RUNX2,SOX9
IL6		cytokine	Activated	2,447	1,44E-04	AVP,BCL3,BMP2,C5AR1,CD74,CDC20,CDKN1A,CDKN2B,CEBPB,CRLF1,EGFR,EGR1,EGR2,FCER2,FOS,HLA-A,HPX,IL22,Mt1,Mt2,PSMB8,RUNX2,TNFRSF12A
NGF		growth factor	Activated	2,393	1,59E-03	CDKN1A,DUSP8,EGFR,EGR1,EGR2,FOS,FOSL2,Hrk,NR4A1,TNFRSF12A
MAPK3	0,007	kinase	Activated	2,392	3,20E-04	CDKN1A,CDKN2B,EGR1,EGR2,FOS,FOSL2,NR4A1
TGFB3	0,041	growth factor	Activated	2,356	1,65E-05	ADAM12,CCN3,CDKN1A,CDKN2B,ENG,FOS,FOSL2,HTRA1,SOX9
CSF2		cytokine	Activated	2,335	3,46E-05	ANLN,BCL3,C5AR1,CARD6,CD74,CDC20,CDKN1A,CDKN2B,DSCC1,EGR1,EGR2,FOS,ITGAX,NR4A1,PLD1,RBM3,REC8,TICAM1,TNFRSF9
CHUK	-0,160	kinase	Activated	2,210	6,41E-05	BMP2,CCN3,CDKN1A,CEBPB,CRLF1,FOS,HLA-A,IL22,Mt1,Mt2,OGN
Ngf		group	Activated	2,207	1,44E-03	CDKN1A,EGR1,FOS,Hrk,NR4A1
FGF21		growth factor	Activated	2,205	1,09E-03	AVP,COX7A1,CPT1A,EGR1,FOS
EP300	1,001	transcription regulator	Activated	2,203	1,26E-04	ADAM12,CARD6,CDKN1A,CDKN2B,CPT1A,EGR1,EGR2,FNDC3B,FOS,FOSL2,IL17RA,MMP11,NR4A1,RUNX2,SDC1,SLC43A1
IKBKB	-0,439	kinase	Activated	2,156	9,56E-04	BMP2,CDKN1A,CEBPB,EGR1,FOS,HLA-A,Mt1,Mt2,OGN,S100A4,TNFRSF9
HGF	1,116	growth factor	Activated	2,063	3,51E-03	BMP2,CALCRL,CDC20,CDKN1A,CDKN2B,CRLF1,CRY1,DOK5,EGR1,EMP2,FOS,IGHMBP2,NR4A1,RUNX2
CXCL12	0,358	cytokine	Activated	2,047	1,41E-06	AVP,BCL3,BMP2,EGFR,EGR1,FOS,ITGAX,LCP2,MMP11,NR4A1,RUNX2,RYR1,ZBTB16
IL3		cytokine	Activated	2,010	1,17E-06	BMP2,CCN3,CDKN1A,CPT1A,EGR1,EGR2,FCER2,FCGR2A,FOS,FOSL2,HLA-A,Hrk,ITGAX,Mt1,NCF1,RBM3,TNFRSF9
IKBKG	-0,415	kinase	Activated	1,969	3,25E-04	BMP2,CEBPB,FCER2,FOS,HLA-A,Mt1,Mt2,OGN
NTRK1	0,379	kinase	Activated	1,964	1,88E-04	CDKN1A,EGR1,FOS,NR4A1
EIF2AK2	-0,451	kinase		1,934	1,34E-03	CDKN1A,CEBPB,EGR1,FOS,H1-8,REC8
Pkc(s)		group		1,869	3,98E-04	CD55,CDKN1A,CPT1A,EGFR,EGR1,EGR2,FOS,NR4A1,PER1,STC2
P38 MAPK		group		1,824	7,73E-04	BMP2,CD55,CDKN1A,CEBPB,EGR1,EGR2,FCER2,FOS,HTRA1,LDB3,NR4A1,RUNX2,RYR1
OSM		cytokine		1,800	9,73E-03	AKR1C1/AKR1C2,ARTN,BCL3,CDKN1A,CRLF1,CRY1,DNASE1L2,EGR1,FOS,HLA-A,Mt2,PLCD1,PSMB8,TM4SF1
IL33	0,352	cytokine		1,744	2,54E-03	BCL3,EGR2,FOSL2,ITGAX,NMUR1,NR4A1,SLC26A4,STAT5A,SUCNR1,TNFRSF9,TUBB6,TYROBP
G protein alphai		group		1,718	3,20E-07	C15orf48,FCGR2A,FOS,FOSL2,GBP7,HLA-A,PSMB8,TNFRSF12A,TUBB6
STAT5B	0,055	transcription regulator		1,667	1,59E-03	AKR1C1/AKR1C2,CDKN1A,COX7A1,EGFR,FMO2,FOS,FOSL2,GCK,HLA-A,MB,STAT5A,UBA7
ARNT2	0,310	transcription regulator		1,667	9,87E-04	AOX1,EGFR,EGR1,FCGR2A,HLA-A,NAALAD2,TNFRSF9,TYROBP,USP2
FOXO1	-0,096	transcription regulator		1,644	8,17E-05	ANLN,CCN3,CDKN1A,CDKN2B,CPT1A,EGR1,EGR2,FOS,GCK,IL17RA,IL22,LCP2,MB,PSMB8,RUNX2,SOX9,TNFRSF9
TP63		transcription regulator		1,637	3,29E-04	BCL3,CAVIN2,CDKN1A,CDKN2B,CLDN3,EGFR,ENG,FOS,FOSL2,FUT1,HTRA1,MCM10,PELP1,RUNX2,S100A4,SOX9
CSF1	-0,609	cytokine		1,637	5,23E-03	C5AR1,CD74,CDKN1A,EGR1,EGR2,FCGR2A,FOS,HLA-A,ITGAX
MRTFA	-1,612	transcription regulator		1,633	2,13E-03	ANLN,CAVIN2,COX7A1,EGR1,FOS,HLA-A,LIMK1,SLC35D3
NTRK2	0,326	kinase		1,633	5,90E-06	BMP2,CDKN1A,CDKN2B,CEBPB,EGR1,FOS,RUNX2,SOX9
TGFA	0,048	growth factor		1,568	3,28E-03	CDKN1A,CEBPB,EGFR,FOS,FOSL2
IGF1	-0,164	growth factor		1,566	5,32E-05	AKR1C1/AKR1C2,BMP2,CAVIN2,CD74,CDKN1A,CEBPB,COL14A1,EGR1,EGR2,FOS,GCK,HTRA1,NR4A1,OSBPL7,PCOLCE,PSMB8,RUNX2,TNFRSF12A,USP2,ZCCHC24
CREM	0,002	transcription regulator		1,551	3,52E-03	CEBPB,EGR1,EGR2,FOS,NR4A1,PER1,SPATA20
IFNG		cytokine		1,542	2,15E-06	BCL3,C15orf48,C5AR1,CARD6,CD55,CD74,CDC20,CDKN1A,CDKN2B,CEBPB,CENPJ,CFTR,CHAC1,CRLF1,EGR1,EGR2,FCER2,FCGR2A,FOS,GBP7,GCK,GLIPR2,HLA-A,Hrk,HTRA1,IL17RA,ITGAX,LCP2,LIMK1,MMP11,Mt1,Mx2,PELP1,PLD1,PSMB8,RUNX2,SDC1,TICAM1,TNFRSF12A,TYROBP,ZBTB16
APEX1	0,441	enzyme		1,518	2,14E-06	CDKN1A,EGR1,EGR2,FOS,HTRA1,NR4A1
Tgf beta		group		1,501	4,21E-04	ADAM12,CDKN1A,CDKN2B,CEBPB,EGR2,ENG,FOS,MMP11,NR4A1,RUNX2,SDC1,TNFRSF12A
RELA	1,418	transcription regulator		1,492	2,39E-03	BCL3,BMP2,CDKN1A,CEBPB,CFTR,EGFR,EGR1,FOS,IL22,NR4A1,PLD1,RUNX2,SOX9,STAT5A
MAPK1	-0,029	kinase		1,489	3,07E-03	ADAM12,CDKN1A,EGR1,EGR2,FAM20A,FOS,FOSL2,MVP,NR4A1,PLD1,PSMB8,TNFRSF9
TGFB1		growth factor		1,483	6,88E-05	ADAM12,AKR1C1/AKR1C2,AMD1,AVP,BARD1,BCAT1,BCL3,BMP2,C5AR1,CAVIN2,CBR3,CCN3,CD55,CD74,CDC20,CDKN1A,CDKN2B,CEBPB,DACT1,EGFR,EGR1,EGR2,ENG,FCER2,FNDC3B,FOS,FOSL2,GDPD5,HTRA1,IL22,ITGAX,KLF3,MMP11,NCF1,NR4A1,RBM3,RUNX2,S100A4,SDC1,SLA,SOX9,STAT5A,STC2,TNFRSF12A
Mapk		group		1,478	3,59E-04	ADAM12,CDKN1A,CEBPB,EGR1,FOS,PER1,RUNX2
Creb		group		1,473	3,08E-03	CDKN1A,CEBPB,CPT1A,EGR1,FOS,IL22,NPVF,NR4A1,PCOLCE,PER1,SOX9
GPER1		G-protein coupled receptor		1,462	9,46E-04	AVP,CDKN1A,EGR1,FOS,TUFT1
KLF2		transcription regulator		1,460	2,13E-03	BCL3,CD55,CDKN1A,CDKN2B,IL22,MVP,RUNX2,SOX9
TET2	0,025	enzyme		1,414	3,93E-04	BCL3,C5AR1,FOSL2,ITGAX,MUC6,PXDC1,TBX6,ZBTB16
ELK1	0,139	transcription regulator		1,367	2,52E-07	AVP,BMP2,CDKN1A,EGR1,EGR2,FOS,PSMB8,RUNX2,SOX18
CBX5	-0,407	transcription regulator		1,342	4,84E-03	C15orf48,CDKN1A,PSMB8,RUNX2,STAT5A,TM4SF1
DIO2	0,303	enzyme		1,342	7,26E-04	ADGRF4,EGR1,FOS,MAG,NR4A1,RBM3,Snord69,TSKS
NOTCH1	0,042	transcription regulator		1,317	1,78E-03	AKR1C1/AKR1C2,BMP2,CDKN1A,CEBPB,EGFR,FCGR2A,FOS,IL22,NCF1,RUNX2
BMP10		growth factor		1,265	2,23E-07	CD55,CD74,EGR2,ENG,FCGR2A,FOS,HLA-A,IL22,NR4A1,SOX9
AFP		transporter		1,235	6,62E-06	EGR1,EGR2,FOS,TNFRSF12A
MEF2C	0,236	transcription regulator		1,195	1,29E-03	ABRA,CDKN1A,EGR2,FOS,NR4A1,RUNX2,S100A4
ERK1/2		group		1,183	4,99E-03	AVP,BMP2,CDKN1A,CEBPB,EGR1,FOS,HLA-A,PSMB8,RUNX2,SOX9
PDGFB		growth factor		1,177	9,99E-03	CCN3,EGR1,FOS,NR4A1
MMP1		peptidase		1,172	5,00E-04	CDKN1A,EGR1,FOS,RUNX2,S100A4
IL1		group		1,143	3,20E-05	AKR1C1/AKR1C2,AVP,BMP2,CBR3,CD55,CDKN1A,CPT1A,EGFR,EGR1,FOS,GCK,IL22,PLD1,RUNX2,SOX9
F2		peptidase		1,125	2,20E-03	BCL3,CBR3,CD55,CDKN1A,DOK5,EGR1,FOS,FOSL2,NCF1,TNFRSF12A
YBX1	-0,511	transcription regulator		1,091	2,74E-03	CDKN1A,EGFR,FOS,MVP,STC2,USP2
IL2RG	-0,385	transmembrane receptor		1,091	8,13E-03	CRY1,FOS,HLA-A,UBA7
EGR2	5,299	transcription regulator		1,067	8,55E-04	CDKN1A,EGR1,EGR2,FCER2,FOS,MAG,STAT5A,ZBTB16
NRG1		growth factor		1,051	1,98E-03	ARTN,CAVIN2,CDC20,CDKN1A,EGR1,EGR2,EMP2,FOS,MDFIC,NR4A1
F2R	-0,223	G-protein coupled receptor		1,044	1,64E-03	CD55,CLDN3,EGR1,FOS,NR4A1,S100A4
SIM1		transcription regulator		1,043	3,20E-04	AOX1,AVP,EGFR,EGR1,FCGR2A,HLA-A,NAALAD2,TNFRSF9,TYROBP,USP2
IL27		cytokine		1,032	9,64E-03	CD74,EGR1,EGR2,FOS,HLA-A,IL22
NFKBIA	1,070	transcription regulator		1,014	1,83E-04	ATP6V1B1,BCL3,BMP2,CD74,CDKN1A,CEBPB,CFTR,FOS,HLA-A,Mt1,Mt2,NR4A1,OGN,SDC1,SOX9,SYCP2
NFKB2	0,233	transcription regulator		0,970	9,94E-03	BMP2,CDKN1A,FCER2,FOS,PSMB8,TGM4
VDR		transcription regulator		0,956	4,29E-03	ANLN,BMP2,CDC20,CDKN1A,CEBPB,EGFR,EGR1,PLD1,RUNX2
NRAS	0,566	enzyme		0,923	5,64E-05	CALCRL,CDC20,CDKN1A,CDKN2B,EGR1,FCER2,HLA-A,HTRA1,LIMK1,PSMB8,SDC1
IRF8	1,122	transcription regulator		0,896	2,03E-03	CD74,CDKN1A,EGR1,EGR2,FOS,IL17RA,TYROBP
BMP7	0,096	growth factor		0,894	8,34E-03	BMP2,CDKN1A,CEBPB,COX7A1,EGFR,RUNX2,S100A4,SLC9A2
CXCR4		G-protein coupled receptor		0,832	1,02E-03	CDKN1A,EGFR,EGR1,RUNX2,ZBTB16
EGF	-1,096	growth factor		0,829	5,16E-05	ARTN,CAVIN2,CDKN1A,CEBPB,CLDN3,EGFR,EGR1,EGR2,FOS,FOSL2,MB,NCF1,NR4A1,PER1,RUNX2,S100A4,SDC1,SLC9A2,SOX9,TNFRSF12A,TNFRSF9
SRF	-0,480	transcription regulator		0,816	4,42E-04	ABRA,AMD1,BMP2,CDKN1A,CDKN2B,CLDN3,EGR1,EGR2,FOS,HIPK1,LDB3,NR4A1,SVIL
YAP1	-1,342	transcription regulator		0,803	1,34E-03	ANLN,BMP2,CAVIN2,CDC20,CDKN1A,CDKN2B,CPT1A,EGFR,EGR1,EGR2,FOS,SOX9
SMAD1	-0,231	transcription regulator		0,762	2,54E-03	CDKN1A,CDKN2B,RUNX2,SOX9
MAPK8	0,193	kinase		0,756	8,25E-05	BMP2,CDKN1A,CEBPB,EGR1,FCER2,FOS,FOSL2,GCK,Hrk,MVP
AR	-2,390	ligand-dependent nuclear receptor		0,730	6,70E-03	AMD1,CDKN1A,CDKN2B,CEBPB,CLDN3,DERL3,EGFR,EGR1,HLA-A,LAMC3,LRRK1,PER1,SLC26A7,SLC43A1,SOX9,TNFRSF12A,ZBTB16
IGF1R	0,241	transmembrane receptor		0,718	3,53E-04	BMP2,CDKN1A,CEBPB,EGR1,FOS,GCK,HTRA1,IL22,NR4A1,RBM3,RUNX2,S100A4
COPS5	0,391	transcription regulator		0,707	9,40E-03	AMD1,CDC20,CDKN1A,DEF6,DSCC1,HMGB2,S100A4,TM4SF1
SNCA	-0,660	enzyme		0,707	8,45E-03	CCN3,CD74,CDC20,CDH15,CHAC1,CHL1,EGFR,IL17RA,MINAR1,Mx2,NCF1
Notch		group		0,692	9,64E-03	ADAM12,CDKN1A,CDKN2B,CRIP1,FCGR2A,NCF1
PRL		cytokine		0,593	2,64E-03	CDKN1A,CLDN3,EGFR,EGR1,FOS,PCOLCE,PLCD1,REC8,SDC1,STAT5A
PTN	-0,403	growth factor		0,577	5,11E-03	CPT1A,GCK,NR4A1,SOX9
NR1H3	-0,692	ligand-dependent nuclear receptor		0,555	8,14E-03	ANLN,CD55,CDKN1A,GCK,LCP2,Mt1,Mt2,TNFRSF9
RAF1	0,165	kinase		0,554	1,46E-03	AMD1,ATP6V1B1,CD74,CDKN1A,CDKN2B,EGR1,FOS,PLD1,SDC1
TP53	0,556	transcription regulator		0,530	5,55E-03	ADAM12,ANLN,BCAT1,BCL3,CALCRL,CCNB1IP1,CDC20,CDKN1A,CEBPB,COL14A1,COX7A1,CPT1A,DBT,DEF6,EGFR,EGR1,EGR2,ENG,FOS,FUT1,GDPD5,H4C15,HMGB2,IL17RA,LIMK1,MB,MOCOS,Mt2,MVP,NCF1,NECTIN3,PRKAB1,RBM3,RUNX2,S100A4,SLC26A7,TNFRSF9
HDAC5	0,342	transcription regulator		0,505	8,67E-05	CDKN1A,COX7A1,CPT1A,EGR2,MAG,NR4A1,RUNX2
NR5A2		ligand-dependent nuclear receptor		0,495	2,18E-04	C5AR1,CDKN1A,CEBPB,FOS,HTRA1,Mt1,NR4A1,TNFRSF12A
IRS1	-0,200	enzyme		0,481	5,62E-03	CDKN2B,CEBPB,COX7A1,EGR1,FOS,GCK
REL	-0,074	transcription regulator		0,447	4,63E-05	ANLN,BARD1,BCL3,CDKN1A,EGR2,FCER2,FOS,HLA-A,IL22,NR4A1,PELP1,PPP1R14B
TFRC	0,399	transporter		0,447	1,08E-04	CDC20,CDKN1A,CHAC1,FOS,Hrk,STC2,TNFRSF12A
HDAC1	-0,005	transcription regulator		0,443	8,31E-04	CAVIN2,CDKN1A,EGFR,EGR1,FOS,MCM10,Mt1,Mt2,RUNX2,SOX9,TBX6
EDN1	-0,831	cytokine		0,441	3,96E-03	ADAM12,AVP,CALCRL,EGFR,EGR1,FOS,NCF1,SDC1
FOXA1		transcription regulator		0,417	1,04E-03	BMP2,CDKN1A,CFTR,FNDC3B,MUC6,SOX9,STAT5A,TNFRSF12A
OGA	0,450	enzyme		0,413	2,25E-04	CALCRL,CAVIN2,CD55,CDH15,CDKN1A,CDKN2B,CEBPB,CMTM8,COLEC11,EGR2,GFRA3,IGFBPL1,IL20RA,SOX9,TNFRSF12A
ERBB2		kinase		0,368	5,95E-04	ADAM12,BARD1,BCL3,CAVIN2,CDC20,CDKN1A,CDKN2B,CEBPB,CLDN3,CRIP1,CYP4B1,EGFR,EGR1,FOS,FUT10,HMGB2,HTRA1,MCM10,Mir1895,MMP11,PER1,PRIMA1,S100A4,SDC1
NR3C1	-0,351	ligand-dependent nuclear receptor		0,319	2,52E-03	AVP,BARD1,BMP2,CARD6,CAVIN2,CDKN1A,CEBPB,DBT,EGR1,FOS,H1-8,IL22,Mt1,PER1,RUNX2,SLC43A1,STAT5A,TNFRSF12A,TNFRSF9
FASLG		cytokine		0,313	3,18E-03	EGR1,EGR2,FOS,RUNX2
HDAC4	-0,438	transcription regulator		0,284	1,80E-03	CDKN1A,EGR2,FOS,MAG,NR4A1,RUNX2,TNFRSF12A
PIK3CG		kinase		0,277	1,90E-03	CD74,FOSL2,GBP7,HLA-A,IL17RA,SOX9
IL1B		cytokine		0,274	4,04E-06	ADAM12,AVP,BARD1,BCL3,BMP2,CD55,CD74,CDKN1A,CEBPB,CFTR,EGFR,EGR1,ENG,FCER2,FOS,GCK,HLA-A,Hrk,IL22,MMP11,Mt1,Mt2,NR4A1,PLD1,PSMB8,RUNX2,SDC1,SOX9,STAT5A,SUCNR1,TICAM1,TNFRSF9
IL4	-0,475	cytokine		0,266	2,59E-03	BCAT1,BCL3,C15orf48,C5AR1,CD55,CD74,CDKN1A,CRIP1,EGR2,FCER2,FCGR2A,FOS,GBP7,GLIPR2,ITGAX,KLF3,LCP2,PLCD1,PLD1,PSMB8,SDC1,SH3BP2,STAT5A,STC2,TICAM1,TNFRSF9,USP2
EPAS1	0,180	transcription regulator		0,232	3,97E-03	CDKN1A,CEBPB,EGFR,FOS,MB,PELP1,SOX9,STC2,TNFRSF9
VEGFA	-0,279	growth factor		0,213	4,36E-03	BMP2,CD55,CDKN1A,DBT,EGR1,FOS,MVP,NR4A1,RUNX2,TNFRSF9
RBPJ	-0,554	transcription regulator		0,160	3,64E-03	BMP2,CDKN1A,FOS,IL17RA,IL22,SDC1,SOX9
cytokine		group		0,137	6,40E-04	ADAM12,BCL3,C5AR1,CCN3,EGR1,FOS,S100A4,STAT5A
THRB	-0,061	ligand-dependent nuclear receptor		0,114	1,95E-04	BCL3,CFTR,COX7A1,CPT1A,EGFR,ENG,FOS,FZD9,H2-M2,NR4A1,PER1,RUNX2
RXRA	-0,594	ligand-dependent nuclear receptor		0,106	4,88E-03	AKR1C1/AKR1C2,CDKN1A,CPT1A,ENG,FOS,GCK,MMP11,PLD1,S100A4,SDC1
SIRT1	-0,029	transcription regulator		0,099	3,33E-03	CD74,CDKN1A,CDKN2B,CEBPB,CPT1A,GCK,HLA-A,NAT1,NCF1,PER1,RUNX2,SLC36A2,UBA7
ZBTB16	3,636	transcription regulator		0,072	5,84E-03	BMP2,CD55,CD74,CDKN1A,EGR2,IL22,RUNX2,ZBTB16
PGR	-0,662	ligand-dependent nuclear receptor		0,047	4,26E-03	AMD1,CDC20,CDKN1A,CEBPB,EGFR,FOS,MVP,SDC1,STAT5A,TM4SF1

## Sheet: Inhibited Upstream Regulators
© 2000-2022 QIAGEN. All rights reserved.
Upstream Regulator	Expr Log Ratio	Molecule Type	Predicted Activation State	Activation z-score	p-value of overlap	Target Molecules in Dataset
CBL	0,148	transcription regulator	Inhibited	-2,403	3,72E-07	CDKN1A,CDKN2B,CFTR,EGFR,FOS,IL17RA,NR4A1,RUNX2
BCL3	4,354	transcription regulator	Inhibited	-2,000	7,28E-03	EGR1,EGR2,FOS,NR4A1
DACH1	0,305	transcription regulator	Inhibited	-1,982	1,53E-03	CDKN1A,EGR1,FOS,STC2
CDKN2A		transcription regulator		-1,649	3,30E-03	AMD1,BARD1,CDKN1A,CDKN2B,CEBPB,EGR1,EGR2,FOS,HMGB2,SH3BP2,ZBTB16
PPARD	-0,552	ligand-dependent nuclear receptor		-1,543	5,89E-03	CEBPB,CPT1A,DNASE1L2,EGR1,GCK,NR4A1,RUNX2,TNFRSF12A,Vmn2r88 (includes others)
ATF4	0,188	transcription regulator		-1,361	2,10E-04	BCAT1,CD55,CDKN1A,CEBPB,CHAC1,CPT1A,SH3BP2,SLC43A1,STC2,TNFRSF12A
Akt		group		-1,307	4,39E-03	AMOT,BMP2,CDKN1A,CEBPB,CPT1A,EGFR,EGR2,FOS,GCK,IL22,RUNX2,SOX9
ID2	1,784	transcription regulator		-1,271	6,66E-03	BCL3,CDKN1A,CEBPB,EGR2,NR4A1,SDC1,SOX9,ZBTB16
PAX3-FOXO1		fusion gene/product		-1,108	8,28E-03	ANLN,CDC20,CDKN1A,CDKN2B,HTRA1,MVP,OGN,RRAS2,SDC1
Hdac		group		-1,027	1,04E-03	BMP2,CDKN1A,EGFR,EGR1,FOS,HTRA1,NR4A1,WNT9B
FN1	-0,371	enzyme		-1,026	4,97E-03	BCAT1,CDKN1A,CEBPB,EGFR,FOS,RUNX2,SDC1,SOX9
IL15	0,571	cytokine		-1,019	1,86E-03	CD55,CD74,CDKN1A,CDKN2B,CEBPB,CPT1A,EGR2,IL22,ITGAX,OGN,PLD1,PSMB8,TNFRSF9,TYROBP
SOCS3	0,238	phosphatase		-1,000	5,35E-03	CDKN1A,EGR1,FOS,Mx2,STAT5A
SPP1	1,091	cytokine		-0,970	8,83E-03	CDC20,CDKN1A,EGFR,FOS,RUNX2,S100A4,SOX9
RUNX1		transcription regulator		-0,957	5,85E-04	CDKN1A,CDKN2B,EGR2,ENG,FOSL2,IL22,LCP2,Mt1,RUNX2,SOX9,ZBTB16
PARP1	-0,233	enzyme		-0,862	6,95E-03	CDKN1A,EGFR,FOS,GBP7,NAT1,SH3BP2
GLI1		transcription regulator		-0,845	2,56E-03	AKR1C1/AKR1C2,CDKN1A,EGFR,EGR1,FOS,MMP11,RRAS2,RUNX2,S100A4,SOX18,SOX9,TM4SF1,TNFRSF12A,TNFRSF9,TPK1
IFNB1		cytokine		-0,765	1,19E-03	CARD6,CDKN1A,FOS,GBP7,HLA-A,HMGB2,ITGAX,MCM10,Oas1d (includes others),OGN,UBA7
BCL11B	-0,605	transcription regulator		-0,762	1,74E-03	CDKN1A,IL22,NECTIN3,Vmn2r88 (includes others),ZBTB16
RHOA	0,187	enzyme		-0,684	1,97E-04	ANLN,CDKN1A,CDKN2B,CEBPB,FOS,RUNX2,SOX9
KRAS	-0,232	enzyme		-0,611	1,16E-06	AOX1,CAVIN2,CD74,CDKN1A,CDKN2B,CEBPB,CFTR,EGFR,EGR1,EGR2,EMP2,FCGR2A,FOS,FUT10,H2-M2,MUC6,NCF1,NR4A1,PCOLCE,PLCD1,PLD1,PRCC,PSMB8,S100A4,SLC36A2,SOX9,STAT5A,TNFRSF12A
JUN	1,442	transcription regulator		-0,559	3,76E-03	ARTN,BCL3,C5AR1,CCN3,CDC20,CDKN1A,CHL1,EGFR,FOS,Hrk,NR4A1,RUNX2,SDC1,SVIL
GLI3		transcription regulator		-0,447	7,27E-03	EGR1,HMGB2,RUNX2,SOX9,TBX6
SFTPA1		transporter		-0,447	2,79E-03	AKR1C1/AKR1C2,AMOT,CRLF1,EGR1,FOS
SOX9	1,432	transcription regulator		-0,380	3,12E-03	CDKN1A,FOS,FZD9,RUNX2,S100A4,SOX9
MYB	-1,138	transcription regulator		-0,378	6,46E-03	ADAM12,C15orf48,CDKN2B,EGFR,MMP11,SDC1,TNFRSF9
ROCK		group		-0,343	5,00E-04	BMP2,CDKN1A,FOS,RUNX2,SOX9
CDK2	0,163	kinase		-0,343	2,34E-03	BARD1,CDKN1A,FOS,GCK
PRKCA	-0,409	kinase		-0,312	8,61E-04	AVP,CD55,CDKN1A,EGR1,FOS,PLD1,RUNX2
NCSTN	0,481	peptidase		-0,293	9,30E-04	CEBPB,EGFR,FCGR2A,NCF1
SMARCA4	0,207	transcription regulator		-0,288	5,61E-03	ATP6V1B1,CD74,CDKN1A,CDKN2B,CEBPB,CYP4B1,EGR1,FCGR2A,FMO2,FOS,FOSL2,FUT1,Mt1,RUNX2,TNFRSF9,TPK1
MEN1	-0,050	transcription regulator		-0,283	3,42E-03	CDKN1A,CDKN2B,FOS,RUNX2
HDAC2	-0,637	transcription regulator		-0,279	3,64E-03	CAVIN2,CDKN1A,EGR1,FCER2,MCM10,Mt2,SOX9
IL2	-1,648	cytokine		-0,166	7,95E-03	AVP,BCAT1,BMP2,CARD6,CD74,CDKN1A,Flicr,FOS,IL22,KLF3,LCP2,RRAS2,S100A4,SLA,STC2,TNFRSF12A,TNFRSF9
CD38		enzyme		-0,160	3,64E-03	CRIP1,Crisp1/Crisp3,GBP7,GLIPR2,RRAS2,S100A4,SDC1
PRKCE	0,045	kinase		-0,154	5,03E-05	ADAM12,CD55,CDKN1A,CEBPB,EGFR,EGR1,FOS
STAT5A	-2,537	transcription regulator		-0,152	2,91E-03	C15orf48,CDKN1A,CEBPB,FOS,FOSL2,PSMB8,RUNX2,STAT5A,TM4SF1,TNFRSF9
DICER1	0,459	enzyme		-0,151	1,71E-03	AVP,CDKN1A,CDKN2B,EGR1,EGR2,ENG,FCGR2A,FOS,ITGAX,MAG,TM4SF1
WNT1		cytokine		-0,147	6,95E-03	CDKN1A,EGR1,FOS,ISLR,RUNX2,STAT5A
IL5		cytokine		-0,145	3,00E-06	BCL3,CD55,CDKN1A,CRIP1,Crisp1/Crisp3,EGR1,EGR2,FOSL2,GBP7,GLIPR2,LCP2,RBM3,RRAS2,S100A4,TNFRSF9
CEBPB	-3,410	transcription regulator		-0,139	6,82E-05	BARD1,CD74,CDC20,CDKN1A,CDKN2B,CEBPB,CFTR,CPT1A,DSCC1,FOS,GLIPR2,H4C1,H4C15,HLA-A,HMGB2,HPX,LCP2,MMP11,RUNX2,TM4SF1
RUNX2	-4,853	transcription regulator		-0,103	4,49E-03	BMP2,CDKN1A,HTRA1,RUNX2,SOX9,SVIL
STAT6	-0,254	transcription regulator		-0,084	1,86E-03	BCL3,CDKN1A,CPT1A,CRIP1,EGR1,EGR2,FCER2,FCGR2A,GBP7,LCP2,PLCD1,PLD1,STAT5A,USP2
ATF6	-0,123	transcription regulator		-0,068	7,70E-03	CEBPB,CPT1A,DERL3,FOS
