# Supplementary material for: Chronic Chemogenetic Activation of the Superior Colliculus in Glaucomatous Mice: Local and Retrograde Molecular Signature
Source: Cells. 2022 May 29;11(11):1784. doi: 10.3390/cells11111784 (PMC9179903; doi:10.3390/cells11111784)
Supplement: Supplementary file 1 [file cells-11-01784-s001.zip › Supplementary File 5 - Shared DEGs between OHT vs SHAM and OHT+DREADD vs OHT.xlsx]

## Sheet: Explanation
	This dataset shows the shared DEGs between the datasets "OHT" versus "SHAM" and "OHT+DREADD" versus "OHT", as shown in the heatmap plot of Figure 7b.
	DEGs are defined as FDR ≤ 0.1, |log fold change| ≥ 1.3

## Sheet: Shared DEGs
EnsembleID	GeneID	LogFC OHT vs. SHAM	LogFC DREADD+OHT vs. OHT
ENSMUSG00000054582	PABPC1L	-4.738	5.408
ENSMUSG00000082524	Gm6272	-3.26	5.303
ENSMUSG00000071192	WFIKKN1	-4.294	5.3
ENSMUSG00000086873	Gm15672	-4.146	5.194
ENSMUSG00000059498	FCGR2A	-5.106	5.078
ENSMUSG00000093989	RNASEK	-4.342	5.063
ENSMUSG00000055538	ZCCHC24	-5.279	5.032
ENSMUSG00000096385	Gm11168	-8.261	4.808
ENSMUSG00000060034	Ctf2	-3.901	4.77
ENSMUSG00000066090	INSL5	-4.838	4.728
ENSMUSG00000094249	Gm20091	-4.92	4.713
ENSMUSG00000000037	Scml2	-5.598	4.688
ENSMUSG00000078772	Gm12353	-3.671	4.686
ENSMUSG00000059588	CALCRL	-4.391	4.647
ENSMUSG00000102770	Gm38163	-3.974	4.631
ENSMUSG00000039616	MOCOS	-3.893	4.627
ENSMUSG00000084564	Mir1895	-5.161	4.625
ENSMUSG00000098905	Zfp953	-5.784	4.499
ENSMUSG00000053175	BCL3	-4.748	4.354
ENSMUSG00000053684	KICS2	-4.947	4.283
ENSMUSG00000086915	Gm16364	-4.787	4.261
ENSMUSG00000027939	NUP210L	-4.134	4.256
ENSMUSG00000020007	IL20RA	-3.721	4.204
ENSMUSG00000021798	LDB3	-3.079	4.143
ENSMUSG00000103373	Gm37238	-3.781	4.125
ENSMUSG00000084038	Gm11295	-3.748	4.121
ENSMUSG00000087121	Gm7847	-3.686	4.107
ENSMUSG00000041301	CFTR	-4.666	4.081
ENSMUSG00000099913	Gm28551	-4.539	4.044
ENSMUSG00000035551	IGFBPL1	-4.281	3.944
ENSMUSG00000037206	ISLR	-3.342	3.901
ENSMUSG00000056912	C12orf50	-3.725	3.863
ENSMUSG00000029135	FOSL2	-3.147	3.766
ENSMUSG00000028480	GLIPR2	-3.272	3.699
ENSMUSG00000054418	2900041M22Rik	-3.632	3.627
ENSMUSG00000094962	Gm21954	-4.278	3.595
ENSMUSG00000082234	Gm16221	-4.678	3.579
ENSMUSG00000039313	MINAR1	-4.662	3.551
ENSMUSG00000049649	GPR3	-4.197	3.481
ENSMUSG00000093826	Gm6900	-3.026	3.477
ENSMUSG00000073402	HLA-A	-2.348	3.216
ENSMUSG00000036959	BCORL1	-2.89	3.21
ENSMUSG00000004895	PRCC	-2.278	2.268
ENSMUSG00000078134	Srsf3-ps	-2.224	2.264
ENSMUSG00000029123	STK32B	2.073	-1.55
ENSMUSG00000008730	HIPK1	1.486	-1.589
ENSMUSG00000094344	Gm10073/Gm11942	4.699	-3.132
ENSMUSG00000083798	Gm14584	4.342	-3.239
ENSMUSG00000022622	ACR	4.176	-3.413
ENSMUSG00000086916	Gm15903	5.154	-3.468
ENSMUSG00000026062	SLC9A2	3.908	-3.476
ENSMUSG00000021207	AKR1C1/AKR1C2	3.621	-3.493
ENSMUSG00000025963	MDH1B	3.406	-3.511
ENSMUSG00000065907	Gm26108	3.55	-3.656
ENSMUSG00000025431	Crisp1/Crisp3	3.573	-3.679
ENSMUSG00000102762	4930403P22Rik	3.586	-3.69
ENSMUSG00000037727	AVP	3.62	-3.725
ENSMUSG00000073821	8030451A03Rik	3.627	-3.731
ENSMUSG00000089709	Gm16262	4.456	-3.816
ENSMUSG00000097434	Gm16630	3.763	-3.866
ENSMUSG00000056771	Gm10010	4.607	-3.869
ENSMUSG00000026237	NMUR1	3.767	-3.872
ENSMUSG00000087685	1700122E12Rik	3.767	-3.872
ENSMUSG00000104299	Gm9924	5.208	-3.877
ENSMUSG00000045802	Hsf3	3.774	-3.882
ENSMUSG00000086103	Gm11832	4.074	-3.886
ENSMUSG00000082901	Rps8-ps5	4.751	-3.9
ENSMUSG00000064792	Gm24355	3.863	-3.967
ENSMUSG00000087008	Gm5530	3.897	-3.997
ENSMUSG00000039315	CLNK	3.931	-4.042
ENSMUSG00000081083	Gm6079	3.961	-4.062
ENSMUSG00000045813	Gm9801	3.987	-4.09
ENSMUSG00000104149	Gm37138	4.015	-4.125
ENSMUSG00000002699	LCP2	4.047	-4.151
ENSMUSG00000102403	Gm38187	4.099	-4.206
ENSMUSG00000042895	ABRA	4.179	-4.282
ENSMUSG00000091383	H2af-ps2	4.22	-4.323
ENSMUSG00000056612	PPP1R14B	4.246	-4.358
ENSMUSG00000033854	KCNK10	4.26	-4.367
ENSMUSG00000080748	Gm15661	4.276	-4.378
ENSMUSG00000022243	SLC45A2	4.37	-4.474
ENSMUSG00000080726	Gm15366	4.419	-4.526
ENSMUSG00000085238	4930479D17Rik	4.465	-4.568
ENSMUSG00000079834	TMLHE	3.699	-4.594
ENSMUSG00000084851	Gm11267	4.494	-4.598
ENSMUSG00000087473	Gm13883	4.537	-4.641
ENSMUSG00000087036	Gm11748	4.613	-4.716
ENSMUSG00000082163	Gm14276	4.79	-4.898
ENSMUSG00000041669	PRIMA1	4.985	-5.092
ENSMUSG00000024734	ZP1	5.024	-5.135
ENSMUSG00000097749	Gm16938	5.066	-5.172
ENSMUSG00000052549	ARL13A	5.463	-5.57
ENSMUSG00000090235	Gm16244	3.715	-5.913
ENSMUSG00000059751	Rps3a3	5.872	-7.03
